# Supplementary material for: Developmental Loci Harbor Clusters of Accelerated Regions That Evolved Independently in Ape Lineages
Source: Mol Biol Evol. 2018 Jun 18;35(8):2034–45. doi: 10.1093/molbev/msy109 (PMC6063267; doi:10.1093/molbev/msy109)
Supplement: Supplementary Data [file msy109_supp.zip]

Archive with 5 entries (5 files):
- linARs-Supplement_r2.docx
- TableS9.docx
- TableS1.xlsx
- TableS10.xlsx
- TableS2-S8.xlsx
