# Supplementary material for: Developmental Loci Harbor Clusters of Accelerated Regions That Evolved Independently in Ape Lineages
Source: Mol Biol Evol. 2018 Jun 18;35(8):2034–45. doi: 10.1093/molbev/msy109 (PMC6063267; doi:10.1093/molbev/msy109)
Supplement: Supplementary Data [file msy109_supp.zip › TableS1.xlsx]

## Sheet: TableS1
chr	start	end	className	class	lrt0	lrt1	ModelSelection	GC%	NumSpecies	GlobalP-value	chrHAR	startHAR	endHAR	HAR	overlapHAR	chromHMMenh	chromHMMprom	encodeDNaseIHS	encodeH3K27ac	ORegAnno_hg19	encodeP300	p300Shen	p300Blow	fantom5	vistaEnhVisel	enhRada
chr9	130712696	130712820	chimp.sel	'0010000000	-1782.81	-1648.41	unique	0.576	61	1.03614e-60	NA	-1	-1	NA	0	chromHMMenh	NA	NA	encodeH3K27ac	OREG1737703,OREG1287704	encodeP300	NA	NA	NA	NA	NA
chr3	38048423	38048546	chimp.sel	'0010000000	-1730.53	-1607.85	unique	0.58	58	1.33355e-55	NA	-1	-1	NA	0	NA	NA	encodeDNaseIHS	encodeH3K27ac	NA	encodeP300	NA	NA	NA	NA	NA
chr10	94369137	94369272	complex	'0000100011	-1733.73	-1608.66	unique	0.368	60	3.05152e-54	NA	-1	-1	NA	0	NA	NA	NA	encodeH3K27ac	NA	NA	NA	NA	NA	NA	NA
chr13	59572755	59573088	complex	'0000100010	-3687.56	-3565.82	unique	0.344	61	6.72914e-54	NA	-1	-1	NA	0	NA	NA	NA	NA	NA	NA	NA	NA	NA	NA	NA
chr20	61733460	61733622	human.bgc	'0100000000	-1842.08	-1741.79	aic	0.566	55	7.8025e-46	chr20	61733446	61733630	ANC1;2xHAR.2;HAR1	162	NA	chromHMMprom	encodeDNaseIHS	encodeH3K27ac	OREG1549380,OREG1503629,OREG1188725	encodeP300	NA	NA	NA	NA	NA
chr17	7221811	7222022	chimp.sel	'0010000000	-3190.82	-3091.92	unique	0.581	61	3.15431e-45	NA	-1	-1	NA	0	NA	NA	NA	encodeH3K27ac	OREG1519652	NA	NA	NA	NA	NA	NA
chrX	104594374	104594484	chimp.sel	'0010000000	-1652.23	-1565.56	unique	0.369	56	6.89744e-40	NA	-1	-1	NA	0	NA	NA	NA	NA	NA	NA	NA	NA	NA	NA	NA
chr9	119839168	119839446	complex	1000001010	-3248.78	-3165.99	aic	0.443	62	5.72497e-36	NA	-1	-1	NA	0	NA	NA	encodeDNaseIHS	encodeH3K27ac	NA	encodeP300	e14.5heart,e14.5brain	NA	NA	NA	NA
chr15	89988016	89988290	orang.sel	'0000001000	-2849.18	-2773.14	unique	0.538	61	3.04307e-35	NA	-1	-1	NA	0	chromHMMenh	NA	encodeDNaseIHS	NA	NA	encodeP300	NA	NA	NA	NA	NA
chr2	119583184	119583380	orang.sel	'0000001000	-2503.7	-2428.83	unique	0.423	61	9.88007e-35	NA	-1	-1	NA	0	NA	NA	NA	NA	NA	encodeP300	NA	NA	NA	NA	NA
chr1	57044544	57044710	chimp.sel	'0010000000	-1785.56	-1712.69	unique	0.446	53	7.39863e-34	NA	-1	-1	NA	0	NA	chromHMMprom	encodeDNaseIHS	encodeH3K27ac	NA	encodeP300	NA	NA	NA	NA	NA
chr4	111757022	111757128	orang.sel	'0000001000	-1671.74	-1599.54	aic	0.361	56	1.45247e-33	NA	-1	-1	NA	0	NA	NA	NA	NA	NA	encodeP300	NA	NA	NA	NA	NA
chr10	10888442	10888574	complex	'0010000010	-2585.12	-2511.54	unique	0.372	61	5.54092e-33	NA	-1	-1	NA	0	NA	NA	NA	NA	NA	NA	NA	NA	NA	NA	NA
chr18	25739970	25740064	gibbon.sel	'0000000010	-1557.34	-1488.34	unique	0.419	56	3.64384e-32	NA	-1	-1	NA	0	NA	NA	NA	encodeH3K27ac	NA	encodeP300	lung,e14.5limb	NA	NA	NA	NA
chr3	58999704	59000083	orang.sel	'0000001000	-4856.84	-4790.91	unique	0.376	60	8.02759e-31	NA	-1	-1	NA	0	NA	NA	NA	NA	NA	NA	NA	NA	NA	NA	NA
chr16	83704389	83704582	complex	'0010001000	-3199.59	-3131.25	unique	0.459	62	1.04541e-30	NA	-1	-1	NA	0	NA	NA	NA	NA	NA	encodeP300	NA	NA	NA	NA	NA
chr9	122860018	122860420	chimp.sel	'0010000000	-4063.77	-3998.33	aic	0.45	61	1.31518e-30	NA	-1	-1	NA	0	chromHMMenh	NA	NA	encodeH3K27ac	NA	encodeP300	NA	NA	NA	NA	NA
chr15	39229141	39229249	complex	'0010001000	-1515.42	-1451	aic	0.401	56	5.26889e-29	NA	-1	-1	NA	0	NA	NA	encodeDNaseIHS	NA	NA	encodeP300	NA	NA	NA	NA	NA
chr8	129523103	129523367	orang.sel	'0000001000	-4502.51	-4441.12	unique	0.386	62	7.79005e-29	NA	-1	-1	NA	0	chromHMMenh	NA	encodeDNaseIHS	encodeH3K27ac	NA	encodeP300	NA	NA	NA	NA	NA
chr16	62075711	62075793	orang.sel	'0000001000	-1483.85	-1422.68	unique	0.396	62	9.72416e-29	NA	-1	-1	NA	0	chromHMMenh	NA	NA	NA	NA	NA	NA	NA	NA	NA	NA
chr12	29194756	29194818	complex	1010000100	-983.71	-918.61	aic	0.387	53	2.44874e-28	NA	-1	-1	NA	0	chromHMMenh	NA	encodeDNaseIHS	encodeH3K27ac	OREG0449650	encodeP300	NA	NA	NA	NA	NA
chr1	26137940	26138031	gibbon.sel	'0000000010	-1216.12	-1156.66	unique	0.59	61	5.45198e-28	NA	-1	-1	NA	0	NA	NA	encodeDNaseIHS	encodeH3K27ac	OREG0013258	encodeP300	NA	NA	NA	NA	NA
chr13	111935481	111935719	gibbon.sel	'0000000010	-3099.92	-3040.6	unique	0.468	57	6.27855e-28	NA	-1	-1	NA	0	chromHMMenh	NA	encodeDNaseIHS	encodeH3K27ac	NA	encodeP300	NA	NA	NA	NA	NA
chr4	106888323	106888609	orang.sel	'0000001000	-4758.29	-4699.33	unique	0.404	60	9.02622e-28	NA	-1	-1	NA	0	chromHMMenh	NA	NA	encodeH3K27ac	NA	encodeP300	liver	NA	NA	NA	NA
chr16	7432662	7432938	complex	'0001001000	-4566.95	-4505.99	unique	0.406	61	1.6764e-27	NA	-1	-1	NA	0	NA	NA	encodeDNaseIHS	NA	OREG0002669	encodeP300	NA	NA	NA	hs91,Negative	NA
chr1	10716699	10716796	complex	'0000001010	-1142.58	-1081.97	unique	0.589	60	2.37893e-27	NA	-1	-1	NA	0	NA	NA	encodeDNaseIHS	encodeH3K27ac	NA	encodeP300	mef	NA	NA	NA	NA
chr1	32087074	32087198	chimp.sel	'0010000000	-1436.89	-1379.75	unique	0.568	61	5.65741e-27	NA	-1	-1	NA	0	NA	NA	encodeDNaseIHS	encodeH3K27ac	NA	encodeP300	NA	NA	NA	NA	NA
chr12	6927951	6928087	chimp.sel	'0010000000	-2219.59	-2163.27	aic	0.562	61	1.29367e-26	NA	-1	-1	NA	0	chromHMMenh	NA	encodeDNaseIHS	encodeH3K27ac	NA	encodeP300	NA	NA	NA	NA	NA
chr17	46651029	46651160	chimp.sel	'0010000000	-2662.53	-2609.91	aic	0.506	62	5.41017e-25	NA	-1	-1	NA	0	chromHMMenh	chromHMMprom	encodeDNaseIHS	encodeH3K27ac	NA	encodeP300	NA	NA	NA	NA	NA
chr20	39350623	39350819	orang.sel	'0000001000	-2919.73	-2867.23	unique	0.467	61	6.10679e-25	NA	-1	-1	NA	0	NA	NA	NA	NA	NA	encodeP300	NA	NA	NA	NA	NA
chr3	62509411	62509617	chimp.sel	'0010000000	-2285.36	-2233.08	aic	0.4	60	7.62523e-25	NA	-1	-1	NA	0	NA	NA	NA	NA	NA	encodeP300	NA	NA	NA	NA	NA
chr2	121667947	121668069	gibbon.sel	'0000000010	-1670.28	-1618.04	unique	0.543	62	7.93941e-25	NA	-1	-1	NA	0	NA	NA	NA	encodeH3K27ac	NA	encodeP300	NA	NA	NA	NA	NA
chr17	2060375	2060765	complex	'0010000010	-5060.42	-5005.7	unique	0.409	62	8.59757e-25	NA	-1	-1	NA	0	chromHMMenh	NA	encodeDNaseIHS	encodeH3K27ac	NA	encodeP300	e14.5limb	NA	NA	NA	NA
chr4	19056631	19056801	chimp.sel	'0010000000	-2598.48	-2547.59	unique	0.372	60	3.10217e-24	NA	-1	-1	NA	0	NA	NA	NA	NA	NA	NA	NA	forebrain	NA	NA	NA
chr7	126593771	126593972	complex	'0010001000	-3048.62	-2997.25	unique	0.367	59	2.45054e-23	NA	-1	-1	NA	0	NA	NA	encodeDNaseIHS	NA	NA	encodeP300	NA	NA	NA	NA	NA
chr4	111752987	111753170	orang.sel	'0000001000	-3317.35	-3269.16	aic	0.349	62	4.74101e-23	NA	-1	-1	NA	0	NA	NA	NA	NA	NA	encodeP300	NA	NA	NA	NA	NA
chrX	130392727	130393061	chimp.sel	'0010000000	-4102.97	-4055.07	aic	0.377	50	6.35479e-23	NA	-1	-1	NA	0	NA	NA	NA	encodeH3K27ac	NA	NA	NA	NA	NA	NA	NA
chr20	55948706	55948796	chimp.sel	'0010000000	-1363.89	-1316.29	aic	0.493	62	8.60451e-23	NA	-1	-1	NA	0	NA	NA	NA	encodeH3K27ac	NA	encodeP300	NA	NA	NA	NA	NA
chr17	45786401	45786763	complex	'0000001010	-4788.04	-4738.18	unique	0.58	55	1.10929e-22	NA	-1	-1	NA	0	chromHMMenh	chromHMMprom	encodeDNaseIHS	encodeH3K27ac	NA	encodeP300	NA	NA	NA	NA	NA
chr17	46651235	46651611	complex	'0000100100	-3584.77	-3535.03	aic	0.512	62	1.25073e-22	NA	-1	-1	NA	0	chromHMMenh	chromHMMprom	encodeDNaseIHS	encodeH3K27ac	NA	encodeP300	NA	NA	NA	NA	NA
chr16	8873333	8873450	gibbon.sel	'0000000010	-1697.37	-1650.17	unique	0.503	61	1.28896e-22	NA	-1	-1	NA	0	NA	NA	NA	encodeH3K27ac	NA	NA	NA	NA	NA	NA	NA
chr7	157049605	157049741	orang.sel	'0000001000	-2161.39	-2115.07	unique	0.414	59	3.13634e-22	NA	-1	-1	NA	0	NA	NA	NA	encodeH3K27ac	NA	encodeP300	NA	NA	NA	NA	NA
chr16	82914042	82914173	complex	'0011000000	-2512.49	-2463.71	unique	0.423	58	3.26652e-22	NA	-1	-1	NA	0	NA	NA	NA	NA	NA	encodeP300	NA	NA	NA	NA	NA
chr8	37406837	37406969	chimp.sel	'0010000000	-2211.19	-2165.95	unique	0.507	59	9.34281e-22	NA	-1	-1	NA	0	NA	NA	encodeDNaseIHS	encodeH3K27ac	NA	encodeP300	NA	NA	NA	NA	NA
chr14	39494267	39494403	complex	'0000001110	-1669.07	-1619.59	unique	0.374	56	1.30039e-21	NA	-1	-1	NA	0	chromHMMenh	NA	encodeDNaseIHS	encodeH3K27ac	NA	NA	NA	NA	NA	NA	NA
chr11	33566545	33566688	complex	'0010001000	-2523.65	-2476.59	aic	0.476	61	1.8242e-21	NA	-1	-1	NA	0	chromHMMenh	NA	NA	encodeH3K27ac	OREG1486407	encodeP300	NA	NA	NA	NA	NA
chr10	113006062	113006178	orang.sel	'0000001000	-1845.45	-1801.24	unique	0.437	58	2.64664e-21	NA	-1	-1	NA	0	chromHMMenh	NA	encodeDNaseIHS	encodeH3K27ac	NA	NA	NA	NA	NA	NA	NA
chr11	8836481	8836566	complex	'0010001000	-1266.92	-1220.27	unique	0.463	59	2.74873e-21	NA	-1	-1	NA	0	chromHMMenh	NA	encodeDNaseIHS	encodeH3K27ac	OREG1876533,OREG0297131,OREG0297130,OREG0003291	encodeP300	NA	NA	NA	NA	NA
chr13	77817937	77818088	gibbon.sel	'0000000010	-1641.04	-1597.18	unique	0.34	62	3.7704e-21	NA	-1	-1	NA	0	NA	NA	NA	encodeH3K27ac	NA	encodeP300	NA	NA	NA	NA	NA
chr17	2203237	2203407	complex	1100000000	-2937.94	-2891.77	unique	0.488	61	4.44216e-21	NA	-1	-1	NA	0	NA	NA	NA	NA	NA	NA	NA	NA	NA	NA	NA
chr11	112677756	112677832	orang.sel	'0000001000	-1177.59	-1134.02	aic	0.485	59	5.05525e-21	NA	-1	-1	NA	0	chromHMMenh	NA	encodeDNaseIHS	encodeH3K27ac	NA	encodeP300	NA	NA	NA	NA	NA
chr7	27178327	27178606	orang.sel	'0000001000	-3800.99	-3757.43	unique	0.465	62	5.10663e-21	NA	-1	-1	NA	0	chromHMMenh	chromHMMprom	encodeDNaseIHS	encodeH3K27ac	OREG0324611	encodeP300	NA	NA	NA	NA	NA
chr11	128377085	128377142	chimp.sel	'0010000000	-1330.49	-1287.11	unique	0.472	61	6.12614e-21	NA	-1	-1	NA	0	chromHMMenh	chromHMMprom	encodeDNaseIHS	encodeH3K27ac	OREG1903262,OREG0988409,OREG0661073	encodeP300	NA	NA	[astrocyte]|[cardiac_fibroblast]|[endothelial_cell_of_hepatic_sinusoid]|[fibroblast_of_gingiva]|[fibroblast_of_periodontium]|[heart]|[keratinocyte]|[kidney_epithelial_cell]|[lung]|[mesenchymal_cell]|[osteoblast]|[permissive]|[placental_epithelial_cell]|[preadipocyte]|[robust]|[skeletal_muscle_cell]|[skin_fibroblast]|[spleen]|[stromal_cell]|[T_cell]|[trabecular_meshwork_cell]|[vascular_associated_…	NA	NA
chr3	54031736	54031974	chimp.sel	'0010000000	-3634.51	-3591.7	unique	0.422	61	1.09029e-20	NA	-1	-1	NA	0	NA	NA	NA	encodeH3K27ac	NA	encodeP300	NA	NA	NA	NA	NA
chr6	135516288	135516421	orang.sel	'0000001000	-2009.38	-1966.85	unique	0.385	62	1.44724e-20	NA	-1	-1	NA	0	chromHMMenh	NA	encodeDNaseIHS	encodeH3K27ac	OREG1860823,OREG1263921,OREG1233214	encodeP300	NA	NA	NA	NA	NA
chr4	85781562	85781752	orang.sel	'0000001000	-2240.01	-2197.64	unique	0.375	62	1.70148e-20	NA	-1	-1	NA	0	NA	NA	NA	encodeH3K27ac	NA	NA	NA	NA	NA	NA	NA
chr20	41010558	41010921	complex	1000000010	-4264.03	-4219.44	aic	0.433	62	2.15665e-20	NA	-1	-1	NA	0	NA	NA	NA	NA	NA	NA	NA	NA	NA	NA	NA
chr4	36296485	36296582	orang.sel	'0000001000	-1726.27	-1684.67	unique	0.337	58	3.70789e-20	NA	-1	-1	NA	0	NA	NA	NA	encodeH3K27ac	NA	NA	NA	NA	NA	NA	NA
chr2	86308711	86308839	orang.sel	'0000001000	-2072.08	-2030.52	unique	0.46	62	3.86102e-20	NA	-1	-1	NA	0	NA	NA	NA	encodeH3K27ac	NA	NA	NA	NA	NA	NA	NA
chr20	61526415	61526519	chimp.sel	'0010000000	-1588.31	-1547.04	unique	0.488	60	5.17766e-20	NA	-1	-1	NA	0	NA	NA	NA	encodeH3K27ac	NA	encodeP300	NA	NA	NA	NA	NA
chr20	3641165	3641310	chimp.sel	'0010000000	-2350.7	-2309.72	unique	0.567	57	6.94345e-20	NA	-1	-1	NA	0	chromHMMenh	NA	encodeDNaseIHS	NA	NA	encodeP300	NA	NA	NA	NA	NA
chr2	79643102	79643191	orang.sel	'0000001000	-1385.96	-1345	aic	0.353	54	7.0854e-20	NA	-1	-1	NA	0	NA	NA	NA	NA	NA	NA	NA	NA	NA	NA	NA
chr1	203058895	203059043	chimp.sel	'0010000000	-2133.8	-2092.9	unique	0.532	62	7.52893e-20	NA	-1	-1	NA	0	chromHMMenh	NA	encodeDNaseIHS	encodeH3K27ac	OREG1643959,OREG1585493,OREG1535504,OREG1534270,OREG1534269,OREG1179223	encodeP300	NA	NA	NA	NA	NA
chr10	114714608	114714800	orang.sel	'0000001000	-3310.34	-3269.44	aic	0.457	62	7.52893e-20	NA	-1	-1	NA	0	chromHMMenh	chromHMMprom	encodeDNaseIHS	encodeH3K27ac	NA	encodeP300	NA	NA	NA	NA	NA
chr2	61019257	61019429	gibbon.sel	'0000000010	-3126.61	-3085.8	unique	0.37	62	8.24683e-20	NA	-1	-1	NA	0	NA	NA	NA	encodeH3K27ac	NA	encodeP300	NA	NA	NA	NA	NA
chr2	136393648	136393759	orang.sel	'0000001000	-1007.22	-966.75	aic	0.344	61	1.16338e-19	NA	-1	-1	NA	0	NA	NA	NA	NA	NA	encodeP300	NA	NA	NA	NA	NA
chr13	74861139	74861270	gibbon.sel	'0000000010	-2319.01	-2278.62	unique	0.409	62	1.26149e-19	NA	-1	-1	NA	0	chromHMMenh	NA	encodeDNaseIHS	encodeH3K27ac	OREG1376143,OREG1351997,OREG1016127,OREG0022443	encodeP300	NA	NA	NA	NA	NA
chr4	149638037	149638127	orang.sel	'0000001000	-1357.35	-1317.12	aic	0.372	56	1.48325e-19	NA	-1	-1	NA	0	chromHMMenh	NA	encodeDNaseIHS	NA	NA	NA	NA	NA	NA	NA	NA
chr2	236773696	236774167	complex	1100000000	-4784.85	-4742.25	unique	0.481	60	1.5777e-19	chr2	236773663	236774209	HACNS_1;2xHAR.3;HAR2;ANC6;BUSH08_38	471	chromHMMenh	NA	encodeDNaseIHS	encodeH3K27ac	OREG0069753	encodeP300	NA	NA	NA	hs521,Positive	NA
chr21	26111609	26111730	orang.sel	'0000001000	-1619.53	-1579.37	aic	0.353	52	1.59215e-19	NA	-1	-1	NA	0	NA	NA	NA	NA	NA	NA	NA	NA	NA	NA	NA
chr5	15586243	15586328	complex	'0010000010	-1305.68	-1263.31	unique	0.409	60	1.9857e-19	NA	-1	-1	NA	0	NA	NA	encodeDNaseIHS	encodeH3K27ac	NA	encodeP300	NA	NA	NA	NA	NA
chr14	95704794	95704888	chimp.sel	'0010000000	-1668.55	-1628.82	aic	0.519	61	2.46044e-19	NA	-1	-1	NA	0	chromHMMenh	NA	encodeDNaseIHS	encodeH3K27ac	NA	encodeP300	NA	limb	NA	NA	NA
chr9	7523345	7523706	complex	'0000001010	-5487.11	-5445.13	aic	0.37	61	2.93283e-19	NA	-1	-1	NA	0	NA	NA	NA	NA	NA	NA	NA	NA	NA	NA	NA
chr8	103341312	103341452	chimp.sel	'0010000000	-1522.18	-1482.92	aic	0.381	61	3.95962e-19	NA	-1	-1	NA	0	NA	NA	encodeDNaseIHS	encodeH3K27ac	NA	encodeP300	NA	NA	NA	NA	NA
chr3	135913787	135914038	gibbon.sel	'0000000010	-2614.82	-2575.66	aic	0.47	62	4.38151e-19	NA	-1	-1	NA	0	NA	chromHMMprom	encodeDNaseIHS	encodeH3K27ac	OREG1937001,OREG1260484	encodeP300	NA	NA	NA	NA	NA
chr13	60601144	60601287	orang.sel	'0000001000	-2113.6	-2074.53	aic	0.38	59	4.79952e-19	NA	-1	-1	NA	0	NA	NA	NA	encodeH3K27ac	OREG1930693	NA	NA	NA	NA	NA	NA
chr9	16335966	16336112	chimp.sel	'0010000000	-2400.6	-2361.73	unique	0.497	62	5.87684e-19	NA	-1	-1	NA	0	chromHMMenh	NA	encodeDNaseIHS	encodeH3K27ac	OREG1825755,OREG0660731	encodeP300	NA	NA	NA	NA	NA
chr18	43916066	43916318	complex	'0011000000	-2530.42	-2489.15	unique	0.478	61	5.96536e-19	NA	-1	-1	NA	0	chromHMMenh	chromHMMprom	NA	encodeH3K27ac	OREG1514280	encodeP300	NA	NA	NA	NA	NA
chr1	3017779	3018009	chimp.sel	'0010000000	-3175.51	-3136.66	unique	0.597	60	5.99707e-19	NA	-1	-1	NA	0	NA	NA	encodeDNaseIHS	encodeH3K27ac	OREG1184906	encodeP300	placenta,olfactory,kidney	NA	NA	NA	NA
chr3	76826168	76826670	complex	1010011110	-5414.96	-5366.61	aic	0.313	60	6.11722e-19	NA	-1	-1	NA	0	NA	NA	NA	NA	NA	NA	NA	NA	NA	NA	NA
chr22	49220235	49220340	chimp.sel	'0010000000	-1115.73	-1076.92	aic	0.553	50	6.24495e-19	NA	-1	-1	NA	0	NA	NA	NA	NA	NA	NA	NA	NA	NA	NA	NA
chr17	79420287	79420425	chimp.sel	'0010000000	-1429.04	-1390.79	unique	0.636	57	1.10107e-18	NA	-1	-1	NA	0	NA	NA	encodeDNaseIHS	NA	NA	encodeP300	NA	NA	NA	NA	NA
chr13	41890949	41891086	orang.sel	'0000001000	-1732.58	-1694.37	unique	0.365	61	1.14658e-18	NA	-1	-1	NA	0	chromHMMenh	NA	NA	encodeH3K27ac	NA	encodeP300	NA	NA	NA	NA	NA
chr4	59374249	59374376	orang.sel	'0000001000	-1741.31	-1703.2	aic	0.344	58	1.26879e-18	NA	-1	-1	NA	0	NA	NA	NA	NA	NA	NA	NA	NA	NA	NA	NA
chr17	4643835	4643937	chimp.sel	'0010000000	-1446.08	-1408.29	unique	0.566	61	1.75449e-18	NA	-1	-1	NA	0	NA	chromHMMprom	encodeDNaseIHS	encodeH3K27ac	NA	encodeP300	NA	NA	NA	NA	NA
chr12	72863503	72863721	complex	'0000001100	-1753.48	-1713.55	unique	0.362	61	2.2782e-18	NA	-1	-1	NA	0	NA	NA	NA	NA	NA	NA	NA	NA	NA	NA	NA
chr4	148827776	148827875	chimp.sel	'0010000000	-1491.63	-1454.49	aic	0.405	59	3.38934e-18	NA	-1	-1	NA	0	NA	NA	NA	encodeH3K27ac	NA	NA	NA	NA	NA	NA	NA
chr6	149068350	149068820	complex	'0010001000	-5373.13	-5333.82	unique	0.475	51	4.23501e-18	NA	-1	-1	NA	0	chromHMMenh	chromHMMprom	encodeDNaseIHS	encodeH3K27ac	OREG1175507,OREG0380576	encodeP300	NA	NA	NA	NA	NA
chr12	6798525	6798600	complex	'0000100010	-1104.14	-1065	unique	0.495	52	5.01977e-18	NA	-1	-1	NA	0	NA	chromHMMprom	encodeDNaseIHS	encodeH3K27ac	OREG1886614,OREG1845508,OREG1816226,OREG1800695,OREG1793837,OREG1781610,OREG1609537,OREG1257631,OREG1227341,OREG1176109,OREG0601977	encodeP300	NA	NA	NA	NA	NA
chr1	116912867	116912999	gibbon.sel	'0000000010	-1805.65	-1769.06	unique	0.495	52	5.91745e-18	NA	-1	-1	NA	0	NA	NA	encodeDNaseIHS	encodeH3K27ac	NA	encodeP300	NA	NA	NA	NA	NA
chr12	59561115	59561254	complex	'0000000011	-2213.71	-2174.78	unique	0.343	55	6.19278e-18	NA	-1	-1	NA	0	NA	NA	NA	NA	NA	encodeP300	NA	NA	NA	NA	NA
chr3	56847612	56847839	orang.sel	'0000001000	-3675.32	-3638.83	unique	0.426	62	6.54852e-18	NA	-1	-1	NA	0	chromHMMenh	NA	encodeDNaseIHS	encodeH3K27ac	OREG1905712	encodeP300	NA	NA	NA	NA	NA
chr12	49999161	49999244	complex	'0011000000	-1436.33	-1397.47	aic	0.473	59	6.64181e-18	NA	-1	-1	NA	0	chromHMMenh	NA	encodeDNaseIHS	NA	NA	encodeP300	NA	NA	NA	NA	NA
chr11	47042908	47043171	complex	'0000001001	-1972.11	-1934.13	unique	0.384	62	1.60127e-17	NA	-1	-1	NA	0	chromHMMenh	NA	encodeDNaseIHS	encodeH3K27ac	NA	NA	NA	forebrain	NA	NA	NA
chr18	59296701	59296959	complex	1010000000	-3620.22	-3582.25	unique	0.41	61	1.61737e-17	chr18	59296663	59296909	HACNS_42;2xHAR.16	208	NA	NA	NA	NA	OREG0918828	encodeP300	NA	limb	NA	NA	NA
chr11	10603491	10603551	chimp.sel	'0010000000	-1239.05	-1203.79	unique	0.443	61	2.27812e-17	NA	-1	-1	NA	0	chromHMMenh	NA	encodeDNaseIHS	encodeH3K27ac	OREG1618631	encodeP300	NA	NA	NA	NA	NA
chr16	60756237	60756550	orang.sel	'0000001000	-5524.04	-5488.95	unique	0.345	62	2.70662e-17	NA	-1	-1	NA	0	NA	NA	NA	NA	NA	NA	NA	NA	NA	NA	NA
chr14	33306581	33306692	chimp.sel	'0010000000	-1721.2	-1686.13	aic	0.347	60	2.76207e-17	NA	-1	-1	NA	0	NA	NA	encodeDNaseIHS	NA	NA	encodeP300	NA	NA	NA	NA	NA
chr20	41861167	41861224	gibbon.sel	'0000000010	-1112.08	-1077.22	unique	0.44	60	3.41748e-17	NA	-1	-1	NA	0	NA	NA	encodeDNaseIHS	NA	NA	encodeP300	NA	NA	NA	NA	NA
chr3	179448399	179448504	orang.sel	'0000001000	-1306.92	-1272.22	unique	0.438	62	4.01943e-17	NA	-1	-1	NA	0	NA	NA	encodeDNaseIHS	encodeH3K27ac	NA	NA	NA	NA	NA	NA	NA
chr11	9771407	9771517	chimp.sel	'0010000000	-1839.69	-1805.13	unique	0.458	62	4.63255e-17	NA	-1	-1	NA	0	NA	NA	NA	encodeH3K27ac	NA	encodeP300	NA	NA	NA	NA	NA
chr1	87240231	87240510	orang.sel	'0000001000	-4489.73	-4455.26	unique	0.418	62	5.07525e-17	NA	-1	-1	NA	0	chromHMMenh	NA	encodeDNaseIHS	encodeH3K27ac	OREG1840869,OREG1680906,OREG1622248,OREG1298096,OREG1266933,OREG1236174	NA	mESC,intestine	NA	[amniotic_epithelial_cell]|[basophil]|[blood]|[enteric_smooth_muscle_cell]|[fibroblast_of_lymphatic_vessel]|[fibroblast_of_the_conjuctiva]|[macrophage]|[mesenchymal_cell]|[monocyte]|[myoblast]|[neutrophil]|[permissive]|[respiratory_epithelial_cell]|[robust]|[skeletal_muscle_cell]|[vascular_associated_smooth_muscle_cell]	NA	NA
chr7	131640577	131640800	orang.sel	'0000001000	-2556.32	-2521.93	unique	0.478	61	5.50417e-17	NA	-1	-1	NA	0	chromHMMenh	NA	encodeDNaseIHS	NA	NA	encodeP300	NA	NA	NA	NA	NA
chr4	66417880	66418430	complex	'0010001010	-6667.89	-6629.31	unique	0.328	62	6.23804e-17	NA	-1	-1	NA	0	NA	NA	encodeDNaseIHS	NA	NA	NA	NA	NA	NA	NA	NA
chr11	118504805	118504997	complex	'0001001000	-3192.22	-3155.71	aic	0.575	62	6.96432e-17	NA	-1	-1	NA	0	chromHMMenh	NA	encodeDNaseIHS	encodeH3K27ac	OREG1628409,OREG0772531,OREG0733129	encodeP300	NA	NA	NA	NA	NA
chr16	7277412	7277522	complex	1000001000	-1556.64	-1520.19	unique	0.429	59	7.39497e-17	chr16	7277412	7277522	2xHAR.128	110	NA	chromHMMprom	encodeDNaseIHS	encodeH3K27ac	NA	encodeP300	NA	NA	NA	NA	NA
chr13	73114880	73115582	complex	1100000000	-6233.03	-6196.61	unique	0.395	62	7.62018e-17	chr13	73114822	73115548	ANC23;HACNS_11;HAR15;2xHAR.5;2xHAR.125	668	chromHMMenh	NA	NA	NA	NA	NA	NA	NA	NA	NA	NA
chr9	16161200	16161469	chimp.sel	'0010000000	-4748.31	-4714.31	aic	0.422	62	8.17478e-17	NA	-1	-1	NA	0	NA	NA	NA	encodeH3K27ac	NA	encodeP300	NA	NA	NA	NA	NA
chr15	90127554	90127629	chimp.sel	'0010000000	-1307.5	-1273.81	unique	0.41	59	1.11954e-16	NA	-1	-1	NA	0	NA	NA	NA	encodeH3K27ac	NA	encodeP300	NA	NA	NA	NA	NA
chr11	133836320	133836418	chimp.sel	'0010000000	-1666.78	-1633.11	unique	0.503	61	1.14249e-16	NA	-1	-1	NA	0	NA	NA	encodeDNaseIHS	encodeH3K27ac	NA	encodeP300	NA	NA	NA	NA	NA
chr1	86044161	86044503	orang.sel	'0000001000	-3257.25	-3223.59	unique	0.504	61	1.15414e-16	NA	-1	-1	NA	0	chromHMMenh	chromHMMprom	encodeDNaseIHS	encodeH3K27ac	OREG1514261,OREG1247336,OREG0661091,OREG0228934	encodeP300	NA	NA	NA	NA	NA
chr8	99428892	99429145	gibbon.sel	'0000000010	-3070.67	-3037.01	unique	0.467	58	1.15414e-16	NA	-1	-1	NA	0	NA	NA	encodeDNaseIHS	encodeH3K27ac	OREG0070046	encodeP300	cortex	NA	NA	hs908,Positive	NA
chr3	76789212	76789376	gibbon.sel	'0000000010	-2451.94	-2418.38	aic	0.33	59	1.27737e-16	NA	-1	-1	NA	0	NA	NA	NA	NA	NA	NA	NA	NA	NA	NA	NA
chr2	121788513	121788897	complex	'0000110000	-4166.66	-4130.88	unique	0.457	61	1.44515e-16	NA	-1	-1	NA	0	NA	NA	NA	encodeH3K27ac	NA	encodeP300	NA	NA	NA	NA	NA
chr20	35064577	35064759	gorilla.sel	'0000100000	-2109.62	-2076.25	unique	0.57	60	1.54893e-16	NA	-1	-1	NA	0	chromHMMenh	chromHMMprom	encodeDNaseIHS	encodeH3K27ac	OREG0999495	encodeP300	NA	NA	NA	NA	NA
chr14	93962717	93962820	complex	'0000001100	-1188.6	-1153.3	unique	0.389	62	2.33547e-16	NA	-1	-1	NA	0	NA	NA	NA	NA	NA	NA	NA	NA	NA	NA	NA
chr13	80909053	80909191	complex	1000001000	-2386.15	-2351.4	unique	0.412	60	4.04796e-16	NA	-1	-1	NA	0	chromHMMenh	NA	encodeDNaseIHS	encodeH3K27ac	OREG1277372	encodeP300	NA	NA	NA	NA	NA
chr17	48261424	48261627	complex	'0000001010	-2527.23	-2492.48	aic	0.565	59	4.04796e-16	NA	-1	-1	NA	0	chromHMMenh	chromHMMprom	encodeDNaseIHS	encodeH3K27ac	OREG1792335	encodeP300	thymus	NA	NA	NA	NA
chr9	131858269	131858416	orang.sel	'0000001000	-1739.21	-1706.89	unique	0.577	61	4.49557e-16	NA	-1	-1	NA	0	NA	NA	encodeDNaseIHS	encodeH3K27ac	NA	encodeP300	NA	NA	NA	NA	NA
chrX	144899497	144899551	complex	'0010001000	-784.48	-749.86	unique	0.484	40	4.60994e-16	NA	-1	-1	NA	0	NA	chromHMMprom	encodeDNaseIHS	NA	NA	encodeP300	NA	NA	NA	NA	NA
chr3	184870409	184870611	complex	'0000001010	-1642.16	-1607.55	unique	0.444	53	4.65627e-16	NA	-1	-1	NA	0	NA	chromHMMprom	encodeDNaseIHS	encodeH3K27ac	OREG1185325	encodeP300	NA	NA	NA	NA	NA
chr13	68954507	68954843	complex	'0000001100	-6027.19	-5992.61	unique	0.316	59	4.79807e-16	NA	-1	-1	NA	0	chromHMMenh	NA	encodeDNaseIHS	encodeH3K27ac	OREG1708113	NA	NA	NA	NA	NA	NA
chr18	3705165	3705249	orang.sel	'0000001000	-1303.67	-1271.7	unique	0.454	52	6.41334e-16	NA	-1	-1	NA	0	chromHMMenh	NA	encodeDNaseIHS	encodeH3K27ac	NA	encodeP300	NA	NA	NA	NA	NA
chr1	11415733	11415862	complex	'0000000110	-2185.37	-2151.66	unique	0.521	61	1.14526e-15	NA	-1	-1	NA	0	chromHMMenh	chromHMMprom	encodeDNaseIHS	encodeH3K27ac	NA	encodeP300	NA	NA	[keratinocyte]|[permissive]|[robust]|[thymus]|[vascular_associated_smooth_muscle_cell]	NA	NA
chr2	67069138	67069655	complex	'0010000010	-6610.3	-6576.68	unique	0.401	61	1.25311e-15	NA	-1	-1	NA	0	NA	NA	NA	encodeH3K27ac	OREG0891734	NA	NA	NA	NA	NA	NA
chr1	97764851	97764951	complex	'0011000000	-1335.01	-1301.43	unique	0.348	61	1.30425e-15	NA	-1	-1	NA	0	NA	NA	NA	NA	NA	NA	NA	NA	NA	NA	NA
chr17	54872423	54872544	gibbon.sel	'0000000010	-1888.49	-1857.83	unique	0.485	60	2.42564e-15	NA	-1	-1	NA	0	NA	NA	NA	encodeH3K27ac	OREG1875254	encodeP300	NA	NA	NA	NA	NA
chr12	50221736	50221901	complex	'0010001000	-2174.72	-2142.11	unique	0.514	57	3.44054e-15	NA	-1	-1	NA	0	NA	chromHMMprom	encodeDNaseIHS	encodeH3K27ac	OREG1841764,OREG1552138,OREG1510626,OREG1188556	encodeP300	NA	NA	NA	NA	NA
chr3	182597281	182597442	chimp.sel	'0010000000	-1935.21	-1905.11	unique	0.33	59	4.28461e-15	NA	-1	-1	NA	0	NA	NA	NA	encodeH3K27ac	NA	NA	NA	NA	NA	NA	NA
chr2	67783395	67783889	chimp.sel	'0010000000	-6909.37	-6879.29	unique	0.396	62	4.37257e-15	NA	-1	-1	NA	0	NA	NA	NA	encodeH3K27ac	OREG1496953	NA	NA	NA	NA	NA	NA
chr13	53367731	53367891	complex	'0010000010	-2371.68	-2339.41	unique	0.468	57	4.83378e-15	NA	-1	-1	NA	0	NA	NA	encodeDNaseIHS	NA	NA	encodeP300	NA	NA	NA	NA	NA
chr9	24712208	24712678	complex	1010100010	-4963.66	-4927.8	unique	0.337	60	4.91728e-15	NA	-1	-1	NA	0	NA	NA	NA	NA	NA	NA	NA	NA	NA	NA	NA
chr18	57020427	57020535	human.bgc	'0100000000	-1512.55	-1482.62	aic	0.376	62	5.09253e-15	NA	-1	-1	NA	0	NA	NA	encodeDNaseIHS	encodeH3K27ac	NA	encodeP300	NA	NA	NA	NA	NA
chr20	642787	642957	chimp.sel	'0010000000	-2591.77	-2561.84	aic	0.554	59	5.09253e-15	NA	-1	-1	NA	0	chromHMMenh	chromHMMprom	encodeDNaseIHS	encodeH3K27ac	OREG1407664	encodeP300	NA	NA	NA	NA	NA
chr1	44722667	44722989	chimp.sel	'0010000000	-2467.63	-2437.75	unique	0.495	59	5.35796e-15	NA	-1	-1	NA	0	chromHMMenh	NA	encodeDNaseIHS	encodeH3K27ac	NA	encodeP300	NA	NA	NA	NA	NA
chr3	181444883	181444937	chimp.sel	'0010000000	-872.98	-843.3	unique	0.475	60	6.56556e-15	NA	-1	-1	NA	0	NA	chromHMMprom	encodeDNaseIHS	encodeH3K27ac	NA	encodeP300	NA	NA	NA	NA	NA
chr9	135763764	135763831	chimp.sel	'0010000000	-1041.73	-1012.1	unique	0.521	60	6.90782e-15	NA	-1	-1	NA	0	chromHMMenh	NA	encodeDNaseIHS	encodeH3K27ac	NA	encodeP300	cortex	NA	NA	NA	NA
chr2	195577000	195577182	gorilla.sel	'0000100000	-3046.17	-3016.55	unique	0.356	59	6.97839e-15	NA	-1	-1	NA	0	NA	NA	NA	NA	NA	NA	NA	NA	NA	NA	NA
chr9	990486	990623	complex	'0001000010	-2329.49	-2297.63	aic	0.444	61	7.28363e-15	NA	-1	-1	NA	0	NA	NA	NA	NA	NA	encodeP300	NA	NA	NA	NA	NA
chr17	1423618	1423873	chimp.sel	'0010000000	-3098.86	-3069.42	aic	0.497	62	8.37935e-15	NA	-1	-1	NA	0	chromHMMenh	NA	NA	encodeH3K27ac	NA	NA	NA	NA	NA	NA	NA
chr18	38483984	38484232	chimp.sel	'0010000000	-3029.89	-3000.58	unique	0.316	62	9.56312e-15	NA	-1	-1	NA	0	chromHMMenh	NA	encodeDNaseIHS	NA	NA	NA	NA	NA	NA	NA	NA
chr17	47942689	47942977	orang.sel	'0000001000	-3556.41	-3527.26	unique	0.575	61	1.12522e-14	NA	-1	-1	NA	0	chromHMMenh	NA	encodeDNaseIHS	encodeH3K27ac	NA	encodeP300	placenta,olfactory,e14.5heart,e14.5brain	NA	NA	NA	NA
chr3	56761977	56762058	gibbon.sel	'0000000010	-1043.51	-1014.37	unique	0.417	62	1.13672e-14	NA	-1	-1	NA	0	NA	NA	NA	encodeH3K27ac	OREG0066434	encodeP300	NA	NA	NA	NA	NA
chr2	85024641	85024788	orang.sel	'0000001000	-1851.94	-1822.87	unique	0.403	61	1.22056e-14	NA	-1	-1	NA	0	chromHMMenh	NA	encodeDNaseIHS	encodeH3K27ac	NA	NA	NA	NA	NA	NA	NA
chr9	3937332	3937596	complex	'0010000011	-4192.65	-4159.42	unique	0.378	62	1.22174e-14	NA	-1	-1	NA	0	chromHMMenh	NA	NA	encodeH3K27ac	NA	encodeP300	NA	NA	NA	NA	NA
chr20	34026734	34026816	chimp.sel	'0010000000	-1010.88	-982.06	unique	0.507	60	1.5738e-14	NA	-1	-1	NA	0	chromHMMenh	chromHMMprom	encodeDNaseIHS	encodeH3K27ac	OREG1900416,OREG1402824	encodeP300	NA	NA	NA	NA	NA
chr1	3128579	3128698	gibbon.sel	'0000000010	-1875.56	-1846.79	unique	0.551	59	1.65588e-14	NA	-1	-1	NA	0	NA	NA	NA	encodeH3K27ac	NA	encodeP300	cortex	NA	NA	NA	NA
chr6	107954706	107955877	chimp.sel	'0010000000	-12374.3	-12345.5	unique	0.451	62	1.6899e-14	NA	-1	-1	NA	0	chromHMMenh	chromHMMprom	encodeDNaseIHS	encodeH3K27ac	OREG1514205	encodeP300	NA	NA	NA	NA	NA
chr11	126416506	126416558	gibbon.sel	'0000000010	-893.02	-864.29	unique	0.495	58	1.72462e-14	NA	-1	-1	NA	0	chromHMMenh	NA	NA	encodeH3K27ac	NA	encodeP300	NA	NA	NA	NA	NA
chr21	28092295	28092349	chimp.sel	'0010000000	-709.77	-681.04	unique	0.409	56	1.72462e-14	NA	-1	-1	NA	0	chromHMMenh	NA	encodeDNaseIHS	encodeH3K27ac	NA	encodeP300	NA	NA	NA	NA	NA
chr9	14112800	14113187	gibbon.sel	'0000000010	-4640.73	-4612	unique	0.358	62	1.72462e-14	NA	-1	-1	NA	0	NA	NA	NA	encodeH3K27ac	NA	encodeP300	NA	NA	NA	NA	NA
chr13	71576226	71576482	chimp.sel	'0010000000	-3662.5	-3633.96	aic	0.32	62	2.0922e-14	NA	-1	-1	NA	0	NA	NA	NA	NA	NA	NA	NA	NA	NA	NA	NA
chr1	24088374	24088538	chimp.sel	'0010000000	-1837.16	-1808.66	aic	0.468	61	2.17906e-14	NA	-1	-1	NA	0	NA	NA	NA	encodeH3K27ac	NA	encodeP300	NA	NA	NA	NA	NA
chr1	116185465	116185567	chimp.sel	'0010000000	-2041.09	-2012.6	unique	0.483	59	2.20133e-14	NA	-1	-1	NA	0	chromHMMenh	chromHMMprom	encodeDNaseIHS	encodeH3K27ac	OREG1882909,OREG1578327,OREG1254470,OREG1172745	encodeP300	NA	NA	NA	NA	NA
chr6	101377066	101377147	chimp.bgc	'0001000000	-1343.28	-1314.84	aic	0.347	59	2.31616e-14	NA	-1	-1	NA	0	NA	NA	NA	NA	NA	NA	NA	NA	NA	NA	NA
chr10	45919485	45919600	gibbon.sel	'0000000010	-1415.27	-1386.93	aic	0.539	62	2.56412e-14	NA	-1	-1	NA	0	chromHMMenh	NA	encodeDNaseIHS	encodeH3K27ac	NA	encodeP300	NA	NA	NA	NA	NA
chr8	35801164	35801424	complex	1010101000	-3370.1	-3335.97	unique	0.394	61	2.64349e-14	NA	-1	-1	NA	0	chromHMMenh	NA	NA	encodeH3K27ac	NA	NA	NA	NA	NA	NA	NA
chr6	76018363	76018628	orang.sel	'0000001000	-2488.3	-2460.24	unique	0.424	61	3.409e-14	NA	-1	-1	NA	0	chromHMMenh	NA	encodeDNaseIHS	encodeH3K27ac	NA	encodeP300	NA	NA	NA	NA	NA
chr3	47870510	47870628	complex	1010000000	-1380.34	-1350.23	unique	0.51	59	4.19144e-14	NA	-1	-1	NA	0	NA	NA	encodeDNaseIHS	encodeH3K27ac	NA	encodeP300	NA	NA	NA	NA	NA
chr3	173339	173522	complex	1000000010	-2670.1	-2640.34	unique	0.391	58	5.94794e-14	NA	-1	-1	NA	0	NA	NA	NA	NA	NA	encodeP300	NA	NA	NA	NA	NA
chr18	33485407	33485476	chimp.sel	'0010000000	-1153.55	-1126.12	unique	0.497	60	6.47143e-14	NA	-1	-1	NA	0	chromHMMenh	NA	NA	NA	NA	encodeP300	NA	NA	NA	NA	NA
chr10	10888370	10888423	complex	'0011000000	-816.59	-787	unique	0.371	61	7.05012e-14	NA	-1	-1	NA	0	NA	NA	NA	NA	NA	NA	NA	NA	NA	NA	NA
chr17	47007631	47007708	orang.sel	'0000001000	-1296.22	-1268.93	unique	0.48	59	7.46234e-14	NA	-1	-1	NA	0	NA	NA	NA	encodeH3K27ac	NA	encodeP300	NA	NA	NA	NA	NA
chr4	145536098	145536243	complex	'0000011000	-2283.19	-2253.95	unique	0.383	59	1.00046e-13	NA	-1	-1	NA	0	chromHMMenh	NA	NA	encodeH3K27ac	NA	encodeP300	NA	NA	NA	NA	NA
chr3	56702421	56702600	orang.sel	'0000001000	-2452.14	-2425.16	aic	0.337	62	1.02306e-13	NA	-1	-1	NA	0	NA	NA	encodeDNaseIHS	encodeH3K27ac	NA	NA	NA	NA	NA	NA	NA
chr20	1027068	1027147	chimp.sel	'0010000000	-1120.83	-1093.93	unique	0.498	59	1.10986e-13	NA	-1	-1	NA	0	NA	NA	NA	NA	NA	encodeP300	NA	NA	NA	NA	NA
chr7	131432511	131432820	complex	'0010001000	-3410.56	-3381.53	unique	0.435	62	1.23424e-13	NA	-1	-1	NA	0	chromHMMenh	NA	encodeDNaseIHS	encodeH3K27ac	OREG1929162	encodeP300	NA	NA	NA	NA	NA
chr8	17601186	17601243	chimp.sel	'0010000000	-1090.48	-1063.69	unique	0.421	61	1.24137e-13	NA	-1	-1	NA	0	chromHMMenh	NA	encodeDNaseIHS	encodeH3K27ac	NA	encodeP300	NA	NA	NA	NA	NA
chr3	79130477	79130961	complex	'0010000011	-5486.83	-5456.02	unique	0.333	60	1.32447e-13	NA	-1	-1	NA	0	chromHMMenh	NA	encodeDNaseIHS	NA	OREG0377913	NA	NA	forebrain	NA	NA	NA
chr9	990633	991005	complex	'0111001000	-6056.67	-6024.23	aic	0.444	61	1.36371e-13	NA	-1	-1	NA	0	NA	NA	NA	NA	OREG0810418	encodeP300	NA	NA	NA	NA	NA
chr11	15906036	15906146	gorilla.sel	'0000100000	-1882.78	-1856.17	unique	0.476	62	1.49104e-13	NA	-1	-1	NA	0	chromHMMenh	NA	NA	encodeH3K27ac	NA	encodeP300	NA	NA	NA	NA	NA
chr5	167200661	167201078	complex	'0010000010	-3523.25	-3494.42	aic	0.393	62	1.50751e-13	NA	-1	-1	NA	0	NA	NA	NA	encodeH3K27ac	NA	encodeP300	NA	NA	NA	NA	NA
chr1	53497241	53497326	gibbon.sel	'0000000010	-1513.04	-1486.58	unique	0.374	58	1.73707e-13	NA	-1	-1	NA	0	chromHMMenh	NA	NA	encodeH3K27ac	NA	encodeP300	e14.5heart,e14.5brain	NA	NA	NA	NA
chr2	161715724	161715824	gibbon.sel	'0000000010	-1759.83	-1733.69	unique	0.364	59	2.40625e-13	NA	-1	-1	NA	0	NA	NA	encodeDNaseIHS	NA	NA	NA	NA	NA	NA	NA	NA
chr9	127247636	127247715	chimp.sel	'0010000000	-1250.44	-1224.31	unique	0.576	60	2.43089e-13	NA	-1	-1	NA	0	NA	NA	encodeDNaseIHS	encodeH3K27ac	NA	encodeP300	NA	NA	NA	NA	NA
chr6	163856270	163856580	complex	'0010001100	-3456.14	-3425.96	unique	0.345	61	2.46208e-13	NA	-1	-1	NA	0	NA	NA	NA	encodeH3K27ac	OREG1289571	encodeP300	NA	NA	NA	NA	NA
chr8	103842042	103842170	complex	'0000001100	-1228.41	-1200.33	unique	0.363	61	3.1914e-13	NA	-1	-1	NA	0	chromHMMenh	NA	NA	encodeH3K27ac	NA	encodeP300	NA	NA	NA	NA	NA
chr16	3900291	3901045	orang.sel	'0000001000	-9567.33	-9541.48	unique	0.442	62	3.23314e-13	NA	-1	-1	NA	0	chromHMMenh	NA	encodeDNaseIHS	encodeH3K27ac	NA	encodeP300	NA	NA	NA	NA	NA
chr9	10375440	10375715	orang.sel	'0000001000	-4096.37	-4070.54	unique	0.334	61	3.29968e-13	NA	-1	-1	NA	0	NA	NA	NA	NA	NA	NA	NA	NA	NA	NA	NA
chr6	12981062	12981158	gibbon.sel	'0000000010	-1770.24	-1744.46	aic	0.408	61	3.4721e-13	NA	-1	-1	NA	0	NA	NA	NA	encodeH3K27ac	NA	encodeP300	NA	NA	NA	NA	NA
chr18	904928	905067	complex	'0110000000	-2733.71	-2705.72	aic	0.5	62	3.49195e-13	NA	-1	-1	NA	0	NA	chromHMMprom	encodeDNaseIHS	NA	OREG1506052	encodeP300	NA	NA	NA	NA	NA
chr3	76414529	76414912	complex	1000001000	-4216.83	-4188.84	aic	0.339	58	3.49195e-13	chr3	76414537	76414978	HACNS_742;2xHAR.127	375	NA	NA	encodeDNaseIHS	NA	NA	NA	NA	NA	NA	NA	NA
chr18	35060329	35060592	gibbon.sel	'0000000010	-2952.35	-2926.67	unique	0.488	61	3.84447e-13	NA	-1	-1	NA	0	NA	NA	encodeDNaseIHS	encodeH3K27ac	NA	encodeP300	cortex	NA	NA	NA	NA
chr10	98167928	98168174	chimp.sel	'0010000000	-3854.08	-3828.42	unique	0.475	58	3.9236e-13	NA	-1	-1	NA	0	NA	NA	NA	NA	NA	encodeP300	NA	NA	NA	NA	NA
chr16	67597160	67597211	orang.sel	'0000001000	-886.21	-860.55	unique	0.491	46	3.9236e-13	NA	-1	-1	NA	0	NA	chromHMMprom	encodeDNaseIHS	encodeH3K27ac	OREG1889650,OREG1855334,OREG1817517,OREG1499723,OREG1349188,OREG1260246,OREG1229824,OREG1178792	encodeP300	NA	NA	NA	NA	NA
chr3	184056168	184056329	chimp.sel	'0010000000	-2062.58	-2036.97	unique	0.562	58	4.12865e-13	NA	-1	-1	NA	0	chromHMMenh	chromHMMprom	encodeDNaseIHS	encodeH3K27ac	NA	encodeP300	NA	NA	NA	NA	NA
chr4	175032691	175032746	orang.sel	'0000001000	-853.39	-827.79	unique	0.355	62	4.17093e-13	NA	-1	-1	NA	0	NA	NA	encodeDNaseIHS	NA	NA	encodeP300	NA	NA	NA	NA	NA
chr12	92367715	92367773	chimp.sel	'0010000000	-1203.53	-1178.14	unique	0.405	57	5.16606e-13	NA	-1	-1	NA	0	NA	NA	encodeDNaseIHS	encodeH3K27ac	NA	encodeP300	NA	NA	NA	NA	NA
chr10	44676177	44676233	chimp.sel	'0010000000	-751.47	-726.1	unique	0.417	54	5.27242e-13	NA	-1	-1	NA	0	chromHMMenh	NA	encodeDNaseIHS	encodeH3K27ac	NA	encodeP300	NA	NA	NA	NA	NA
chr3	77316726	77317207	complex	'0000001011	-5937.1	-5907.74	unique	0.349	61	5.51611e-13	NA	-1	-1	NA	0	NA	NA	NA	NA	NA	NA	NA	NA	NA	NA	NA
chr10	31468524	31468576	gibbon.sel	'0000000010	-596.53	-571.23	unique	0.382	59	5.66225e-13	NA	-1	-1	NA	0	NA	NA	encodeDNaseIHS	encodeH3K27ac	NA	NA	NA	NA	NA	NA	NA
chr8	77806449	77806731	complex	1000000010	-3440.9	-3413.42	unique	0.388	60	5.81511e-13	NA	-1	-1	NA	0	chromHMMenh	NA	encodeDNaseIHS	encodeH3K27ac	OREG0548392	NA	NA	NA	NA	NA	NA
chr3	48677745	48677994	gibbon.sel	'0000000010	-4097.67	-4072.4	unique	0.585	61	5.83803e-13	NA	-1	-1	NA	0	NA	NA	encodeDNaseIHS	encodeH3K27ac	NA	encodeP300	NA	NA	NA	NA	NA
chr2	176430733	176430890	orang.sel	'0000001000	-2190.51	-2165.29	unique	0.373	62	6.14321e-13	NA	-1	-1	NA	0	NA	NA	NA	NA	NA	encodeP300	NA	NA	NA	NA	NA
chr7	90923627	90924471	complex	'0010001010	-10469.2	-10440	unique	0.391	61	6.33038e-13	NA	-1	-1	NA	0	NA	NA	NA	encodeH3K27ac	OREG1504405	encodeP300	NA	NA	NA	NA	NA
chr11	14807971	14808238	complex	'0011000000	-3654.13	-3626.81	unique	0.336	62	6.82409e-13	NA	-1	-1	NA	0	chromHMMenh	NA	encodeDNaseIHS	NA	NA	encodeP300	NA	NA	NA	NA	NA
chr2	220384909	220385016	complex	1000101000	-851.51	-822.44	unique	0.578	61	7.33657e-13	NA	-1	-1	NA	0	chromHMMenh	NA	encodeDNaseIHS	encodeH3K27ac	NA	encodeP300	NA	NA	NA	NA	NA
chr10	13489226	13489372	complex	1000100000	-1870.65	-1843.48	unique	0.412	60	7.92846e-13	NA	-1	-1	NA	0	NA	NA	NA	encodeH3K27ac	NA	encodeP300	NA	NA	NA	NA	NA
chr13	71723747	71724212	complex	1010000000	-4987.88	-4960.79	unique	0.35	62	8.5888e-13	chr13	71723752	71724353	HACNS_60;HAR119;2xHAR.18	460	NA	NA	encodeDNaseIHS	NA	OREG0002703	NA	NA	NA	NA	hs128,Negative	NA
chr9	125827624	125827743	orang.sel	'0000001000	-1074.18	-1049.35	unique	0.375	61	9.14179e-13	NA	-1	-1	NA	0	NA	NA	encodeDNaseIHS	encodeH3K27ac	OREG1268754	encodeP300	NA	NA	NA	NA	NA
chr9	4793083	4793231	complex	'0011000000	-1730.96	-1704.03	aic	0.479	56	1.00791e-12	NA	-1	-1	NA	0	NA	chromHMMprom	encodeDNaseIHS	encodeH3K27ac	OREG1852700,OREG1807254,OREG1270911,OREG1239862,OREG1189599	encodeP300	NA	NA	NA	NA	NA
chr17	53798012	53798350	gibbon.sel	'0000000010	-5562.59	-5537.87	unique	0.426	61	1.02266e-12	NA	-1	-1	NA	0	chromHMMenh	NA	encodeDNaseIHS	encodeH3K27ac	NA	encodeP300	NA	NA	NA	NA	NA
chr16	57165388	57165506	orang.sel	'0000001000	-2045.15	-2020.44	unique	0.563	59	1.03314e-12	NA	-1	-1	NA	0	NA	NA	encodeDNaseIHS	encodeH3K27ac	NA	encodeP300	NA	NA	NA	NA	NA
chr12	18699254	18699372	chimp.sel	'0010000000	-1572.2	-1547.5	unique	0.376	59	1.04373e-12	NA	-1	-1	NA	0	chromHMMenh	NA	NA	NA	OREG1658203,OREG1599914	NA	NA	NA	NA	NA	NA
chr17	54569318	54569718	chimp.sel	'0010000000	-3504.6	-3480.01	aic	0.408	60	1.1676e-12	NA	-1	-1	NA	0	NA	NA	NA	NA	NA	encodeP300	NA	NA	NA	NA	NA
chr8	59774897	59775440	complex	'0000010100	-6446.07	-6419.58	aic	0.364	62	1.56498e-12	NA	-1	-1	NA	0	NA	NA	NA	encodeH3K27ac	NA	encodeP300	NA	NA	NA	NA	NA
chr12	11816504	11816673	complex	'0100001000	-2720.9	-2694.48	aic	0.469	60	1.67846e-12	NA	-1	-1	NA	0	chromHMMenh	NA	encodeDNaseIHS	encodeH3K27ac	NA	encodeP300	NA	NA	NA	NA	NA
chr7	127225030	127225244	orang.sel	'0000001000	-2963.28	-2939.06	unique	0.535	62	1.70275e-12	NA	-1	-1	NA	0	NA	chromHMMprom	encodeDNaseIHS	encodeH3K27ac	OREG1945497,OREG1193049,OREG0003808	encodeP300	NA	NA	NA	NA	NA
chr17	70359540	70359669	orang.sel	'0000001000	-2065.07	-2040.9	aic	0.493	58	1.79183e-12	NA	-1	-1	NA	0	chromHMMenh	NA	encodeDNaseIHS	encodeH3K27ac	OREG1797118	encodeP300	NA	NA	NA	NA	NA
chr8	61681797	61682127	orang.sel	'0000001000	-4126.6	-4102.5	unique	0.424	62	1.92444e-12	NA	-1	-1	NA	0	chromHMMenh	NA	NA	encodeH3K27ac	NA	encodeP300	intestine,cerebellum	NA	NA	NA	NA
chr15	37890429	37890761	complex	1000001010	-3888.85	-3860.82	unique	0.368	60	2.03944e-12	NA	-1	-1	NA	0	NA	NA	NA	NA	NA	NA	NA	NA	NA	NA	NA
chr14	70464660	70464830	gibbon.sel	'0000000010	-2213.33	-2189.29	unique	0.458	61	2.04589e-12	NA	-1	-1	NA	0	chromHMMenh	NA	encodeDNaseIHS	encodeH3K27ac	OREG1910886,OREG1308971,OREG0487721	encodeP300	NA	NA	NA	NA	NA
chr1	44710660	44711052	orang.sel	'0000001000	-4126.98	-4103.14	unique	0.53	60	2.50892e-12	NA	-1	-1	NA	0	NA	NA	encodeDNaseIHS	encodeH3K27ac	NA	encodeP300	NA	NA	NA	NA	NA
chr20	15184825	15185424	complex	'0000101000	-6753.97	-6727.96	unique	0.351	62	2.52913e-12	NA	-1	-1	NA	0	NA	NA	NA	NA	NA	NA	NA	NA	NA	NA	NA
chr18	43915687	43916003	chimp.sel	'0010000000	-2914.84	-2891.01	unique	0.475	61	2.53465e-12	NA	-1	-1	NA	0	chromHMMenh	chromHMMprom	encodeDNaseIHS	encodeH3K27ac	NA	encodeP300	NA	NA	NA	NA	NA
chr4	37633028	37633151	orang.sel	'0000001000	-2272.12	-2248.33	unique	0.437	61	2.64022e-12	NA	-1	-1	NA	0	chromHMMenh	NA	NA	encodeH3K27ac	NA	encodeP300	NA	NA	NA	NA	NA
chr1	201951992	201952066	complex	'0010001000	-1133.26	-1107.42	unique	0.513	48	2.99779e-12	NA	-1	-1	NA	0	NA	chromHMMprom	encodeDNaseIHS	encodeH3K27ac	OREG1947530,OREG1501212	encodeP300	NA	NA	NA	NA	NA
chr8	72211834	72211965	gibbon.bgc	'0000000001	-1422.35	-1398.79	aic	0.349	61	3.33854e-12	NA	-1	-1	NA	0	NA	NA	NA	NA	NA	NA	NA	NA	NA	NA	NA
chr20	40875250	40875422	orang.sel	'0000001000	-2147.91	-2124.42	unique	0.438	59	3.58574e-12	NA	-1	-1	NA	0	NA	NA	NA	NA	NA	encodeP300	NA	NA	NA	NA	NA
chr11	91965504	91965616	gibbon.sel	'0000000010	-1669.4	-1645.95	aic	0.392	61	3.73514e-12	NA	-1	-1	NA	0	NA	NA	NA	NA	NA	NA	NA	NA	NA	NA	NA
chr16	8515363	8515575	complex	'0100001010	-2719.96	-2692.65	aic	0.446	62	4.13759e-12	NA	-1	-1	NA	0	NA	NA	NA	NA	NA	encodeP300	NA	NA	NA	NA	NA
chr9	129450249	129450547	complex	1001001000	-3390.79	-3363.52	aic	0.56	61	4.3034e-12	NA	-1	-1	NA	0	chromHMMenh	NA	encodeDNaseIHS	encodeH3K27ac	NA	encodeP300	NA	NA	NA	NA	NA
chr10	112773214	112773441	complex	'0100010001	-2666.8	-2639.55	aic	0.33	61	4.38878e-12	NA	-1	-1	NA	0	NA	NA	NA	encodeH3K27ac	OREG1256883	NA	NA	NA	NA	NA	NA
chr18	34048313	34048414	orang.sel	'0000001000	-1632.43	-1609.17	unique	0.483	57	4.53441e-12	NA	-1	-1	NA	0	chromHMMenh	NA	encodeDNaseIHS	encodeH3K27ac	OREG1510212	encodeP300	NA	NA	NA	NA	NA
chr6	40224066	40224170	gorilla.sel	'0000100000	-1694.05	-1670.81	unique	0.473	58	4.62792e-12	NA	-1	-1	NA	0	NA	NA	NA	encodeH3K27ac	NA	NA	NA	NA	NA	NA	NA
chr6	41898369	41898508	gibbon.sel	'0000000010	-1921.73	-1898.5	unique	0.511	61	4.6754e-12	NA	-1	-1	NA	0	NA	NA	NA	encodeH3K27ac	NA	encodeP300	NA	NA	NA	NA	NA
chr6	127064001	127064247	complex	'0010001000	-3279.77	-3254.42	unique	0.375	61	4.89333e-12	NA	-1	-1	NA	0	NA	NA	NA	NA	NA	NA	NA	NA	NA	NA	NA
chr2	163152033	163152453	orang.sel	'0000001000	-5095.01	-5071.86	unique	0.352	61	5.0732e-12	NA	-1	-1	NA	0	NA	NA	NA	encodeH3K27ac	NA	encodeP300	NA	NA	NA	NA	NA
chr12	989819	990190	complex	'0000100100	-4489.79	-4464.55	aic	0.415	62	5.46232e-12	NA	-1	-1	NA	0	chromHMMenh	NA	NA	encodeH3K27ac	NA	NA	NA	NA	NA	NA	NA
chr15	95812164	95812295	orang.sel	'0000001000	-1859.77	-1836.78	unique	0.402	60	5.97332e-12	NA	-1	-1	NA	0	chromHMMenh	NA	NA	encodeH3K27ac	NA	encodeP300	NA	NA	NA	NA	NA
chr16	71887297	71887388	chimp.sel	'0010000000	-1243.49	-1220.5	unique	0.5	62	5.97332e-12	NA	-1	-1	NA	0	chromHMMenh	NA	encodeDNaseIHS	encodeH3K27ac	NA	encodeP300	NA	NA	NA	NA	NA
chr14	30805103	30805299	complex	'0001001000	-3084.27	-3059.15	unique	0.364	59	6.15875e-12	NA	-1	-1	NA	0	NA	NA	encodeDNaseIHS	encodeH3K27ac	NA	NA	NA	NA	NA	NA	NA
chr6	63978126	63978224	gibbon.sel	'0000000010	-1430.3	-1407.42	unique	0.367	48	6.68326e-12	NA	-1	-1	NA	0	chromHMMenh	NA	NA	NA	NA	NA	NA	NA	NA	NA	NA
chr6	10378285	10378364	orang.sel	'0000001000	-1033.04	-1010.17	unique	0.452	56	6.75185e-12	NA	-1	-1	NA	0	NA	NA	NA	NA	OREG1541315	encodeP300	NA	NA	NA	NA	NA
chr6	149586536	149586686	chimp.sel	'0010000000	-1969.62	-1946.78	unique	0.411	60	6.96186e-12	NA	-1	-1	NA	0	NA	NA	NA	encodeH3K27ac	NA	encodeP300	NA	NA	NA	NA	NA
chr2	25351048	25351206	chimp.sel	'0010000000	-1925.9	-1903.07	unique	0.555	60	7.03331e-12	NA	-1	-1	NA	0	NA	NA	encodeDNaseIHS	encodeH3K27ac	NA	NA	NA	NA	NA	NA	NA
chr12	3600714	3600902	human.bgc	'0100000000	-1738.07	-1715.25	aic	0.517	50	7.10549e-12	NA	-1	-1	NA	0	NA	chromHMMprom	encodeDNaseIHS	encodeH3K27ac	NA	encodeP300	NA	NA	NA	NA	NA
chr9	2050744	2051137	complex	1010100010	-4899.09	-4870.9	aic	0.402	62	8.34531e-12	chr9	2050744	2051141	HACNS_521;2xHAR.144	393	chromHMMenh	NA	NA	encodeH3K27ac	NA	encodeP300	NA	NA	NA	NA	NA
chr6	50373001	50373656	complex	'0000100010	-6706.82	-6682.12	unique	0.371	61	9.37338e-12	NA	-1	-1	NA	0	NA	NA	NA	NA	NA	NA	NA	NA	NA	NA	NA
chr4	181973002	181973618	complex	'0100001010	-6164.95	-6138.48	unique	0.334	61	9.44082e-12	NA	-1	-1	NA	0	NA	NA	NA	NA	NA	NA	NA	NA	NA	NA	NA
chr17	48133226	48133440	complex	'0000001010	-2967.61	-2942.94	unique	0.557	60	9.65884e-12	NA	-1	-1	NA	0	NA	chromHMMprom	encodeDNaseIHS	encodeH3K27ac	OREG1165626	encodeP300	NA	NA	NA	NA	NA
chr12	103683796	103684348	complex	1010001010	-6363.37	-6335.35	unique	0.372	61	9.83413e-12	chr12	103684042	103684296	2xHAR.205	254	NA	NA	NA	NA	NA	NA	NA	NA	NA	NA	NA
chr2	222789642	222790067	complex	1010001010	-6057.24	-6029.26	unique	0.382	62	1.02214e-11	NA	-1	-1	NA	0	NA	NA	NA	NA	NA	NA	NA	NA	NA	NA	NA
chr2	113992953	113993240	complex	1100000000	-2183.37	-2158.77	unique	0.523	62	1.03592e-11	NA	-1	-1	NA	0	chromHMMenh	chromHMMprom	encodeDNaseIHS	encodeH3K27ac	OREG1193724	encodeP300	thymus	NA	NA	NA	NA
chr7	21147883	21147972	complex	'0000001010	-1914.82	-1890.24	unique	0.394	60	1.05685e-11	NA	-1	-1	NA	0	chromHMMenh	NA	encodeDNaseIHS	encodeH3K27ac	NA	NA	NA	NA	NA	NA	NA
chr2	47798006	47798182	chimp.sel	'0010000000	-2885.61	-2863.19	unique	0.511	54	1.06905e-11	NA	-1	-1	NA	0	NA	chromHMMprom	encodeDNaseIHS	NA	OREG1494324,OREG1173795	encodeP300	NA	NA	NA	NA	NA
chr3	66526158	66526394	complex	'0000001010	-3599.37	-3574.82	unique	0.447	61	1.08903e-11	NA	-1	-1	NA	0	chromHMMenh	NA	encodeDNaseIHS	encodeH3K27ac	OREG1650533,OREG1592140,OREG1536982,OREG1185237,OREG0052358,OREG0004968	encodeP300	NA	NA	NA	NA	NA
chr6	31856737	31856883	gibbon.sel	'0000000010	-1179.96	-1157.59	unique	0.571	60	1.12507e-11	NA	-1	-1	NA	0	NA	NA	encodeDNaseIHS	encodeH3K27ac	OREG1947513,OREG1380270	encodeP300	NA	NA	NA	NA	NA
chr22	50111618	50111693	orang.sel	'0000001000	-804.67	-782.35	unique	0.525	46	1.18402e-11	NA	-1	-1	NA	0	chromHMMenh	NA	NA	NA	NA	encodeP300	NA	NA	NA	NA	NA
chr3	169099242	169099323	complex	'0010000001	-1186.83	-1162.38	aic	0.369	62	1.20357e-11	NA	-1	-1	NA	0	NA	NA	NA	NA	NA	encodeP300	NA	NA	NA	NA	NA
chr12	6806447	6806986	gorilla.sel	'0000100000	-7664.62	-7642.37	unique	0.565	62	1.27179e-11	NA	-1	-1	NA	0	chromHMMenh	NA	encodeDNaseIHS	encodeH3K27ac	OREG1367148,OREG1169839,OREG0021632	encodeP300	NA	NA	NA	NA	NA
chr1	88615781	88616592	complex	1010101000	-4756.1	-4728.41	unique	0.372	62	1.35234e-11	chr1	88615792	88616583	2xHAR.97	791	NA	NA	encodeDNaseIHS	NA	OREG0070027	NA	NA	NA	NA	hs878,Positive	NA
chr16	6907432	6907902	complex	1000101011	-5115.04	-5085.97	aic	0.412	62	1.47154e-11	NA	-1	-1	NA	0	NA	NA	encodeDNaseIHS	NA	OREG0903543,OREG0843336	NA	NA	NA	NA	NA	NA
chr20	9510282	9510467	gibbon.sel	'0000000010	-2619.08	-2597.03	unique	0.405	61	1.5601e-11	NA	-1	-1	NA	0	NA	NA	NA	NA	NA	NA	NA	NA	NA	NA	NA
chr11	131852565	131852838	complex	1001000000	-4187.2	-4163.03	aic	0.404	61	1.59247e-11	chr11	131852583	131852705	HACNS_58	122	chromHMMenh	NA	NA	encodeH3K27ac	NA	encodeP300	NA	NA	NA	NA	NA
chr2	128047795	128047854	orang.sel	'0000001000	-592.29	-570.3	unique	0.488	61	1.65874e-11	NA	-1	-1	NA	0	NA	NA	NA	encodeH3K27ac	NA	encodeP300	NA	NA	NA	NA	NA
chr6	155578393	155578505	orang.sel	'0000001000	-1619.33	-1597.39	unique	0.449	61	1.74569e-11	NA	-1	-1	NA	0	NA	NA	NA	encodeH3K27ac	NA	encodeP300	NA	NA	NA	NA	NA
chr11	8337511	8337799	complex	'0100000010	-3055.62	-3031.55	aic	0.513	62	1.75996e-11	chr11	8337517	8337800	2xHAR.286;HACNS_364	282	NA	NA	encodeDNaseIHS	NA	NA	NA	NA	NA	NA	NA	NA
chr2	113999122	113999337	complex	'0010001000	-3274.89	-3250.83	unique	0.525	61	1.77764e-11	NA	-1	-1	NA	0	chromHMMenh	NA	encodeDNaseIHS	encodeH3K27ac	OREG1824536,OREG1516015	encodeP300	NA	NA	NA	NA	NA
chr1	37904577	37904631	chimp.sel	'0010000000	-750.86	-728.94	aic	0.532	55	1.78174e-11	NA	-1	-1	NA	0	chromHMMenh	NA	NA	NA	NA	encodeP300	NA	NA	NA	NA	NA
chr11	20625795	20625995	gibbon.sel	'0000000010	-1297.11	-1275.2	unique	0.513	62	1.80004e-11	NA	-1	-1	NA	0	NA	NA	encodeDNaseIHS	NA	NA	encodeP300	NA	NA	NA	NA	NA
chr14	97449677	97449800	gibbon.sel	'0000000010	-1408.03	-1386.13	unique	0.459	61	1.81852e-11	NA	-1	-1	NA	0	NA	NA	NA	encodeH3K27ac	NA	encodeP300	NA	NA	NA	NA	NA
chr15	46657866	46658025	gibbon.sel	'0000000010	-2470.16	-2448.28	aic	0.349	58	1.85607e-11	NA	-1	-1	NA	0	NA	NA	encodeDNaseIHS	NA	NA	NA	NA	NA	NA	NA	NA
chr6	141178984	141179486	complex	'0010000100	-5485.69	-5461.68	unique	0.32	56	1.86879e-11	NA	-1	-1	NA	0	chromHMMenh	NA	encodeDNaseIHS	encodeH3K27ac	OREG1113095,OREG0639203,OREG0459499,OREG0459498,OREG0260098,OREG0238465	encodeP300	NA	NA	NA	NA	NA
chrX	138536834	138536939	chimp.sel	'0010000000	-1823.75	-1801.91	aic	0.372	55	1.93352e-11	NA	-1	-1	NA	0	NA	NA	NA	NA	NA	NA	NA	NA	NA	NA	NA
chrX	123094110	123094201	chimp.sel	'0010000000	-923.9	-902.1	unique	0.448	56	2.01419e-11	NA	-1	-1	NA	0	chromHMMenh	chromHMMprom	encodeDNaseIHS	encodeH3K27ac	OREG1852566,OREG1814841,OREG1637532,OREG1606798,OREG1578876,OREG1369523,OREG1255042,OREG1224746,OREG0747680,OREG0658008,OREG0003982	encodeP300	NA	NA	NA	NA	NA
chr1	79961068	79961364	complex	'0000100010	-4205.87	-4181.96	aic	0.347	60	2.06533e-11	NA	-1	-1	NA	0	chromHMMenh	NA	NA	NA	NA	NA	NA	NA	NA	NA	NA
chr4	101111044	101111200	complex	'0000110000	-2054.06	-2030.28	aic	0.425	55	2.35205e-11	NA	-1	-1	NA	0	chromHMMenh	chromHMMprom	encodeDNaseIHS	encodeH3K27ac	OREG1179838	encodeP300	NA	NA	NA	NA	NA
chr2	189449075	189449135	orang.sel	'0000001000	-1137.87	-1116.24	unique	0.341	61	2.39641e-11	NA	-1	-1	NA	0	NA	NA	NA	NA	NA	NA	NA	NA	NA	NA	NA
chr11	126337420	126337473	complex	1110000000	-883.33	-857.83	unique	0.552	53	2.44604e-11	NA	-1	-1	NA	0	chromHMMenh	NA	NA	encodeH3K27ac	NA	NA	NA	NA	NA	NA	NA
chr8	15048839	15048976	complex	1010000010	-2058.98	-2033.56	unique	0.342	58	2.64576e-11	NA	-1	-1	NA	0	NA	NA	NA	NA	NA	encodeP300	NA	NA	NA	NA	NA
chr13	100613925	100614553	chimp.sel	'0010000000	-6545.41	-6523.88	unique	0.451	62	2.65433e-11	NA	-1	-1	NA	0	NA	NA	encodeDNaseIHS	encodeH3K27ac	OREG1657893,OREG1599605,OREG0781866	encodeP300	NA	NA	NA	NA	NA
chr13	60862299	60862876	chimp.sel	'0010000000	-5583.17	-5561.75	aic	0.401	62	2.97025e-11	NA	-1	-1	NA	0	NA	NA	NA	NA	NA	encodeP300	NA	NA	NA	NA	NA
chr20	57571688	57571780	orang.sel	'0000001000	-1842.1	-1820.74	unique	0.514	62	3.15816e-11	NA	-1	-1	NA	0	chromHMMenh	NA	encodeDNaseIHS	encodeH3K27ac	NA	encodeP300	NA	NA	NA	NA	NA
chrX	103990020	103990386	chimp.sel	'0010000000	-4952.52	-4931.23	unique	0.358	60	3.39248e-11	NA	-1	-1	NA	0	NA	NA	encodeDNaseIHS	NA	NA	NA	NA	NA	NA	NA	NA
chr3	25420466	25420517	gibbon.sel	'0000000010	-571.92	-550.66	aic	0.42	60	3.49816e-11	NA	-1	-1	NA	0	NA	NA	NA	encodeH3K27ac	NA	encodeP300	NA	NA	NA	NA	NA
chr13	112650962	112651126	complex	1010010010	-3019.17	-2992.48	unique	0.428	57	3.54791e-11	NA	-1	-1	NA	0	NA	NA	NA	NA	NA	encodeP300	NA	forebrain	NA	NA	NA
chr5	155953420	155953665	complex	'0001100010	-2944.33	-2919.22	aic	0.383	60	3.58606e-11	NA	-1	-1	NA	0	NA	NA	encodeDNaseIHS	encodeH3K27ac	NA	NA	NA	NA	NA	NA	NA
chr4	190354377	190354492	complex	1000001010	-2102.19	-2077.2	aic	0.376	59	4.03396e-11	NA	-1	-1	NA	0	NA	NA	NA	NA	NA	NA	NA	NA	NA	NA	NA
chr8	77575054	77575215	complex	1001100000	-2071.4	-2046.41	aic	0.334	61	4.03396e-11	NA	-1	-1	NA	0	NA	NA	NA	encodeH3K27ac	NA	encodeP300	NA	NA	NA	NA	NA
chr3	68211988	68212339	complex	1010100010	-4193.21	-4166.66	unique	0.394	61	4.06044e-11	NA	-1	-1	NA	0	NA	NA	NA	NA	NA	NA	NA	NA	NA	NA	NA
chr2	73513538	73513644	orang.sel	'0000001000	-1227.25	-1206.18	unique	0.505	59	4.24837e-11	NA	-1	-1	NA	0	NA	NA	NA	encodeH3K27ac	OREG1948071	encodeP300	NA	NA	NA	NA	NA
chrX	107514570	107514739	chimp.sel	'0010000000	-2709.1	-2688.03	unique	0.401	59	4.24837e-11	NA	-1	-1	NA	0	chromHMMenh	NA	encodeDNaseIHS	encodeH3K27ac	NA	encodeP300	mESC	NA	NA	NA	NA
chrX	135757160	135757258	chimp.sel	'0010000000	-1527.54	-1506.47	unique	0.419	62	4.24837e-11	NA	-1	-1	NA	0	chromHMMenh	NA	NA	encodeH3K27ac	NA	encodeP300	NA	NA	NA	NA	NA
chr10	7362105	7362240	complex	'0100100000	-2019.71	-1996.59	aic	0.42	55	4.55074e-11	chr10	7362173	7362240	2xHAR.215	67	chromHMMenh	chromHMMprom	encodeDNaseIHS	encodeH3K27ac	OREG1488406	encodeP300	NA	NA	[brain]|[lung]|[macrophage]|[penis]|[permissive]|[robust]|[spinal_cord]|[submandibular_gland]|[T_cell]|[thymus]	NA	NA
chr1	204242746	204242877	orang.sel	'0000001000	-1969.1	-1948.15	unique	0.517	61	4.80313e-11	NA	-1	-1	NA	0	NA	NA	NA	encodeH3K27ac	NA	encodeP300	NA	NA	NA	NA	NA
chr11	108442912	108442978	gorilla.sel	'0000100000	-1298.61	-1277.71	unique	0.427	56	5.05517e-11	NA	-1	-1	NA	0	chromHMMenh	chromHMMprom	encodeDNaseIHS	encodeH3K27ac	OREG1927837,OREG1644548,OREG1586092,OREG1179743	encodeP300	NA	NA	NA	NA	NA
chr12	117768461	117768853	chimp.sel	'0010000000	-5954.83	-5933.99	unique	0.536	61	5.37515e-11	NA	-1	-1	NA	0	NA	NA	encodeDNaseIHS	NA	NA	encodeP300	NA	NA	NA	NA	NA
chr10	32581419	32581598	gibbon.sel	'0000000010	-1978.35	-1957.54	unique	0.357	62	5.54267e-11	NA	-1	-1	NA	0	NA	NA	NA	encodeH3K27ac	NA	NA	NA	NA	NA	NA	NA
chr12	80928668	80928823	orang.sel	'0000001000	-2060.29	-2039.52	unique	0.319	58	5.77419e-11	NA	-1	-1	NA	0	NA	NA	NA	encodeH3K27ac	NA	NA	NA	NA	NA	NA	NA
chr3	177406876	177406933	complex	'0000100010	-1020.69	-997.81	unique	0.402	58	5.78512e-11	NA	-1	-1	NA	0	NA	NA	NA	encodeH3K27ac	NA	NA	NA	NA	NA	NA	NA
chr3	183145685	183145749	gibbon.sel	'0000000010	-812.29	-791.53	unique	0.489	53	5.83356e-11	NA	-1	-1	NA	0	NA	chromHMMprom	encodeDNaseIHS	NA	OREG1186438	encodeP300	NA	NA	NA	NA	NA
chr3	55564957	55565050	orang.sel	'0000001000	-1561.91	-1541.18	unique	0.474	62	6.01538e-11	NA	-1	-1	NA	0	NA	NA	NA	encodeH3K27ac	NA	encodeP300	NA	NA	NA	NA	NA
chr9	128822139	128822332	complex	1000000010	-2529.45	-2506.61	aic	0.499	60	6.02121e-11	NA	-1	-1	NA	0	NA	NA	encodeDNaseIHS	encodeH3K27ac	NA	encodeP300	NA	NA	NA	NA	NA
chr21	26782409	26782471	orang.sel	'0000001000	-1068.46	-1047.74	unique	0.382	53	6.07724e-11	NA	-1	-1	NA	0	chromHMMenh	NA	encodeDNaseIHS	encodeH3K27ac	OREG1237045	encodeP300	NA	NA	NA	NA	NA
chr9	17464486	17464624	chimp.sel	'0010000000	-1672.99	-1652.27	unique	0.312	61	6.07724e-11	NA	-1	-1	NA	0	NA	NA	NA	encodeH3K27ac	NA	NA	NA	NA	NA	NA	NA
chr2	51253178	51253270	orang.sel	'0000001000	-1531.64	-1510.93	unique	0.408	61	6.13973e-11	NA	-1	-1	NA	0	chromHMMenh	NA	encodeDNaseIHS	NA	NA	NA	NA	NA	NA	NA	NA
chr18	43523967	43524096	orang.sel	'0000001000	-1700.04	-1679.34	unique	0.419	62	6.20287e-11	NA	-1	-1	NA	0	NA	NA	NA	encodeH3K27ac	NA	NA	NA	NA	NA	NA	NA
chr2	67836221	67836674	complex	1010001000	-5914.7	-5890.21	unique	0.376	62	6.58654e-11	NA	-1	-1	NA	0	NA	NA	NA	NA	NA	NA	NA	NA	NA	NA	NA
chr18	22774561	22775105	complex	1010100100	-7211.73	-7185.69	aic	0.351	61	6.63664e-11	NA	-1	-1	NA	0	NA	NA	NA	encodeH3K27ac	NA	encodeP300	NA	NA	NA	NA	NA
chr2	25400253	25400400	complex	'0000100010	-2169.11	-2146.37	unique	0.506	60	6.65447e-11	NA	-1	-1	NA	0	NA	NA	encodeDNaseIHS	NA	NA	encodeP300	e14.5heart,e14.5brain	NA	NA	NA	NA
chr7	15297462	15297663	complex	1000100000	-2843.89	-2821.18	aic	0.322	58	6.85713e-11	chr7	15297406	15297677	HACNS_10;ANC14;BUSH08_54;2xHAR.266	201	NA	NA	encodeDNaseIHS	NA	NA	NA	NA	NA	NA	NA	NA
chr15	98255868	98256048	human.sel	1000000000	-2373.99	-2353.43	aic	0.379	60	7.15819e-11	chr15	98255868	98256060	2xHAR.8;BUSH08_25;ANC11	180	NA	NA	NA	NA	NA	NA	NA	NA	NA	NA	NA
chrX	131793151	131793318	chimp.sel	'0010000000	-2404.92	-2384.38	unique	0.407	51	7.3062e-11	NA	-1	-1	NA	0	NA	NA	NA	encodeH3K27ac	OREG0314318	encodeP300	NA	NA	NA	NA	NA
chr9	990228	990476	complex	'0011000000	-4303.97	-4281.33	unique	0.445	61	7.35433e-11	NA	-1	-1	NA	0	NA	NA	NA	NA	NA	encodeP300	NA	NA	NA	NA	NA
chr16	59066490	59067240	complex	'0000101010	-7859.94	-7835.58	unique	0.37	62	7.48178e-11	NA	-1	-1	NA	0	NA	NA	NA	NA	NA	NA	NA	NA	NA	NA	NA
chr2	192655742	192655813	gibbon.sel	'0000000010	-1211.23	-1190.72	unique	0.393	57	7.53397e-11	NA	-1	-1	NA	0	NA	NA	NA	NA	NA	encodeP300	NA	NA	NA	NA	NA
chr15	88839121	88839436	gibbon.sel	'0000000010	-3965.69	-3945.21	unique	0.488	58	7.76885e-11	NA	-1	-1	NA	0	NA	NA	NA	encodeH3K27ac	NA	encodeP300	NA	NA	NA	NA	NA
chr18	38918923	38919444	complex	1010100010	-6137.94	-6112.1	unique	0.37	58	8.04606e-11	chr18	38918922	38919449	BUSH08_29	521	NA	NA	NA	NA	NA	encodeP300	NA	NA	NA	NA	NA
chr12	85750889	85750946	chimp.sel	'0010000000	-958.91	-938.47	unique	0.352	61	8.09346e-11	NA	-1	-1	NA	0	chromHMMenh	NA	encodeDNaseIHS	encodeH3K27ac	OREG0812910	NA	NA	NA	NA	NA	NA
chr6	15400924	15401111	complex	'0010100000	-3112.51	-3090.01	unique	0.432	60	8.45949e-11	NA	-1	-1	NA	0	chromHMMenh	chromHMMprom	encodeDNaseIHS	encodeH3K27ac	OREG1947147,OREG1881224,OREG1253020	encodeP300	NA	NA	NA	NA	NA
chr9	123626320	123626413	chimp.sel	'0010000000	-1196.84	-1176.45	unique	0.546	60	8.51839e-11	NA	-1	-1	NA	0	NA	NA	encodeDNaseIHS	encodeH3K27ac	OREG1370536	encodeP300	testes	NA	NA	NA	NA
chr18	22929465	22929520	orang.sel	'0000001000	-1001.9	-981.55	unique	0.428	60	8.87436e-11	NA	-1	-1	NA	0	NA	chromHMMprom	encodeDNaseIHS	encodeH3K27ac	OREG1492747,OREG1254177,OREG1223920	encodeP300	NA	NA	[astrocyte]|[blood_vessel_endothelial_cell]|[fibroblast_of_lymphatic_vessel]|[fibroblast_of_the_conjuctiva]|[kidney_epithelial_cell]|[mast_cell]|[melanocyte]|[mesenchymal_cell]|[permissive]|[robust]|[skin_fibroblast]|[stromal_cell]|[vascular_associated_smooth_muscle_cell]	NA	NA
chrX	123813375	123813670	chimp.sel	'0010000000	-4653.12	-4632.78	unique	0.348	62	8.96565e-11	NA	-1	-1	NA	0	NA	NA	NA	NA	NA	NA	NA	NA	NA	NA	NA
chr12	85750975	85751064	chimp.sel	'0010000000	-1539.71	-1519.38	unique	0.35	61	9.05789e-11	NA	-1	-1	NA	0	chromHMMenh	NA	encodeDNaseIHS	encodeH3K27ac	NA	NA	NA	NA	NA	NA	NA
chr16	8539171	8539335	complex	'0100011000	-1990.39	-1966.25	aic	0.443	62	9.28231e-11	NA	-1	-1	NA	0	NA	NA	NA	NA	NA	encodeP300	NA	NA	NA	NA	NA
chr4	182180464	182180883	complex	1010011010	-5393.85	-5366.74	aic	0.371	61	9.4429e-11	NA	-1	-1	NA	0	NA	NA	NA	NA	NA	NA	NA	NA	NA	NA	NA
chrX	105879825	105879884	chimp.sel	'0010000000	-865.44	-845.17	aic	0.328	56	9.63159e-11	NA	-1	-1	NA	0	NA	NA	NA	NA	NA	encodeP300	NA	NA	NA	NA	NA
chr17	46111221	46111325	complex	'0010000010	-1357.16	-1334.86	unique	0.531	60	1.03324e-10	NA	-1	-1	NA	0	NA	NA	NA	encodeH3K27ac	NA	encodeP300	NA	NA	NA	NA	NA
chr6	71377711	71377853	gibbon.sel	'0000000010	-1539.53	-1519.37	unique	0.438	53	1.07795e-10	NA	-1	-1	NA	0	NA	chromHMMprom	encodeDNaseIHS	encodeH3K27ac	OREG1819569,OREG1264423	encodeP300	NA	NA	NA	NA	NA
chr14	29700928	29701277	complex	1000101000	-3874.67	-3850.69	unique	0.315	62	1.08582e-10	NA	-1	-1	NA	0	NA	NA	NA	encodeH3K27ac	NA	NA	NA	NA	NA	NA	NA
chr16	52480291	52480350	orang.sel	'0000001000	-771.18	-751.04	unique	0.399	62	1.10025e-10	NA	-1	-1	NA	0	chromHMMenh	NA	encodeDNaseIHS	encodeH3K27ac	NA	NA	NA	NA	NA	NA	NA
chr9	128508523	128508587	orang.sel	'0000001000	-1252.79	-1232.65	unique	0.459	60	1.10025e-10	NA	-1	-1	NA	0	chromHMMenh	chromHMMprom	encodeDNaseIHS	encodeH3K27ac	OREG1878405,OREG1850232,OREG1846051,OREG1840738,OREG1812649,OREG1796987,OREG1778416,OREG1543069,OREG1488947,OREG1220470,OREG1168890,OREG0595391	encodeP300	NA	heart	NA	NA	NA
chr15	95836195	95836333	chimp.sel	'0010000000	-2225.56	-2205.5	unique	0.417	60	1.19416e-10	NA	-1	-1	NA	0	chromHMMenh	chromHMMprom	encodeDNaseIHS	encodeH3K27ac	NA	encodeP300	NA	NA	NA	NA	NA
chr3	190173619	190173824	complex	'0000010001	-2470.59	-2448.44	aic	0.357	60	1.20046e-10	NA	-1	-1	NA	0	NA	NA	encodeDNaseIHS	NA	NA	encodeP300	NA	NA	NA	NA	NA
chr4	182378581	182378785	chimp.sel	'0010000000	-3123.43	-3103.39	aic	0.341	61	1.21886e-10	NA	-1	-1	NA	0	NA	NA	NA	NA	NA	NA	NA	NA	NA	NA	NA
chr1	37643154	37643487	complex	1000101010	-2805.29	-2779.89	aic	0.472	62	1.22884e-10	NA	-1	-1	NA	0	NA	NA	encodeDNaseIHS	NA	OREG1388808	encodeP300	NA	NA	NA	NA	NA
chr8	6079651	6079754	complex	'0000100001	-1513.13	-1491.01	unique	0.428	51	1.23702e-10	NA	-1	-1	NA	0	NA	NA	NA	NA	NA	NA	NA	NA	NA	NA	NA
chr8	106673888	106674393	gibbon.sel	'0000000010	-4755.83	-4735.81	unique	0.376	62	1.24408e-10	NA	-1	-1	NA	0	chromHMMenh	NA	encodeDNaseIHS	encodeH3K27ac	OREG1247844	encodeP300	heart	NA	NA	NA	NA
chr18	38284932	38285237	chimp.sel	'0010000000	-3454.99	-3435	aic	0.354	60	1.28288e-10	NA	-1	-1	NA	0	NA	NA	NA	NA	NA	NA	NA	NA	NA	NA	NA
chr17	67557202	67557257	orang.sel	'0000001000	-725.37	-705.42	unique	0.417	57	1.33652e-10	NA	-1	-1	NA	0	chromHMMenh	NA	encodeDNaseIHS	NA	OREG1880979,OREG1701504	encodeP300	NA	NA	NA	NA	NA
chr11	128377023	128377073	complex	'0010001000	-823.37	-801.36	unique	0.472	61	1.38086e-10	NA	-1	-1	NA	0	chromHMMenh	chromHMMprom	encodeDNaseIHS	encodeH3K27ac	OREG1903262	encodeP300	NA	NA	[astrocyte]|[cardiac_fibroblast]|[endothelial_cell_of_hepatic_sinusoid]|[fibroblast_of_gingiva]|[fibroblast_of_periodontium]|[heart]|[keratinocyte]|[kidney_epithelial_cell]|[lung]|[mesenchymal_cell]|[osteoblast]|[permissive]|[placental_epithelial_cell]|[preadipocyte]|[robust]|[skeletal_muscle_cell]|[skin_fibroblast]|[spleen]|[stromal_cell]|[T_cell]|[trabecular_meshwork_cell]|[vascular_associated_…	NA	NA
chr13	40136922	40137158	gibbon.sel	'0000000010	-3725.29	-3705.39	unique	0.4	59	1.40673e-10	NA	-1	-1	NA	0	chromHMMenh	NA	encodeDNaseIHS	encodeH3K27ac	NA	encodeP300	NA	NA	NA	NA	NA
chr3	8310331	8310613	complex	'0010001010	-4170.01	-4146.3	unique	0.392	60	1.41466e-10	NA	-1	-1	NA	0	NA	NA	NA	encodeH3K27ac	NA	encodeP300	NA	NA	NA	NA	NA
chr16	83143297	83143502	complex	'0000101010	-3583.16	-3559.48	unique	0.43	61	1.45686e-10	NA	-1	-1	NA	0	NA	NA	encodeDNaseIHS	encodeH3K27ac	NA	encodeP300	NA	NA	NA	NA	NA
chr4	58281608	58282182	complex	'0100101010	-7156.15	-7130.95	unique	0.384	60	1.48953e-10	NA	-1	-1	NA	0	NA	NA	NA	NA	NA	encodeP300	NA	NA	NA	NA	NA
chr2	28331406	28331504	chimp.sel	'0010000000	-1633.48	-1613.64	unique	0.383	61	1.49587e-10	NA	-1	-1	NA	0	chromHMMenh	NA	NA	encodeH3K27ac	NA	NA	NA	NA	NA	NA	NA
chr5	158074220	158074598	complex	'0010000010	-3524.75	-3502.83	aic	0.411	59	1.5109e-10	NA	-1	-1	NA	0	NA	NA	NA	encodeH3K27ac	OREG0927476,OREG0852414	encodeP300	NA	NA	NA	NA	NA
chr12	113333578	113333683	chimp.sel	'0010000000	-1259.67	-1239.84	unique	0.504	61	1.51126e-10	NA	-1	-1	NA	0	NA	NA	NA	encodeH3K27ac	NA	encodeP300	NA	NA	NA	NA	NA
chr17	48643151	48643462	chimp.sel	'0010000000	-3868.6	-3848.79	unique	0.576	61	1.54254e-10	NA	-1	-1	NA	0	chromHMMenh	chromHMMprom	encodeDNaseIHS	encodeH3K27ac	OREG1831005,OREG1118970,OREG0245381	encodeP300	NA	NA	NA	NA	NA
chr10	120022367	120022641	orang.sel	'0000001000	-3765.57	-3745.78	unique	0.416	61	1.57446e-10	NA	-1	-1	NA	0	NA	NA	NA	NA	NA	encodeP300	NA	NA	NA	NA	NA
chr16	6533461	6533555	complex	1010000000	-1027.68	-1005.82	unique	0.421	61	1.60433e-10	NA	-1	-1	NA	0	NA	chromHMMprom	encodeDNaseIHS	NA	NA	NA	NA	NA	NA	NA	NA
chr6	29555835	29556134	gibbon.sel	'0000000010	-4324.1	-4304.33	unique	0.443	51	1.60704e-10	NA	-1	-1	NA	0	NA	NA	encodeDNaseIHS	NA	NA	encodeP300	NA	NA	NA	NA	NA
chr14	74196336	74196694	orang.sel	'0000001000	-5218.54	-5198.78	unique	0.523	62	1.62358e-10	NA	-1	-1	NA	0	NA	NA	encodeDNaseIHS	encodeH3K27ac	NA	encodeP300	NA	NA	NA	NA	NA
chr12	25254109	25254236	chimp.sel	'0010000000	-1797.1	-1777.38	unique	0.366	60	1.69148e-10	NA	-1	-1	NA	0	chromHMMenh	NA	encodeDNaseIHS	encodeH3K27ac	OREG0928294,OREG0856320	encodeP300	NA	NA	NA	NA	NA
chr14	30603728	30604676	complex	1010000010	-9877.05	-9853.57	aic	0.366	62	1.77218e-10	chr14	30604123	30604617	2xHAR.37	494	NA	NA	NA	NA	NA	encodeP300	NA	forebrain	NA	NA	NA
chrX	109922716	109922847	complex	'0011000000	-1906.46	-1884.74	unique	0.422	58	1.84541e-10	NA	-1	-1	NA	0	NA	NA	NA	NA	NA	encodeP300	NA	NA	NA	NA	NA
chr1	243843335	243843779	chimp.sel	'0010000000	-5500.05	-5480.42	unique	0.365	61	1.85482e-10	NA	-1	-1	NA	0	NA	NA	NA	encodeH3K27ac	NA	encodeP300	NA	NA	NA	NA	NA
chr16	52526842	52526954	orang.sel	'0000001000	-2040.43	-2020.81	aic	0.399	58	1.87391e-10	NA	-1	-1	NA	0	chromHMMenh	NA	encodeDNaseIHS	encodeH3K27ac	OREG1754316,OREG1730968,OREG0694046,OREG0290248	NA	NA	NA	[epithelial_cell_of_prostate]|[intestinal_epithelial_cell]|[permissive]|[robust]	NA	NA
chr18	58673911	58673988	gibbon.sel	'0000000010	-1038.28	-1018.67	unique	0.376	55	1.89321e-10	NA	-1	-1	NA	0	NA	NA	NA	NA	NA	NA	NA	NA	NA	NA	NA
chr2	176430606	176430716	complex	'0000011000	-1928.05	-1906.37	unique	0.375	62	1.92073e-10	NA	-1	-1	NA	0	NA	NA	NA	NA	NA	encodeP300	NA	NA	NA	NA	NA
chr16	59079753	59079961	complex	'0100001010	-3109.73	-3086.37	aic	0.376	62	1.99323e-10	NA	-1	-1	NA	0	chromHMMenh	NA	NA	encodeH3K27ac	NA	NA	NA	NA	NA	NA	NA
chr2	115545349	115545620	complex	'0001010001	-2915.25	-2891.91	aic	0.369	61	2.03266e-10	NA	-1	-1	NA	0	NA	NA	NA	NA	NA	NA	NA	NA	NA	NA	NA
chr16	78359151	78359662	complex	1010101010	-4058.22	-4031.93	unique	0.424	60	2.05094e-10	chr16	78359145	78359604	2xHAR.383;HAR6	453	chromHMMenh	NA	encodeDNaseIHS	encodeH3K27ac	NA	encodeP300	NA	NA	NA	NA	NA
chr22	30189563	30189643	gibbon.sel	'0000000010	-1462.54	-1443.04	unique	0.547	60	2.11903e-10	NA	-1	-1	NA	0	NA	NA	NA	encodeH3K27ac	NA	NA	NA	NA	NA	NA	NA
chr6	97649233	97649931	complex	'0001001010	-8377.85	-8354.6	unique	0.357	61	2.21996e-10	NA	-1	-1	NA	0	NA	NA	NA	encodeH3K27ac	NA	NA	NA	NA	NA	NA	NA
chr8	17161884	17162032	chimp.sel	'0010000000	-2429.85	-2410.4	unique	0.383	62	2.2304e-10	NA	-1	-1	NA	0	NA	NA	NA	encodeH3K27ac	NA	encodeP300	NA	NA	NA	NA	NA
chr2	156403216	156403873	orang.sel	'0000001000	-3710.53	-3691.09	aic	0.348	62	2.25337e-10	NA	-1	-1	NA	0	chromHMMenh	chromHMMprom	encodeDNaseIHS	NA	OREG0069797	encodeP300	NA	NA	NA	hs580,Positive	NA
chr16	76130551	76130714	complex	'0000010010	-2044.62	-2023.1	aic	0.321	55	2.25399e-10	NA	-1	-1	NA	0	NA	NA	NA	NA	NA	NA	NA	NA	NA	NA	NA
chr4	180473114	180473414	complex	1001000010	-3960.16	-3936.94	aic	0.362	62	2.28615e-10	NA	-1	-1	NA	0	NA	NA	NA	NA	OREG0773091	NA	NA	NA	NA	NA	NA
chr1	208607859	208608460	complex	1010001010	-6862.95	-6838.26	unique	0.439	59	2.43222e-10	chr1	208608185	208608637	2xHAR.408;HACNS_887	275	NA	NA	NA	encodeH3K27ac	NA	encodeP300	NA	NA	NA	NA	NA
chr2	177716058	177717422	complex	1000101010	-11204.1	-11179.5	unique	0.401	62	2.50337e-10	chr2	177716143	177716304	HAR169	161	chromHMMenh	NA	encodeDNaseIHS	encodeH3K27ac	OREG1591740	encodeP300	NA	NA	NA	NA	NA
chr5	71014906	71015042	chimp.sel	'0010000000	-1940.01	-1920.7	unique	0.444	61	2.57443e-10	NA	-1	-1	NA	0	NA	chromHMMprom	encodeDNaseIHS	NA	NA	encodeP300	NA	NA	NA	NA	NA
chr9	17059473	17059782	gibbon.sel	'0000000010	-5372.89	-5353.6	unique	0.373	62	2.62774e-10	NA	-1	-1	NA	0	NA	NA	NA	NA	NA	NA	NA	NA	NA	NA	NA
chr3	61346488	61346683	complex	'0001001010	-2319.07	-2296.03	unique	0.375	61	2.72682e-10	NA	-1	-1	NA	0	NA	NA	NA	NA	NA	NA	NA	NA	NA	NA	NA
chr6	43745202	43745407	chimp.sel	'0010000000	-2835.65	-2816.4	unique	0.567	61	2.73768e-10	NA	-1	-1	NA	0	NA	NA	encodeDNaseIHS	encodeH3K27ac	OREG1249282	encodeP300	NA	NA	NA	NA	NA
chr2	114489154	114489227	human.bgc	'0100000000	-932.73	-913.5	aic	0.344	62	2.79437e-10	NA	-1	-1	NA	0	NA	NA	NA	encodeH3K27ac	NA	encodeP300	NA	NA	NA	NA	NA
chr3	77644397	77645075	complex	'0010100011	-6578.24	-6553.71	unique	0.348	61	2.83646e-10	NA	-1	-1	NA	0	NA	NA	NA	NA	NA	NA	NA	NA	NA	NA	NA
chr4	178272891	178273367	complex	'0100000010	-5851	-5829.71	aic	0.385	62	2.83688e-10	chr4	178272898	178273376	BUSH08_49;ANC402;HACNS_45;2xHAR.89	469	NA	NA	NA	encodeH3K27ac	NA	encodeP300	NA	NA	NA	NA	NA
chr8	106767441	106767948	complex	'0000001010	-6280.89	-6259.79	unique	0.369	62	3.43049e-10	NA	-1	-1	NA	0	NA	NA	NA	encodeH3K27ac	NA	encodeP300	NA	NA	NA	NA	NA
chr16	52126044	52126521	complex	'0010101010	-5791.55	-5767.27	unique	0.406	61	3.60643e-10	NA	-1	-1	NA	0	NA	NA	NA	NA	NA	NA	NA	NA	NA	NA	NA
chr6	31635641	31635752	gibbon.sel	'0000000010	-1113.67	-1094.69	unique	0.539	62	3.6105e-10	NA	-1	-1	NA	0	chromHMMenh	NA	NA	encodeH3K27ac	NA	encodeP300	NA	NA	NA	NA	NA
chr4	182439054	182439422	complex	1010100000	-5307.34	-5284.68	unique	0.384	62	3.95573e-10	NA	-1	-1	NA	0	NA	NA	NA	NA	NA	NA	NA	NA	NA	NA	NA
chr4	182612878	182613517	complex	1001000101	-7447.24	-7423.06	aic	0.373	62	3.96995e-10	NA	-1	-1	NA	0	NA	NA	NA	NA	NA	encodeP300	NA	NA	NA	NA	NA
chr18	72613885	72614501	complex	1001000000	-6220.94	-6200	aic	0.404	62	4.02572e-10	chr18	72613874	72614606	HACNS_593;2xHAR.310	616	chromHMMenh	NA	encodeDNaseIHS	encodeH3K27ac	NA	NA	NA	NA	NA	NA	NA
chr2	222322582	222322712	gibbon.sel	'0000000010	-1454.26	-1435.39	unique	0.409	61	4.0415e-10	NA	-1	-1	NA	0	NA	NA	NA	NA	NA	NA	NA	NA	NA	NA	NA
chr6	43107139	43107266	orang.sel	'0000001000	-1603.98	-1585.11	unique	0.541	62	4.0415e-10	NA	-1	-1	NA	0	NA	NA	encodeDNaseIHS	encodeH3K27ac	NA	encodeP300	NA	NA	NA	NA	NA
chr8	5880209	5880319	complex	1010000110	-1998.19	-1974.08	unique	0.387	58	4.24597e-10	NA	-1	-1	NA	0	NA	NA	NA	NA	NA	NA	NA	NA	NA	NA	NA
chr11	134372671	134372874	gibbon.bgc	'0000000001	-2666.36	-2647.57	aic	0.489	56	4.38698e-10	NA	-1	-1	NA	0	chromHMMenh	NA	NA	NA	OREG1490374	encodeP300	NA	NA	NA	NA	NA
chr16	11319416	11319492	complex	'0000001010	-893.22	-872.37	unique	0.542	55	4.40484e-10	NA	-1	-1	NA	0	chromHMMenh	chromHMMprom	encodeDNaseIHS	encodeH3K27ac	NA	encodeP300	testes	NA	[permissive]|[robust]|[spleen]|[thymus]	NA	NA
chr12	101684496	101684611	chimp.sel	'0010000000	-1978.81	-1960.03	unique	0.386	62	4.43219e-10	NA	-1	-1	NA	0	NA	NA	NA	NA	NA	NA	NA	NA	NA	NA	NA
chr11	118110919	118110987	complex	1000000010	-1096.62	-1075.8	unique	0.418	61	4.53899e-10	NA	-1	-1	NA	0	chromHMMenh	NA	NA	encodeH3K27ac	OREG1655497,OREG1270853,OREG1239811	encodeP300	NA	NA	NA	NA	NA
chr3	1711236	1711443	complex	'0100010000	-2785.23	-2764.43	aic	0.349	57	4.63068e-10	chr3	1711231	1711537	ANC400;HACNS_394	207	NA	NA	NA	NA	NA	encodeP300	NA	NA	NA	NA	NA
chr9	127905917	127906000	complex	'0011000000	-1181.65	-1160.85	unique	0.411	59	4.63068e-10	NA	-1	-1	NA	0	chromHMMenh	chromHMMprom	encodeDNaseIHS	encodeH3K27ac	OREG1906114,OREG1854442,OREG1824153,OREG1808835,OREG1788817,OREG1626278,OREG1554072,OREG1515132,OREG1383867,OREG1360207,OREG1274197,OREG1242751,OREG1192854,OREG0019486,OREG0010278	encodeP300	NA	NA	NA	NA	NA
chr3	175135011	175135157	gibbon.sel	'0000000010	-2342.04	-2323.32	unique	0.326	61	4.71344e-10	NA	-1	-1	NA	0	NA	NA	NA	NA	NA	NA	NA	NA	NA	NA	NA
chr21	15942240	15942774	complex	'0100001010	-7506.4	-7483.94	aic	0.364	59	4.81105e-10	NA	-1	-1	NA	0	NA	NA	NA	encodeH3K27ac	NA	encodeP300	NA	NA	NA	NA	NA
chr1	34380997	34381193	complex	'0001000010	-3194.47	-3173.71	aic	0.478	59	4.81966e-10	NA	-1	-1	NA	0	NA	NA	NA	encodeH3K27ac	NA	encodeP300	NA	NA	NA	NA	NA
chr16	8444294	8444366	complex	'0010000010	-915.24	-894.51	unique	0.437	55	4.96644e-10	NA	-1	-1	NA	0	NA	NA	NA	NA	NA	encodeP300	NA	NA	NA	NA	NA
chr11	15383304	15383817	complex	1010001010	-4326.18	-4302.24	aic	0.389	61	4.99869e-10	NA	-1	-1	NA	0	NA	NA	NA	NA	NA	NA	NA	NA	NA	NA	NA
chrX	136436072	136436188	chimp.sel	'0010000000	-1863.63	-1844.97	unique	0.422	58	5.01256e-10	NA	-1	-1	NA	0	NA	NA	NA	NA	NA	encodeP300	NA	NA	NA	NA	NA
chr8	4019664	4019722	complex	1000000010	-763.25	-742.57	unique	0.365	54	5.22108e-10	chr8	4019670	4019710	2xHAR.85	40	NA	NA	NA	NA	NA	NA	NA	NA	NA	NA	NA
chr12	12735910	12736231	human.bgc	'0100000000	-4916.98	-4898.4	aic	0.425	61	5.44116e-10	chr12	12735926	12736239	HACNS_20;ANC41	305	chromHMMenh	chromHMMprom	encodeDNaseIHS	encodeH3K27ac	OREG1703493,OREG1631768,OREG1168092,OREG0815320,OREG0534116	NA	boneMarrow	NA	NA	NA	NA
chr15	96283838	96284038	complex	1000110000	-2595.58	-2573.26	aic	0.389	55	5.51748e-10	chr15	96283830	96284078	ANC88;HACNS_119;2xHAR.328	200	NA	NA	encodeDNaseIHS	NA	NA	encodeP300	NA	NA	NA	NA	NA
chr9	124355065	124355171	complex	1010000000	-1662.34	-1641.72	unique	0.493	57	5.54393e-10	NA	-1	-1	NA	0	NA	NA	NA	encodeH3K27ac	NA	encodeP300	mESC	NA	NA	NA	NA
chr3	18979879	18980609	complex	'0010001110	-7256.53	-7232.7	unique	0.347	62	5.55532e-10	NA	-1	-1	NA	0	NA	NA	NA	NA	NA	encodeP300	NA	NA	NA	NA	NA
chr8	35009877	35009936	complex	'0000001100	-992.68	-972.11	unique	0.369	62	5.82817e-10	NA	-1	-1	NA	0	chromHMMenh	NA	encodeDNaseIHS	NA	OREG1391116,OREG1342934	NA	NA	NA	NA	NA	NA
chr14	101005458	101005655	orang.sel	'0000001000	-3269.95	-3251.44	unique	0.603	55	5.84619e-10	NA	-1	-1	NA	0	NA	NA	encodeDNaseIHS	encodeH3K27ac	OREG1512709	encodeP300	NA	NA	NA	NA	NA
chr1	105075134	105075453	complex	'0010101001	-4143.93	-4120.16	aic	0.31	60	5.88459e-10	NA	-1	-1	NA	0	NA	NA	NA	NA	NA	NA	NA	NA	NA	NA	NA
chr20	37912068	37912251	complex	'0010100010	-2202.3	-2180.05	unique	0.436	58	5.90864e-10	NA	-1	-1	NA	0	chromHMMenh	NA	encodeDNaseIHS	NA	NA	encodeP300	NA	NA	NA	NA	NA
chr20	30568032	30568125	chimp.sel	'0010000000	-1297.4	-1278.96	unique	0.487	59	6.2814e-10	NA	-1	-1	NA	0	NA	NA	encodeDNaseIHS	NA	NA	NA	NA	NA	NA	NA	NA
chr3	179729078	179729198	complex	'0100011001	-1966.74	-1943.04	aic	0.352	61	6.29343e-10	NA	-1	-1	NA	0	NA	NA	NA	encodeH3K27ac	NA	NA	NA	NA	NA	NA	NA
chr2	122932736	122932808	chimp.sel	'0010000000	-765.57	-747.14	unique	0.454	54	6.34617e-10	NA	-1	-1	NA	0	NA	NA	NA	NA	NA	NA	NA	NA	NA	NA	NA
chr9	131750288	131750471	gibbon.sel	'0000000010	-2400.62	-2382.22	unique	0.448	61	6.54451e-10	NA	-1	-1	NA	0	chromHMMenh	NA	encodeDNaseIHS	encodeH3K27ac	NA	encodeP300	NA	NA	NA	NA	NA
chr13	72089305	72090065	complex	'0010101000	-7207.5	-7185.36	aic	0.332	62	6.58005e-10	NA	-1	-1	NA	0	chromHMMenh	NA	NA	NA	OREG1670413,OREG0883394,OREG0832737,OREG0804483,OREG0704940	NA	NA	NA	NA	NA	NA
chrX	96584135	96584249	chimp.sel	'0010000000	-1757.46	-1739.1	unique	0.356	58	6.81866e-10	NA	-1	-1	NA	0	NA	NA	NA	encodeH3K27ac	OREG1699099,OREG1639396,OREG1580787,OREG1174930	NA	NA	NA	NA	NA	NA
chr6	74207483	74207624	orang.sel	'0000001000	-2342.69	-2324.37	unique	0.375	62	7.1043e-10	NA	-1	-1	NA	0	NA	NA	NA	NA	NA	NA	NA	NA	NA	NA	NA
chr11	125952380	125952769	complex	'0100000010	-5447.02	-5426.65	aic	0.489	61	7.11855e-10	NA	-1	-1	NA	0	chromHMMenh	chromHMMprom	encodeDNaseIHS	encodeH3K27ac	OREG1504188,OREG0494285	encodeP300	NA	forebrain	NA	NA	NA
chr2	66158203	66158392	complex	'0010100000	-2741.73	-2721.37	aic	0.426	61	7.19009e-10	NA	-1	-1	NA	0	NA	NA	NA	NA	NA	NA	NA	NA	NA	NA	NA
chr14	48472781	48472996	complex	'0010001010	-3183.21	-3161.17	unique	0.314	57	7.25634e-10	NA	-1	-1	NA	0	NA	NA	NA	NA	NA	NA	NA	NA	NA	NA	NA
chr13	72375760	72375963	orang.sel	'0000001000	-2685.66	-2667.37	aic	0.346	61	7.32637e-10	NA	-1	-1	NA	0	NA	NA	NA	encodeH3K27ac	NA	encodeP300	NA	forebrain	NA	NA	NA
chr15	93823475	93823549	gibbon.sel	'0000000010	-947.56	-929.31	unique	0.458	57	7.63331e-10	NA	-1	-1	NA	0	chromHMMenh	NA	encodeDNaseIHS	encodeH3K27ac	NA	encodeP300	NA	forebrain	NA	NA	NA
chr10	17560551	17560793	complex	1000011000	-3965.72	-3943.74	aic	0.412	61	7.695e-10	chr10	17560564	17560822	ANC135;2xHAR.80	229	NA	NA	NA	NA	NA	encodeP300	NA	NA	NA	NA	NA
chr2	220574111	220574202	orang.sel	'0000001000	-1433.08	-1414.84	unique	0.434	60	7.71204e-10	NA	-1	-1	NA	0	chromHMMenh	NA	encodeDNaseIHS	encodeH3K27ac	NA	encodeP300	NA	NA	NA	NA	NA
chr11	42742736	42742998	complex	'0000100010	-3421.48	-3401.22	aic	0.371	61	7.94628e-10	NA	-1	-1	NA	0	NA	NA	NA	NA	NA	NA	NA	NA	NA	NA	NA
chr18	67370094	67370341	complex	1000101010	-3536.14	-3512.69	aic	0.379	58	7.99914e-10	NA	-1	-1	NA	0	NA	NA	encodeDNaseIHS	NA	NA	NA	NA	NA	NA	NA	NA
chr6	80621877	80621931	gibbon.bgc	'0000000001	-917.82	-899.62	aic	0.369	59	8.03516e-10	NA	-1	-1	NA	0	NA	NA	encodeDNaseIHS	NA	NA	NA	NA	NA	NA	NA	NA
chr12	61161438	61161695	complex	1000001001	-3742	-3720.07	unique	0.342	58	8.08072e-10	chr12	61161437	61161497	2xHAR.199	59	NA	NA	NA	NA	NA	NA	NA	NA	NA	NA	NA
chr13	71881179	71881590	complex	'0000011010	-4805.57	-4783.67	aic	0.328	62	8.32136e-10	NA	-1	-1	NA	0	chromHMMenh	NA	NA	NA	NA	NA	NA	NA	NA	NA	NA
chr16	9931771	9931827	orang.sel	'0000001000	-956.55	-938.44	aic	0.393	57	8.81262e-10	NA	-1	-1	NA	0	chromHMMenh	NA	NA	encodeH3K27ac	NA	encodeP300	NA	NA	NA	NA	NA
chr3	52525101	52525202	chimp.sel	'0010000000	-1500.19	-1482.09	aic	0.586	62	8.90353e-10	NA	-1	-1	NA	0	chromHMMenh	NA	encodeDNaseIHS	encodeH3K27ac	OREG1676753,OREG1239949,OREG0726822,OREG0653051	NA	placenta,olfactory	NA	NA	NA	NA
chr16	62968529	62968938	complex	1000101000	-5022.22	-5000.4	unique	0.337	59	8.99865e-10	NA	-1	-1	NA	0	NA	NA	NA	NA	NA	NA	NA	NA	NA	NA	NA
chr4	182405549	182406117	orang.sel	'0000001000	-4848.58	-4830.5	unique	0.343	62	9.08817e-10	NA	-1	-1	NA	0	NA	NA	NA	NA	NA	NA	NA	NA	NA	NA	NA
chr11	133789660	133789743	complex	1000000100	-1050.6	-1030.48	aic	0.576	59	9.1404e-10	NA	-1	-1	NA	0	chromHMMenh	NA	encodeDNaseIHS	encodeH3K27ac	NA	encodeP300	NA	NA	NA	NA	NA
chr16	78367831	78368363	complex	'0000101000	-5145.61	-5125.49	unique	0.383	59	9.1404e-10	NA	-1	-1	NA	0	chromHMMenh	NA	NA	encodeH3K27ac	NA	encodeP300	NA	NA	NA	NA	NA
chr8	94141959	94142177	complex	'0000001010	-3284.67	-3264.57	unique	0.39	58	9.32505e-10	NA	-1	-1	NA	0	NA	NA	NA	NA	NA	NA	NA	NA	NA	NA	NA
chr9	111444169	111444349	complex	'0010000010	-2560.39	-2540.29	unique	0.433	61	9.32505e-10	NA	-1	-1	NA	0	NA	NA	encodeDNaseIHS	encodeH3K27ac	NA	encodeP300	NA	NA	NA	NA	NA
chr2	176783656	176784170	complex	1010101010	-7588.41	-7563.74	aic	0.364	62	9.45522e-10	NA	-1	-1	NA	0	chromHMMenh	NA	NA	NA	OREG1269740	encodeP300	NA	NA	NA	NA	NA
chr13	79042674	79043188	gibbon.sel	'0000000010	-6553.05	-6535.01	unique	0.374	62	9.46903e-10	NA	-1	-1	NA	0	NA	NA	NA	encodeH3K27ac	NA	NA	NA	NA	NA	NA	NA
chr8	54745539	54745653	chimp.sel	'0010000000	-1358.3	-1340.26	unique	0.391	62	9.46903e-10	NA	-1	-1	NA	0	chromHMMenh	NA	encodeDNaseIHS	encodeH3K27ac	NA	encodeP300	NA	NA	NA	NA	NA
chr2	147023118	147023689	complex	1000101000	-5286.06	-5264.3	unique	0.343	62	9.54251e-10	chr2	147023162	147023427	HAR65	265	NA	NA	encodeDNaseIHS	NA	NA	NA	NA	NA	NA	NA	NA
chr12	65444867	65445395	orang.sel	'0000001000	-6664.97	-6646.97	unique	0.4	61	9.86588e-10	NA	-1	-1	NA	0	NA	NA	encodeDNaseIHS	NA	NA	encodeP300	NA	NA	NA	NA	NA
chr7	155167359	155167564	complex	'0100000100	-2900.39	-2880.36	aic	0.527	57	1.00012e-09	NA	-1	-1	NA	0	NA	chromHMMprom	encodeDNaseIHS	NA	NA	encodeP300	NA	NA	NA	NA	NA
chr16	66934077	66934199	complex	1010000000	-1841.59	-1821.59	aic	0.544	57	1.03058e-09	NA	-1	-1	NA	0	chromHMMenh	chromHMMprom	encodeDNaseIHS	encodeH3K27ac	OREG1840064,OREG1819512,OREG1784541,OREG1261504,OREG0810016,OREG0717151	encodeP300	NA	heart	NA	NA	NA
chr16	83571451	83571804	complex	1000001010	-5117.92	-5096.26	unique	0.436	61	1.05229e-09	NA	-1	-1	NA	0	NA	NA	NA	encodeH3K27ac	NA	encodeP300	NA	NA	NA	NA	NA
chr2	187709437	187709487	chimp.sel	'0010000000	-458.04	-440.16	unique	0.331	60	1.11592e-09	NA	-1	-1	NA	0	NA	NA	NA	encodeH3K27ac	NA	encodeP300	NA	NA	NA	NA	NA
chr1	34935594	34935697	complex	'0100001010	-1628.83	-1607.26	unique	0.434	59	1.1491e-09	NA	-1	-1	NA	0	chromHMMenh	NA	NA	NA	NA	encodeP300	NA	NA	NA	NA	NA
chr7	134380105	134380321	complex	1000000010	-2909.33	-2889.45	unique	0.445	61	1.16197e-09	chr7	134380108	134380328	2xHAR.24;ANC122	213	chromHMMenh	NA	encodeDNaseIHS	encodeH3K27ac	NA	encodeP300	NA	NA	NA	NA	NA
chr20	39462461	39462842	complex	1010100010	-3465.8	-3442.76	unique	0.477	60	1.18511e-09	chr20	39462482	39462708	2xHAR.92	226	NA	NA	encodeDNaseIHS	NA	OREG0070591	encodeP300	NA	NA	NA	hs1592,Negative	NA
chr10	11249716	11249790	chimp.sel	'0010000000	-1235.91	-1218.1	unique	0.433	58	1.19906e-09	NA	-1	-1	NA	0	chromHMMenh	NA	encodeDNaseIHS	encodeH3K27ac	NA	encodeP300	NA	NA	NA	NA	NA
chr4	167160242	167160423	complex	'0000001010	-2378.25	-2358.44	unique	0.333	46	1.24623e-09	NA	-1	-1	NA	0	NA	NA	NA	NA	NA	NA	NA	NA	NA	NA	NA
chr10	108809368	108809558	complex	1000010000	-2585.9	-2566.13	aic	0.39	60	1.29708e-09	chr10	108809368	108809595	ANC133;HACNS_5;2xHAR.55	190	NA	NA	NA	NA	NA	NA	NA	NA	NA	NA	NA
chr16	8133366	8134013	complex	1000001010	-6992.57	-6971.13	unique	0.38	61	1.30485e-09	NA	-1	-1	NA	0	NA	NA	NA	NA	OREG0002671	encodeP300	NA	NA	NA	hs93,Negative	NA
chr1	83346146	83346375	complex	'0000001010	-3811.2	-3791.44	unique	0.344	60	1.31012e-09	NA	-1	-1	NA	0	chromHMMenh	NA	encodeDNaseIHS	NA	OREG0069710	NA	NA	NA	NA	hs442,Positive	NA
chr1	98592083	98592865	orang.sel	'0000001000	-8963.02	-8945.36	aic	0.364	62	1.39872e-09	NA	-1	-1	NA	0	chromHMMenh	NA	encodeDNaseIHS	encodeH3K27ac	OREG1682222	encodeP300	NA	NA	NA	NA	NA
chr6	56468355	56468406	gibbon.sel	'0000000010	-828.63	-810.98	aic	0.386	60	1.41316e-09	NA	-1	-1	NA	0	NA	NA	NA	encodeH3K27ac	NA	NA	NA	NA	NA	NA	NA
chr17	4647278	4647409	gibbon.sel	'0000000010	-1703.52	-1685.9	unique	0.577	61	1.45738e-09	NA	-1	-1	NA	0	chromHMMenh	NA	encodeDNaseIHS	encodeH3K27ac	NA	NA	NA	NA	NA	NA	NA
chr8	142237462	142237544	chimp.sel	'0010000000	-1620.66	-1603.04	unique	0.569	59	1.45738e-09	NA	-1	-1	NA	0	chromHMMenh	chromHMMprom	encodeDNaseIHS	encodeH3K27ac	NA	encodeP300	NA	NA	[basophil]|[blood]|[blood_vessel_endothelial_cell]|[circulating_cell]|[endothelial_cell_of_hepatic_sinusoid]|[kidney_epithelial_cell]|[lung]|[monocyte]|[neutrophil]|[permissive]|[robust]|[spleen]	NA	NA
chrX	99529813	99530172	orang.sel	'0000001000	-4599.23	-4581.63	unique	0.374	61	1.48762e-09	NA	-1	-1	NA	0	NA	NA	NA	NA	NA	NA	NA	NA	NA	NA	NA
chr16	7152420	7152897	complex	1000101010	-5130.05	-5107.28	unique	0.394	61	1.53502e-09	NA	-1	-1	NA	0	NA	NA	NA	NA	NA	encodeP300	NA	NA	NA	NA	NA
chr5	172484090	172484154	complex	'0001001000	-588.01	-568.43	unique	0.455	50	1.5685e-09	NA	-1	-1	NA	0	NA	chromHMMprom	encodeDNaseIHS	encodeH3K27ac	OREG1885135,OREG1815546,OREG1799996,OREG1793447,OREG1737737,OREG1713168,OREG1616108,OREG1545828,OREG1495314,OREG1226074,OREG1174745	encodeP300	NA	NA	NA	NA	NA
chr12	116625530	116625836	complex	'0100001010	-4301.32	-4280.09	aic	0.35	61	1.6022e-09	NA	-1	-1	NA	0	chromHMMenh	NA	NA	encodeH3K27ac	NA	encodeP300	thymus,testes,lung,kidney,intestine,heart	forebrain	NA	NA	NA
chr4	86748864	86748928	orang.sel	'0000001000	-1080.04	-1062.52	unique	0.385	59	1.61501e-09	NA	-1	-1	NA	0	chromHMMenh	chromHMMprom	encodeDNaseIHS	encodeH3K27ac	NA	encodeP300	NA	NA	NA	NA	NA
chr1	182645711	182645781	gibbon.sel	'0000000010	-939.1	-921.61	unique	0.459	57	1.66555e-09	NA	-1	-1	NA	0	chromHMMenh	NA	encodeDNaseIHS	encodeH3K27ac	NA	encodeP300	NA	NA	NA	NA	NA
chr3	47449376	47449451	gibbon.sel	'0000000010	-797.31	-779.82	unique	0.606	62	1.66555e-09	NA	-1	-1	NA	0	NA	NA	encodeDNaseIHS	encodeH3K27ac	OREG1517733	encodeP300	NA	NA	NA	NA	NA
chr16	78472466	78472927	complex	'0011000010	-7668.71	-7647.52	unique	0.433	61	1.66609e-09	NA	-1	-1	NA	0	NA	NA	encodeDNaseIHS	encodeH3K27ac	NA	encodeP300	NA	NA	NA	NA	NA
chr12	23362062	23362343	complex	'0101010001	-2740.99	-2718.31	aic	0.414	60	1.67322e-09	NA	-1	-1	NA	0	NA	NA	NA	NA	NA	encodeP300	NA	NA	NA	NA	NA
chr2	201851757	201852516	complex	1000001000	-8801.09	-8781.58	unique	0.363	62	1.68223e-09	NA	-1	-1	NA	0	chromHMMenh	NA	NA	encodeH3K27ac	OREG1510268	NA	NA	NA	NA	NA	NA
chr14	40384334	40384718	complex	1000101001	-3844.88	-3822.23	aic	0.341	58	1.72199e-09	NA	-1	-1	NA	0	NA	NA	NA	NA	NA	NA	NA	NA	NA	NA	NA
chr2	176435731	176436229	complex	1010100000	-4335.52	-4314.37	aic	0.405	62	1.73252e-09	chr2	176435822	176436229	HACNS_84	407	NA	NA	encodeDNaseIHS	NA	NA	encodeP300	NA	NA	NA	NA	NA
chr16	6986084	6986352	complex	'0000100010	-4187.5	-4168.07	unique	0.401	61	1.82233e-09	NA	-1	-1	NA	0	NA	NA	NA	NA	NA	NA	NA	NA	NA	NA	NA
chr2	41947922	41948140	complex	1010101010	-3036.22	-3012.25	unique	0.382	61	1.82676e-09	NA	-1	-1	NA	0	chromHMMenh	chromHMMprom	encodeDNaseIHS	encodeH3K27ac	NA	encodeP300	NA	NA	NA	NA	NA
chr11	120765504	120765585	complex	'0010000010	-1316.77	-1297.35	unique	0.492	59	1.84065e-09	NA	-1	-1	NA	0	NA	NA	encodeDNaseIHS	NA	NA	encodeP300	NA	NA	NA	NA	NA
chr14	33775480	33776013	complex	'0101011000	-3278.63	-3256.06	aic	0.363	62	1.8591e-09	NA	-1	-1	NA	0	NA	NA	NA	encodeH3K27ac	NA	encodeP300	NA	NA	NA	NA	NA
chr16	83303517	83303908	complex	1000101010	-4618.91	-4596.35	unique	0.427	61	1.87699e-09	NA	-1	-1	NA	0	NA	NA	NA	NA	NA	encodeP300	NA	NA	NA	NA	NA
chr3	12048744	12048854	chimp.sel	'0010000000	-1502.85	-1485.48	unique	0.437	56	1.88405e-09	NA	-1	-1	NA	0	NA	NA	NA	NA	NA	encodeP300	NA	NA	NA	NA	NA
chr4	147014039	147014209	complex	'0001000110	-2426.53	-2405.47	aic	0.388	60	1.89182e-09	NA	-1	-1	NA	0	chromHMMenh	NA	NA	encodeH3K27ac	NA	encodeP300	NA	NA	NA	NA	NA
chr18	44236913	44237001	complex	'0010001000	-1251.04	-1231.67	unique	0.491	60	1.93502e-09	NA	-1	-1	NA	0	NA	NA	NA	encodeH3K27ac	NA	encodeP300	NA	NA	NA	NA	NA
chr15	36731330	36731530	gibbon.sel	'0000000010	-2534.79	-2517.49	unique	0.359	61	2.02453e-09	NA	-1	-1	NA	0	NA	NA	NA	NA	NA	encodeP300	NA	NA	NA	NA	NA
chr15	36391421	36391976	complex	'0100000010	-5282.6	-5263.28	aic	0.336	62	2.03423e-09	chr15	36391472	36391801	2xHAR.31;HAR18	329	NA	NA	NA	NA	NA	encodeP300	NA	NA	NA	NA	NA
chr11	115373630	115373751	orang.sel	'0000001000	-1596.81	-1579.52	unique	0.468	57	2.04544e-09	NA	-1	-1	NA	0	NA	chromHMMprom	encodeDNaseIHS	encodeH3K27ac	OREG1649071,OREG1609630,OREG1590639,OREG1505391,OREG1183919	encodeP300	NA	NA	NA	NA	NA
chr1	213759463	213759981	complex	1000001000	-4158.72	-4139.44	unique	0.464	61	2.11725e-09	chr1	213759461	213759974	ANC455	511	chromHMMenh	NA	encodeDNaseIHS	NA	OREG1512907	NA	NA	NA	NA	NA	NA
chr2	61463156	61463219	complex	'0000001100	-735.69	-716.41	unique	0.345	62	2.11725e-09	NA	-1	-1	NA	0	chromHMMenh	NA	NA	encodeH3K27ac	NA	NA	NA	NA	NA	NA	NA
chr9	2622586	2622659	complex	'0101000001	-1520.13	-1499.21	aic	0.489	58	2.16918e-09	NA	-1	-1	NA	0	NA	chromHMMprom	encodeDNaseIHS	encodeH3K27ac	NA	encodeP300	NA	NA	NA	NA	NA
chr2	156871991	156872371	complex	'0010001000	-3356.32	-3337.09	unique	0.34	62	2.2258e-09	NA	-1	-1	NA	0	NA	NA	NA	NA	NA	encodeP300	NA	NA	NA	NA	NA
chr9	119245501	119245696	complex	'0000001010	-3089.41	-3070.18	unique	0.447	62	2.2258e-09	NA	-1	-1	NA	0	chromHMMenh	NA	NA	encodeH3K27ac	NA	encodeP300	NA	NA	NA	NA	NA
chr13	112708700	112708984	chimp.sel	'0010000000	-2305.65	-2288.47	unique	0.51	57	2.2902e-09	NA	-1	-1	NA	0	NA	chromHMMprom	encodeDNaseIHS	NA	NA	encodeP300	NA	forebrain	[brain]|[permissive]|[robust]	NA	NA
chr12	4520683	4520775	gibbon.sel	'0000000010	-1418.92	-1401.75	unique	0.435	57	2.31386e-09	NA	-1	-1	NA	0	NA	NA	NA	NA	NA	NA	NA	NA	NA	NA	NA
chr3	158925741	158925928	orang.sel	'0000001000	-2724.22	-2707.05	unique	0.413	58	2.31386e-09	NA	-1	-1	NA	0	NA	NA	NA	encodeH3K27ac	NA	NA	NA	NA	NA	NA	NA
chr18	42677825	42677983	complex	'0000101000	-1779.42	-1760.24	unique	0.398	62	2.33992e-09	NA	-1	-1	NA	0	NA	NA	NA	encodeH3K27ac	NA	encodeP300	NA	NA	NA	NA	NA
chr2	146087548	146088235	complex	'0100101010	-8856.61	-8834.29	unique	0.361	62	2.36181e-09	NA	-1	-1	NA	0	NA	NA	encodeDNaseIHS	encodeH3K27ac	NA	encodeP300	NA	NA	NA	NA	NA
chr2	165349528	165349694	orang.sel	'0000001000	-2344.97	-2327.83	unique	0.352	62	2.38631e-09	NA	-1	-1	NA	0	NA	NA	NA	NA	NA	encodeP300	NA	NA	NA	NA	NA
chrX	111325713	111325915	chimp.sel	'0010000000	-3100.12	-3082.98	aic	0.452	59	2.38631e-09	NA	-1	-1	NA	0	NA	chromHMMprom	encodeDNaseIHS	NA	NA	encodeP300	NA	NA	NA	NA	NA
chr6	38359430	38359758	human.sel	1000000000	-3644.38	-3627.25	aic	0.38	60	2.41096e-09	chr6	38359427	38359736	HACNS_21	306	chromHMMenh	NA	encodeDNaseIHS	encodeH3K27ac	OREG0070416	encodeP300	NA	forebrain	NA	hs1366,Positive	NA
chr3	147603376	147603906	complex	1000100000	-6427.75	-6408.63	aic	0.379	61	2.48462e-09	chr3	147603320	147603903	ANC33;BUSH08_45	527	NA	NA	NA	NA	NA	NA	NA	NA	NA	NA	NA
chr10	119965444	119965524	gorilla.sel	'0000100000	-1228.53	-1211.45	unique	0.383	61	2.53809e-09	NA	-1	-1	NA	0	chromHMMenh	NA	NA	NA	NA	NA	NA	NA	NA	NA	NA
chr1	246262872	246263155	orang.sel	'0000001000	-3605.03	-3587.96	aic	0.397	61	2.56431e-09	NA	-1	-1	NA	0	NA	NA	encodeDNaseIHS	encodeH3K27ac	NA	encodeP300	NA	NA	NA	NA	NA
chr3	76300556	76300818	complex	'0000001001	-2885.65	-2866.58	aic	0.338	57	2.61201e-09	NA	-1	-1	NA	0	NA	NA	NA	NA	NA	NA	NA	NA	NA	NA	NA
chr2	207940886	207941082	chimp.sel	'0010000000	-2660.99	-2643.95	aic	0.416	62	2.64461e-09	NA	-1	-1	NA	0	chromHMMenh	NA	NA	encodeH3K27ac	NA	encodeP300	NA	NA	NA	NA	NA
chr6	97282034	97282191	gibbon.sel	'0000000010	-2400.52	-2383.48	aic	0.408	61	2.64461e-09	NA	-1	-1	NA	0	chromHMMenh	chromHMMprom	encodeDNaseIHS	encodeH3K27ac	NA	NA	NA	NA	NA	NA	NA
chr11	124962047	124962259	chimp.sel	'0010000000	-2682.86	-2665.83	unique	0.473	62	2.67193e-09	NA	-1	-1	NA	0	chromHMMenh	NA	encodeDNaseIHS	encodeH3K27ac	NA	encodeP300	NA	NA	NA	NA	NA
chr18	3215034	3215188	complex	1100000000	-2677.82	-2658.81	unique	0.406	61	2.77352e-09	NA	-1	-1	NA	0	NA	NA	encodeDNaseIHS	encodeH3K27ac	NA	encodeP300	NA	NA	NA	NA	NA
chr9	119492651	119492722	gibbon.sel	'0000000010	-1080.53	-1063.54	unique	0.478	59	2.78407e-09	NA	-1	-1	NA	0	NA	NA	NA	encodeH3K27ac	NA	encodeP300	NA	NA	NA	NA	NA
chr16	79817313	79817552	complex	'0000100010	-3330.83	-3311.83	aic	0.4	60	2.8014e-09	NA	-1	-1	NA	0	NA	NA	NA	encodeH3K27ac	NA	encodeP300	NA	NA	NA	NA	NA
chr13	94800398	94800834	orang.sel	'0000001000	-5492.76	-5475.78	unique	0.378	61	2.81284e-09	NA	-1	-1	NA	0	NA	NA	NA	NA	NA	encodeP300	NA	NA	NA	NA	NA
chr2	197653921	197654098	gibbon.sel	'0000000010	-2196.79	-2179.81	unique	0.369	60	2.81284e-09	NA	-1	-1	NA	0	NA	NA	NA	encodeH3K27ac	NA	NA	NA	NA	NA	NA	NA
chr1	42629231	42629285	gibbon.sel	'0000000010	-825.66	-808.69	unique	0.537	61	2.8419e-09	NA	-1	-1	NA	0	NA	NA	NA	encodeH3K27ac	OREG1937379,OREG1518000	encodeP300	NA	NA	NA	NA	NA
chr17	48074380	48074589	complex	'0000001001	-2447.49	-2428.51	unique	0.565	61	2.85799e-09	NA	-1	-1	NA	0	chromHMMenh	chromHMMprom	encodeDNaseIHS	encodeH3K27ac	OREG1258727,OREG1177142	encodeP300	NA	NA	NA	NA	NA
chr1	48535652	48535879	chimp.sel	'0010000000	-3110.37	-3093.41	unique	0.463	58	2.87127e-09	NA	-1	-1	NA	0	chromHMMenh	NA	encodeDNaseIHS	encodeH3K27ac	OREG1882499	encodeP300	NA	NA	NA	NA	NA
chr4	35966859	35967190	complex	1001000010	-4768.95	-4748.33	unique	0.353	59	2.90797e-09	NA	-1	-1	NA	0	NA	NA	NA	NA	NA	NA	NA	NA	NA	NA	NA
chr11	127013449	127013623	complex	1000001000	-2470.54	-2451.62	aic	0.43	61	3.03472e-09	chr11	127013462	127013655	HACNS_15	161	NA	NA	encodeDNaseIHS	NA	NA	NA	NA	NA	NA	NA	NA
chr13	95765574	95765782	chimp.sel	'0010000000	-1858.71	-1841.81	unique	0.397	61	3.05394e-09	NA	-1	-1	NA	0	chromHMMenh	NA	encodeDNaseIHS	encodeH3K27ac	OREG1672519	encodeP300	NA	NA	NA	NA	NA
chr8	6084190	6084323	gibbon.sel	'0000000010	-1791.6	-1774.7	unique	0.409	56	3.05394e-09	NA	-1	-1	NA	0	NA	NA	NA	NA	NA	NA	NA	NA	NA	NA	NA
chr15	35719722	35720065	complex	'0010000010	-3670.5	-3651.59	aic	0.335	60	3.06522e-09	NA	-1	-1	NA	0	chromHMMenh	NA	NA	encodeH3K27ac	NA	encodeP300	NA	NA	NA	NA	NA
chr14	39207299	39207584	complex	1001100000	-2983.35	-2962.79	aic	0.394	57	3.08349e-09	chr14	39207332	39207595	HACNS_23	252	NA	NA	encodeDNaseIHS	NA	NA	NA	NA	NA	NA	NA	NA
chr3	24204537	24204874	complex	1010000000	-5233	-5214.11	aic	0.398	62	3.12714e-09	NA	-1	-1	NA	0	chromHMMenh	NA	NA	encodeH3K27ac	NA	encodeP300	NA	NA	NA	NA	NA
chr9	3969057	3969259	complex	1100000000	-3228.05	-3209.16	unique	0.382	62	3.12714e-09	NA	-1	-1	NA	0	chromHMMenh	NA	encodeDNaseIHS	encodeH3K27ac	NA	encodeP300	NA	NA	NA	NA	NA
chr1	27011453	27011513	orang.sel	'0000001000	-775.13	-758.26	unique	0.409	59	3.1496e-09	NA	-1	-1	NA	0	chromHMMenh	NA	encodeDNaseIHS	encodeH3K27ac	NA	encodeP300	NA	NA	NA	NA	NA
chr22	31042581	31042690	chimp.sel	'0010000000	-1664.95	-1648.1	unique	0.555	61	3.21503e-09	NA	-1	-1	NA	0	NA	NA	encodeDNaseIHS	encodeH3K27ac	NA	NA	NA	NA	NA	NA	NA
chr20	10702805	10702928	complex	'0001000010	-1771.05	-1752.21	aic	0.401	60	3.28747e-09	NA	-1	-1	NA	0	NA	NA	NA	encodeH3K27ac	NA	encodeP300	kidney	NA	NA	NA	NA
chr3	61306564	61306671	chimp.sel	'0010000000	-1799.49	-1782.68	aic	0.395	57	3.35001e-09	NA	-1	-1	NA	0	NA	NA	NA	encodeH3K27ac	NA	NA	NA	NA	NA	NA	NA
chr3	77308885	77309219	gibbon.bgc	'0000000001	-4959.89	-4943.08	aic	0.37	61	3.35001e-09	NA	-1	-1	NA	0	NA	NA	encodeDNaseIHS	NA	OREG0343064	NA	NA	NA	NA	NA	NA
chr4	76794274	76794480	gibbon.sel	'0000000010	-3174.63	-3157.82	unique	0.452	58	3.35001e-09	NA	-1	-1	NA	0	NA	NA	NA	NA	NA	encodeP300	NA	NA	NA	NA	NA
chr2	29984683	29985321	complex	1010001010	-7625.2	-7603.25	aic	0.434	62	3.36503e-09	NA	-1	-1	NA	0	NA	NA	NA	NA	NA	encodeP300	NA	NA	NA	NA	NA
chr9	106812098	106812571	complex	'0010100010	-6343.77	-6323.32	aic	0.341	62	3.43323e-09	NA	-1	-1	NA	0	NA	NA	NA	NA	NA	encodeP300	NA	NA	NA	NA	NA
chr20	42643874	42644402	complex	'0000001010	-3523.65	-3504.91	unique	0.478	60	3.63322e-09	NA	-1	-1	NA	0	chromHMMenh	NA	encodeDNaseIHS	encodeH3K27ac	NA	encodeP300	NA	NA	NA	NA	NA
chr9	14789374	14789468	complex	'0100001000	-1427.57	-1408.84	aic	0.395	59	3.66973e-09	chr9	14789363	14789438	BUSH08_58;2xHAR.54	64	NA	NA	NA	encodeH3K27ac	NA	encodeP300	NA	NA	NA	NA	NA
chr13	64190424	64190593	chimp.sel	'0010000000	-2540.6	-2523.9	unique	0.326	55	3.7512e-09	NA	-1	-1	NA	0	NA	NA	NA	NA	NA	NA	NA	NA	NA	NA	NA
chr10	13482698	13482844	gorilla.sel	'0000100000	-2056.94	-2040.31	unique	0.436	61	4.0312e-09	NA	-1	-1	NA	0	chromHMMenh	chromHMMprom	encodeDNaseIHS	encodeH3K27ac	OREG1393737,OREG1346023,OREG1226233,OREG0020025	encodeP300	NA	NA	NA	NA	NA
chr20	6208708	6209283	chimp.sel	'0010000000	-6845.07	-6828.49	unique	0.355	61	4.24394e-09	NA	-1	-1	NA	0	NA	NA	encodeDNaseIHS	NA	NA	NA	NA	NA	NA	NA	NA
chr2	86259387	86259508	complex	'0010001000	-2107.56	-2088.98	unique	0.544	61	4.26362e-09	NA	-1	-1	NA	0	NA	NA	encodeDNaseIHS	encodeH3K27ac	NA	encodeP300	NA	NA	NA	NA	NA
chr1	49804711	49805030	orang.sel	'0000001000	-4920.28	-4903.73	unique	0.376	62	4.37694e-09	NA	-1	-1	NA	0	NA	NA	NA	NA	NA	NA	NA	NA	NA	NA	NA
chr1	201867073	201867151	orang.sel	'0000001000	-1425.83	-1409.28	unique	0.554	56	4.37694e-09	NA	-1	-1	NA	0	chromHMMenh	NA	NA	encodeH3K27ac	OREG1943701	encodeP300	NA	NA	NA	NA	NA
chr13	75411815	75412425	complex	1000010010	-9421.66	-9401.46	aic	0.376	60	4.38257e-09	chr13	75411834	75411972	HACNS_437	138	NA	NA	NA	NA	NA	encodeP300	NA	NA	NA	NA	NA
chr9	16076996	16077183	complex	1010001000	-3264.01	-3243.81	unique	0.418	61	4.38257e-09	NA	-1	-1	NA	0	NA	NA	NA	encodeH3K27ac	NA	encodeP300	NA	NA	NA	NA	NA
chr9	9033792	9034115	complex	'0001000010	-4813.29	-4794.75	aic	0.378	61	4.43762e-09	NA	-1	-1	NA	0	NA	NA	NA	NA	NA	NA	NA	NA	NA	NA	NA
chr4	42592821	42593079	chimp.sel	'0010000000	-2751.12	-2734.59	aic	0.348	62	4.46791e-09	NA	-1	-1	NA	0	NA	NA	NA	encodeH3K27ac	OREG1248205	NA	NA	NA	NA	NA	NA
chr10	102567623	102568484	complex	'0010100010	-6725.47	-6705.29	unique	0.529	62	4.46899e-09	NA	-1	-1	NA	0	NA	NA	encodeDNaseIHS	encodeH3K27ac	NA	encodeP300	NA	NA	NA	NA	NA
chr18	34887204	34887526	complex	'0010100010	-3249.97	-3229.81	unique	0.536	61	4.55712e-09	NA	-1	-1	NA	0	NA	NA	encodeDNaseIHS	encodeH3K27ac	OREG1488189	encodeP300	NA	NA	NA	NA	NA
chr14	45034945	45035399	complex	1000001010	-5442.96	-5422.81	unique	0.358	58	4.60183e-09	chr14	45034896	45035392	HACNS_947	447	NA	NA	encodeDNaseIHS	NA	NA	NA	NA	NA	NA	NA	NA
chr14	32773628	32773703	orang.sel	'0000001000	-907.47	-890.97	unique	0.404	56	4.60794e-09	NA	-1	-1	NA	0	chromHMMenh	NA	encodeDNaseIHS	NA	NA	NA	NA	NA	NA	NA	NA
chr14	61798839	61799035	gibbon.sel	'0000000010	-3542.6	-3526.1	unique	0.407	59	4.60794e-09	NA	-1	-1	NA	0	chromHMMenh	NA	encodeDNaseIHS	encodeH3K27ac	OREG1649511,OREG1591073,OREG1184311,OREG1100103	encodeP300	NA	NA	NA	NA	NA
chr10	103205261	103206105	complex	1010001010	-7033.04	-7011.44	unique	0.356	62	4.70238e-09	NA	-1	-1	NA	0	chromHMMenh	NA	encodeDNaseIHS	encodeH3K27ac	OREG1278728	NA	heart,e14.5heart,e14.5brain	NA	NA	NA	NA
chr11	134430503	134430697	gibbon.sel	'0000000010	-1952.87	-1936.39	unique	0.489	55	4.70373e-09	NA	-1	-1	NA	0	NA	NA	NA	encodeH3K27ac	NA	NA	NA	NA	NA	NA	NA
chrX	149571549	149571630	chimp.sel	'0010000000	-1266.08	-1249.6	aic	0.434	59	4.70373e-09	NA	-1	-1	NA	0	NA	NA	NA	encodeH3K27ac	NA	encodeP300	NA	NA	NA	NA	NA
chr8	19365916	19366213	complex	'0010101010	-4198.93	-4177.34	aic	0.455	59	4.74754e-09	NA	-1	-1	NA	0	NA	NA	NA	encodeH3K27ac	NA	encodeP300	NA	NA	NA	NA	NA
chr22	30189341	30189436	gibbon.sel	'0000000010	-1318.17	-1301.7	unique	0.549	57	4.75237e-09	NA	-1	-1	NA	0	NA	NA	NA	encodeH3K27ac	NA	NA	NA	NA	NA	NA	NA
chr8	85362483	85362903	complex	1000100100	-4971.37	-4951.26	unique	0.355	62	4.78509e-09	NA	-1	-1	NA	0	NA	NA	NA	NA	NA	NA	NA	NA	NA	NA	NA
chr3	140103518	140103680	orang.sel	'0000001000	-2136.22	-2119.76	unique	0.44	61	4.80151e-09	NA	-1	-1	NA	0	chromHMMenh	NA	NA	encodeH3K27ac	NA	encodeP300	NA	NA	NA	NA	NA
chr1	6296009	6296074	complex	1000001000	-740.73	-722.27	unique	0.525	37	4.80722e-09	NA	-1	-1	NA	0	chromHMMenh	chromHMMprom	encodeDNaseIHS	encodeH3K27ac	OREG1895752,OREG1849715,OREG1840484,OREG1820100,OREG1804652,OREG1785083,OREG1550262,OREG1479488,OREG1265545,OREG1184175,OREG0999122	encodeP300	NA	NA	NA	NA	NA
chr1	198238744	198239059	gorilla.sel	'0000100000	-3560.26	-3543.83	unique	0.371	57	4.95201e-09	NA	-1	-1	NA	0	chromHMMenh	NA	encodeDNaseIHS	encodeH3K27ac	OREG1252081	encodeP300	liver	NA	NA	NA	NA
chr18	908288	908387	human.bgc	'0100000000	-1531.62	-1515.19	aic	0.473	61	4.95201e-09	NA	-1	-1	NA	0	NA	chromHMMprom	encodeDNaseIHS	NA	OREG1832164	encodeP300	NA	NA	NA	NA	NA
chr9	134457985	134458093	gibbon.sel	'0000000010	-1524.36	-1507.93	unique	0.574	62	4.95201e-09	NA	-1	-1	NA	0	NA	NA	NA	encodeH3K27ac	NA	encodeP300	NA	NA	NA	NA	NA
chr2	45759346	45759720	complex	1001100010	-3577.98	-3556.47	aic	0.346	61	5.12473e-09	NA	-1	-1	NA	0	NA	NA	NA	encodeH3K27ac	NA	encodeP300	NA	NA	NA	NA	NA
chr1	79305838	79306112	complex	'0000001010	-4255.98	-4237.59	unique	0.368	60	5.15578e-09	NA	-1	-1	NA	0	chromHMMenh	NA	NA	encodeH3K27ac	NA	NA	NA	NA	NA	NA	NA
chr16	7213218	7213364	complex	1000101000	-1794.84	-1774.81	aic	0.423	58	5.17379e-09	NA	-1	-1	NA	0	NA	NA	NA	NA	NA	encodeP300	NA	NA	NA	NA	NA
chr6	65901362	65901552	complex	'0100001000	-2799.03	-2780.65	aic	0.321	60	5.2076e-09	NA	-1	-1	NA	0	chromHMMenh	NA	NA	NA	NA	NA	NA	NA	NA	NA	NA
chr16	54737004	54737390	orang.sel	'0000001000	-3634.7	-3618.32	unique	0.409	60	5.21343e-09	NA	-1	-1	NA	0	NA	NA	encodeDNaseIHS	encodeH3K27ac	NA	NA	NA	NA	NA	NA	NA
chr15	45694930	45694981	chimp.sel	'0010000000	-836.76	-820.4	unique	0.443	52	5.32182e-09	NA	-1	-1	NA	0	NA	chromHMMprom	encodeDNaseIHS	encodeH3K27ac	OREG1881507,OREG1253309	encodeP300	NA	NA	NA	NA	NA
chr3	71628801	71628962	complex	'0001000010	-2456.36	-2438.01	unique	0.454	61	5.36619e-09	NA	-1	-1	NA	0	chromHMMenh	chromHMMprom	NA	encodeH3K27ac	OREG1669363,OREG1262974,OREG1232316	encodeP300	NA	NA	[amniotic_epithelial_cell]|[blood]|[brain]|[cardiac_fibroblast]|[chondrocyte]|[ciliated_epithelial_cell]|[epithelial_cell_of_Malassez]|[epithelial_cell_of_prostate]|[esophagus]|[intestinal_epithelial_cell]|[kidney_epithelial_cell]|[lens_epithelial_cell]|[mast_cell]|[meninx]|[mesenchymal_cell]|[monocyte]|[osteoblast]|[permissive]|[placental_epithelial_cell]|[reticulocyte]|[robust]|[salivary_gland]…	NA	NA
chr5	37981507	37981708	complex	1000000010	-2419.34	-2400.99	aic	0.409	61	5.36619e-09	NA	-1	-1	NA	0	NA	NA	NA	NA	NA	encodeP300	NA	NA	NA	NA	NA
chr8	128218485	128218687	complex	'0010000010	-3370.9	-3352.56	aic	0.414	62	5.42012e-09	NA	-1	-1	NA	0	chromHMMenh	NA	encodeDNaseIHS	encodeH3K27ac	OREG1907799,OREG1789440,OREG1672076,OREG1306380,OREG1244168,OREG0513638,OREG0299443,OREG0267398	NA	NA	NA	[acinar_cell]|[blood_vessel_endothelial_cell]|[cardiac_fibroblast]|[epithelial_cell_of_Malassez]|[fat_cell]|[fibroblast_of_lymphatic_vessel]|[fibroblast_of_periodontium]|[intestinal_epithelial_cell]|[keratinocyte]|[keratocyte]|[kidney_epithelial_cell]|[liver]|[mammary_epithelial_cell]|[myoblast]|[permissive]|[respiratory_epithelial_cell]|[robust]|[sensory_epithelial_cell]|[skeletal_muscle_cell]|[…	NA	NA
chr16	8427983	8428465	complex	'0000101010	-5585.14	-5565.18	unique	0.428	61	5.53968e-09	NA	-1	-1	NA	0	NA	NA	NA	NA	NA	encodeP300	NA	NA	NA	NA	NA
chr4	179001944	179002345	complex	'0100000001	-5064.53	-5046.22	aic	0.344	60	5.58519e-09	NA	-1	-1	NA	0	NA	NA	NA	NA	NA	NA	NA	NA	NA	NA	NA
chr5	18007904	18007975	chimp.sel	'0010000000	-934.07	-917.76	unique	0.337	58	5.60279e-09	NA	-1	-1	NA	0	NA	NA	NA	NA	NA	NA	NA	NA	NA	NA	NA
chr17	55822222	55822491	gibbon.sel	'0000000010	-4393.26	-4376.96	unique	0.502	61	5.66074e-09	NA	-1	-1	NA	0	chromHMMenh	NA	encodeDNaseIHS	NA	OREG1141598	encodeP300	mef	NA	NA	NA	NA
chr4	69187002	69188197	complex	'0010001001	-9446.82	-9426.89	aic	0.345	61	5.70429e-09	NA	-1	-1	NA	0	NA	NA	NA	encodeH3K27ac	NA	encodeP300	NA	NA	NA	NA	NA
chr4	111607876	111608279	complex	'0010001010	-4748.8	-4728.88	aic	0.377	62	5.76025e-09	NA	-1	-1	NA	0	NA	NA	NA	NA	NA	encodeP300	NA	NA	NA	NA	NA
chr9	10576082	10576302	complex	1000011000	-2451.38	-2431.46	aic	0.33	61	5.76025e-09	chr9	10575944	10576299	HACNS_339	217	NA	NA	NA	NA	NA	NA	NA	NA	NA	NA	NA
chr10	8183520	8183573	orang.sel	'0000001000	-710.58	-694.3	unique	0.472	61	5.77845e-09	NA	-1	-1	NA	0	NA	NA	NA	NA	NA	NA	NA	NA	NA	NA	NA
chr4	103716730	103717007	chimp.sel	'0010000000	-3927.53	-3911.29	unique	0.355	59	6.02127e-09	NA	-1	-1	NA	0	NA	NA	NA	encodeH3K27ac	NA	NA	NA	NA	NA	NA	NA
chr18	30213149	30213607	complex	1000001010	-5545.61	-5525.74	unique	0.397	61	6.04833e-09	NA	-1	-1	NA	0	NA	NA	NA	NA	OREG0801784	encodeP300	NA	NA	NA	NA	NA
chr2	7350032	7350308	complex	1000011010	-3791.25	-3769.93	unique	0.463	58	6.14477e-09	NA	-1	-1	NA	0	chromHMMenh	NA	encodeDNaseIHS	encodeH3K27ac	NA	encodeP300	NA	NA	NA	NA	NA
chr14	46416795	46417135	complex	'0000001010	-5295.06	-5276.86	unique	0.336	59	6.23463e-09	NA	-1	-1	NA	0	NA	NA	NA	NA	NA	NA	NA	NA	NA	NA	NA
chr12	60306975	60307166	complex	'0110100001	-3381.37	-3360.07	unique	0.347	62	6.26329e-09	NA	-1	-1	NA	0	NA	NA	NA	NA	NA	NA	NA	NA	NA	NA	NA
chr10	16942675	16942819	gorilla.sel	'0000100000	-2872.73	-2856.53	unique	0.376	61	6.27432e-09	NA	-1	-1	NA	0	chromHMMenh	NA	NA	encodeH3K27ac	NA	NA	NA	NA	NA	NA	NA
chr1	27730141	27730408	complex	'0010000010	-3981.29	-3963.11	unique	0.542	60	6.36057e-09	NA	-1	-1	NA	0	chromHMMenh	NA	encodeDNaseIHS	encodeH3K27ac	NA	encodeP300	NA	NA	NA	NA	NA
chr15	98758502	98758568	orang.sel	'0000001000	-1225.16	-1208.98	unique	0.433	53	6.40481e-09	NA	-1	-1	NA	0	NA	NA	NA	encodeH3K27ac	NA	encodeP300	NA	NA	NA	NA	NA
chr8	4032617	4032808	complex	'0110001000	-2635.91	-2616.1	aic	0.384	54	6.41309e-09	NA	-1	-1	NA	0	NA	NA	NA	NA	NA	NA	NA	NA	NA	NA	NA
chr11	118767372	118767429	chimp.sel	'0010000000	-757.7	-741.53	unique	0.585	58	6.47108e-09	NA	-1	-1	NA	0	chromHMMenh	NA	encodeDNaseIHS	encodeH3K27ac	NA	encodeP300	NA	NA	NA	NA	NA
chr11	126826207	126826713	complex	1000100010	-6373.18	-6353.38	unique	0.449	62	6.47598e-09	NA	-1	-1	NA	0	NA	NA	NA	NA	NA	encodeP300	NA	NA	NA	NA	NA
chr11	122853367	122853790	orang.sel	'0000001000	-3693.4	-3677.27	unique	0.472	62	6.74306e-09	NA	-1	-1	NA	0	NA	NA	encodeDNaseIHS	NA	NA	encodeP300	NA	NA	NA	NA	NA
chr2	115547714	115547972	complex	'0001100010	-3304.23	-3284.5	aic	0.367	60	6.93384e-09	NA	-1	-1	NA	0	chromHMMenh	NA	NA	NA	OREG0913048,OREG0848143	NA	NA	NA	NA	NA	NA
chr17	47526097	47526191	orang.sel	'0000001000	-1452.55	-1436.45	unique	0.545	59	6.95454e-09	NA	-1	-1	NA	0	chromHMMenh	NA	encodeDNaseIHS	NA	NA	NA	NA	NA	NA	NA	NA
chr6	6761457	6761625	complex	1000101010	-2421.06	-2399.87	unique	0.437	59	6.95708e-09	chr6	6761458	6761586	ANC1183	128	NA	NA	encodeDNaseIHS	NA	NA	encodeP300	NA	midbrain,forebrain	NA	NA	NA
chr9	135782716	135782766	orang.sel	'0000001000	-974.28	-958.19	unique	0.47	62	7.0265e-09	NA	-1	-1	NA	0	NA	NA	NA	encodeH3K27ac	NA	encodeP300	NA	NA	NA	NA	NA
chr9	123119129	123119589	complex	1000011010	-4319.72	-4298.55	aic	0.456	61	7.09123e-09	NA	-1	-1	NA	0	NA	NA	NA	encodeH3K27ac	NA	encodeP300	NA	NA	NA	NA	NA
chr3	68512304	68512488	complex	'0000101010	-2687.26	-2667.56	unique	0.381	61	7.13983e-09	NA	-1	-1	NA	0	NA	NA	NA	NA	NA	NA	NA	NA	NA	NA	NA
chr13	71441855	71442110	complex	1001100000	-3515.84	-3496.15	aic	0.302	60	7.20984e-09	NA	-1	-1	NA	0	NA	NA	NA	NA	NA	NA	NA	NA	NA	NA	NA
chr20	17180677	17180993	complex	'0010001010	-4045.07	-4025.38	unique	0.382	60	7.20984e-09	NA	-1	-1	NA	0	NA	NA	NA	NA	NA	encodeP300	NA	NA	NA	NA	NA
chr17	69490301	69490835	complex	'0000101000	-5609.09	-5591.05	unique	0.382	61	7.3164e-09	NA	-1	-1	NA	0	chromHMMenh	NA	encodeDNaseIHS	encodeH3K27ac	OREG0931080	NA	NA	limb	NA	NA	NA
chr7	26062704	26062777	orang.sel	'0000001000	-1218.08	-1202.05	unique	0.43	57	7.47418e-09	NA	-1	-1	NA	0	NA	NA	NA	NA	NA	NA	NA	NA	NA	NA	NA
chr11	32052459	32053387	complex	1010001010	-8840.87	-8819.76	unique	0.416	62	7.50935e-09	NA	-1	-1	NA	0	NA	NA	NA	encodeH3K27ac	OREG0884116,OREG0840365,OREG0070018	NA	NA	NA	NA	hs866,Negative	NA
chr11	91820448	91820638	complex	1010000000	-2874.03	-2856.03	aic	0.383	60	7.61499e-09	NA	-1	-1	NA	0	NA	NA	NA	NA	NA	NA	NA	NA	NA	NA	NA
chrX	109943823	109943963	orang.sel	'0000001000	-1658.23	-1642.22	aic	0.387	58	7.62967e-09	NA	-1	-1	NA	0	NA	NA	NA	NA	NA	encodeP300	NA	NA	NA	NA	NA
chr10	103603518	103603722	chimp.sel	'0010000000	-3225.19	-3209.19	unique	0.541	57	7.70863e-09	NA	-1	-1	NA	0	chromHMMenh	chromHMMprom	encodeDNaseIHS	encodeH3K27ac	OREG1375564,OREG0390502,OREG0390501	encodeP300	NA	NA	NA	NA	NA
chr2	200863748	200863801	orang.sel	'0000001000	-973.28	-957.29	unique	0.442	61	7.7884e-09	NA	-1	-1	NA	0	NA	NA	NA	NA	NA	NA	NA	NA	NA	NA	NA
chr11	116203077	116203498	complex	1000001000	-4282.17	-4264.2	unique	0.49	61	7.8469e-09	NA	-1	-1	NA	0	chromHMMenh	NA	NA	NA	NA	NA	NA	NA	NA	NA	NA
chr13	101720851	101721019	complex	'0110001000	-2674.26	-2654.66	unique	0.432	62	7.87162e-09	NA	-1	-1	NA	0	NA	NA	NA	NA	NA	encodeP300	NA	NA	NA	NA	NA
chr15	36001956	36002611	orang.sel	'0000001000	-4722.89	-4706.92	aic	0.372	60	7.95044e-09	NA	-1	-1	NA	0	NA	NA	NA	NA	NA	encodeP300	NA	NA	NA	NA	NA
chr10	102833363	102833531	complex	'0010001010	-2598.46	-2578.88	unique	0.515	60	8.02674e-09	NA	-1	-1	NA	0	NA	chromHMMprom	encodeDNaseIHS	encodeH3K27ac	NA	encodeP300	NA	NA	NA	NA	NA
chr18	53726398	53726726	human.bgc	'0100000000	-4212.94	-4196.98	aic	0.4	61	8.03272e-09	chr18	53726441	53726700	HACNS_13	259	NA	NA	NA	NA	NA	encodeP300	NA	NA	NA	NA	NA
chr8	144652416	144652553	complex	1010000000	-2189.57	-2171.64	unique	0.647	59	8.16714e-09	NA	-1	-1	NA	0	chromHMMenh	NA	NA	encodeH3K27ac	OREG1492449	encodeP300	NA	NA	NA	NA	NA
chr4	180659112	180659172	complex	1000100100	-888.06	-868.51	aic	0.336	59	8.26515e-09	NA	-1	-1	NA	0	NA	NA	NA	NA	NA	NA	NA	NA	NA	NA	NA
chr15	86564621	86564915	complex	'0100100010	-4096.47	-4076.93	aic	0.443	59	8.34618e-09	chr15	86564726	86564827	HAR131	101	chromHMMenh	NA	encodeDNaseIHS	encodeH3K27ac	NA	encodeP300	NA	NA	NA	NA	NA
chr8	144613690	144614416	complex	'0010101010	-6075.99	-6055	unique	0.573	61	8.42081e-09	NA	-1	-1	NA	0	chromHMMenh	NA	encodeDNaseIHS	encodeH3K27ac	OREG1383030,OREG1359425,OREG0229959,OREG0019048,OREG0007895	encodeP300	cerebellum	NA	NA	hs558,Negative	NA
chr14	30831587	30831705	orang.sel	'0000001000	-1621.32	-1605.41	unique	0.398	61	8.4571e-09	NA	-1	-1	NA	0	chromHMMenh	NA	encodeDNaseIHS	NA	NA	NA	NA	NA	NA	NA	NA
chr4	149480128	149480210	orang.sel	'0000001000	-1412.02	-1396.12	aic	0.373	62	8.54464e-09	NA	-1	-1	NA	0	NA	NA	NA	NA	NA	NA	NA	NA	NA	NA	NA
chr11	14075763	14076084	complex	1000100010	-4629.33	-4609.82	unique	0.444	61	8.59407e-09	NA	-1	-1	NA	0	chromHMMenh	NA	encodeDNaseIHS	encodeH3K27ac	NA	NA	NA	NA	NA	NA	NA
chr1	45974464	45974553	gibbon.sel	'0000000010	-1359.81	-1343.92	unique	0.472	61	8.63308e-09	NA	-1	-1	NA	0	NA	NA	encodeDNaseIHS	encodeH3K27ac	NA	encodeP300	NA	NA	NA	NA	NA
chr14	63784354	63784564	gibbon.sel	'0000000010	-3672.52	-3656.64	unique	0.437	62	8.72244e-09	NA	-1	-1	NA	0	NA	NA	NA	NA	NA	encodeP300	NA	NA	NA	NA	NA
chr10	11911817	11911969	chimp.sel	'0010000000	-2839.78	-2823.91	unique	0.462	61	8.81272e-09	NA	-1	-1	NA	0	chromHMMenh	NA	encodeDNaseIHS	encodeH3K27ac	NA	encodeP300	NA	NA	NA	NA	NA
chr16	78507826	78508119	complex	'0001100010	-3717.08	-3697.61	aic	0.397	60	8.93607e-09	NA	-1	-1	NA	0	NA	NA	NA	encodeH3K27ac	NA	encodeP300	NA	NA	NA	NA	NA
chr7	15391829	15392333	complex	1000010000	-7167.41	-7149.57	aic	0.35	62	8.93627e-09	chr7	15391919	15392272	HACNS_355;2xHAR.76	353	NA	NA	encodeDNaseIHS	NA	NA	NA	NA	NA	NA	NA	NA
chr12	73593655	73593906	complex	'0010100010	-3550.1	-3530.65	aic	0.333	59	9.11213e-09	NA	-1	-1	NA	0	NA	NA	NA	NA	NA	NA	NA	NA	NA	NA	NA
chr7	19566161	19566614	complex	'0110000000	-4672.38	-4654.56	aic	0.342	62	9.1168e-09	NA	-1	-1	NA	0	chromHMMenh	NA	encodeDNaseIHS	NA	NA	NA	NA	NA	NA	NA	NA
chr20	56884249	56884345	chimp.sel	'0010000000	-1070.45	-1054.63	unique	0.478	54	9.27838e-09	NA	-1	-1	NA	0	NA	chromHMMprom	encodeDNaseIHS	encodeH3K27ac	OREG1253657,OREG1171891	encodeP300	NA	NA	NA	NA	NA
chr9	8532109	8532345	complex	1000001000	-2819.6	-2801.82	unique	0.36	62	9.48886e-09	chr9	8532063	8532343	ANC1318	234	NA	NA	encodeDNaseIHS	NA	NA	NA	NA	NA	NA	NA	NA
chr14	39317069	39317131	chimp.sel	'0010000000	-922.97	-907.19	unique	0.362	56	9.6686e-09	NA	-1	-1	NA	0	NA	NA	NA	NA	NA	encodeP300	NA	NA	NA	NA	NA
chr16	52531906	52532491	complex	1010000010	-6939.93	-6920.56	unique	0.389	62	9.8517e-09	NA	-1	-1	NA	0	chromHMMenh	NA	NA	encodeH3K27ac	OREG0002642	NA	NA	NA	NA	hs62,Negative	NA
chr5	166028034	166028317	complex	'0001101000	-3330.15	-3310.78	aic	0.368	61	9.8517e-09	NA	-1	-1	NA	0	NA	NA	NA	NA	NA	NA	NA	NA	NA	NA	NA
chr1	107791169	107791281	complex	'0110011001	-1793.15	-1770.98	aic	0.376	58	9.87901e-09	NA	-1	-1	NA	0	NA	NA	NA	encodeH3K27ac	NA	NA	NA	NA	NA	NA	NA
chr13	112755590	112756289	gibbon.sel	'0000000010	-7147.63	-7131.88	unique	0.489	57	9.97201e-09	NA	-1	-1	NA	0	chromHMMenh	NA	encodeDNaseIHS	encodeH3K27ac	NA	encodeP300	NA	NA	NA	NA	NA
chr6	50028811	50029251	complex	1010001001	-4259.3	-4238.5	unique	0.351	62	1.00949e-08	NA	-1	-1	NA	0	NA	NA	NA	NA	NA	NA	NA	NA	NA	NA	NA
chr14	33111103	33111728	complex	1000100000	-5808.21	-5790.5	aic	0.355	61	1.01769e-08	NA	-1	-1	NA	0	NA	NA	NA	encodeH3K27ac	NA	encodeP300	NA	NA	NA	NA	NA
chr6	133363549	133364130	complex	'0101100000	-6116.27	-6096.94	aic	0.361	61	1.02437e-08	NA	-1	-1	NA	0	NA	NA	NA	NA	OREG0573086	NA	NA	NA	NA	NA	NA
chr9	2621389	2621618	complex	1000001000	-3057.96	-3040.26	aic	0.491	58	1.02792e-08	chr9	2621394	2621609	ANC1301;2xHAR.152	215	chromHMMenh	chromHMMprom	encodeDNaseIHS	encodeH3K27ac	OREG1188408	encodeP300	NA	NA	NA	NA	NA
chr15	96728435	96728524	human.bgc	'0100000000	-1400.02	-1384.31	aic	0.422	61	1.03914e-08	chr15	96728390	96728560	2xHAR.462	89	chromHMMenh	NA	NA	encodeH3K27ac	NA	encodeP300	NA	NA	NA	NA	NA
chr18	38636924	38637733	complex	1010001000	-7413.17	-7393.87	unique	0.369	62	1.05478e-08	NA	-1	-1	NA	0	NA	NA	NA	NA	NA	encodeP300	NA	NA	NA	NA	NA
chr13	28713079	28713155	gibbon.sel	'0000000010	-1079.46	-1063.77	unique	0.46	42	1.06077e-08	NA	-1	-1	NA	0	NA	chromHMMprom	encodeDNaseIHS	encodeH3K27ac	OREG1264647,OREG1233896,OREG1183252	encodeP300	NA	NA	NA	NA	NA
chr2	59304190	59304859	complex	'0010011010	-5346.58	-5325.84	unique	0.382	62	1.06896e-08	NA	-1	-1	NA	0	chromHMMenh	NA	NA	NA	OREG0070249	encodeP300	NA	NA	NA	hs1143,Negative	NA
chr5	177715304	177715413	orang.sel	'0000001000	-1229.19	-1213.52	unique	0.522	60	1.08286e-08	NA	-1	-1	NA	0	NA	chromHMMprom	NA	NA	NA	encodeP300	NA	NA	NA	NA	NA
chr16	78411054	78411495	complex	1000101010	-4869.66	-4848.99	unique	0.412	60	1.14278e-08	NA	-1	-1	NA	0	NA	NA	NA	encodeH3K27ac	NA	encodeP300	NA	NA	NA	NA	NA
chr17	63554778	63555051	chimp.sel	'0010000000	-2610.92	-2595.34	aic	0.542	58	1.18806e-08	NA	-1	-1	NA	0	NA	chromHMMprom	encodeDNaseIHS	encodeH3K27ac	OREG1080066	encodeP300	NA	NA	NA	NA	NA
chr5	3544620	3544709	gibbon.sel	'0000000010	-1487	-1471.44	unique	0.464	55	1.2128e-08	NA	-1	-1	NA	0	NA	NA	NA	encodeH3K27ac	NA	encodeP300	NA	NA	NA	NA	NA
chr12	65721650	65721937	gibbon.sel	'0000000010	-2381.47	-2365.92	aic	0.37	61	1.22536e-08	NA	-1	-1	NA	0	chromHMMenh	chromHMMprom	encodeDNaseIHS	encodeH3K27ac	OREG1817449,OREG1740573,OREG1716240,OREG0718445	encodeP300	NA	NA	NA	NA	NA
chr10	103064225	103064653	complex	'0000101000	-3933.26	-3915.78	unique	0.507	60	1.28086e-08	NA	-1	-1	NA	0	NA	NA	NA	NA	NA	encodeP300	NA	NA	NA	NA	NA
chr14	97652364	97652446	orang.sel	'0000001000	-1004	-988.5	unique	0.422	57	1.29014e-08	NA	-1	-1	NA	0	NA	NA	NA	encodeH3K27ac	NA	encodeP300	NA	NA	NA	NA	NA
chr8	61003073	61003291	complex	'0110010000	-3742.9	-3723.82	aic	0.364	56	1.30719e-08	NA	-1	-1	NA	0	NA	NA	NA	NA	NA	encodeP300	NA	NA	NA	NA	NA
chr8	138932992	138933284	complex	'0000010100	-3474.52	-3457.09	aic	0.408	59	1.34653e-08	NA	-1	-1	NA	0	NA	NA	NA	NA	NA	NA	NA	NA	NA	NA	NA
chr3	140541234	140541334	gibbon.sel	'0000000010	-1316.33	-1300.88	unique	0.44	60	1.35836e-08	NA	-1	-1	NA	0	chromHMMenh	NA	NA	encodeH3K27ac	NA	NA	NA	NA	NA	NA	NA
chr17	72129699	72129958	complex	'0000001010	-2571.05	-2553.63	unique	0.51	61	1.36007e-08	NA	-1	-1	NA	0	NA	NA	NA	NA	NA	NA	NA	NA	NA	NA	NA
chr1	37870484	37870617	orang.sel	'0000001000	-2697.8	-2682.36	unique	0.47	61	1.37243e-08	NA	-1	-1	NA	0	NA	NA	encodeDNaseIHS	NA	NA	NA	NA	NA	NA	NA	NA
chr10	8364646	8365031	complex	1000000010	-3828.22	-3810.81	unique	0.394	61	1.37373e-08	NA	-1	-1	NA	0	chromHMMenh	NA	NA	NA	NA	NA	NA	NA	NA	NA	NA
chr10	23496413	23496932	complex	'0010010000	-6681.21	-6663.8	aic	0.414	62	1.37373e-08	NA	-1	-1	NA	0	NA	NA	NA	NA	NA	encodeP300	NA	NA	NA	NA	NA
chr11	47024024	47024161	gibbon.sel	'0000000010	-2286.37	-2270.95	unique	0.39	62	1.40101e-08	NA	-1	-1	NA	0	chromHMMenh	NA	encodeDNaseIHS	encodeH3K27ac	OREG1271465	encodeP300	NA	NA	NA	NA	NA
chr4	35399923	35400105	complex	1010000010	-2221.52	-2202.53	unique	0.329	58	1.42708e-08	NA	-1	-1	NA	0	NA	NA	NA	NA	NA	NA	NA	NA	NA	NA	NA
chr2	49848171	49848422	orang.sel	'0000001000	-3041.03	-3025.63	unique	0.386	58	1.43019e-08	NA	-1	-1	NA	0	NA	NA	NA	NA	NA	NA	NA	NA	NA	NA	NA
chr20	53453712	53453961	complex	'0110000100	-2977.94	-2958.96	aic	0.395	61	1.44107e-08	NA	-1	-1	NA	0	NA	NA	NA	NA	NA	NA	NA	NA	NA	NA	NA
chr8	93063873	93064337	chimp.sel	'0010000000	-4169.72	-4154.33	aic	0.387	58	1.44501e-08	NA	-1	-1	NA	0	chromHMMenh	NA	encodeDNaseIHS	encodeH3K27ac	NA	encodeP300	NA	NA	NA	NA	NA
chr2	145234673	145235151	complex	1000000010	-2984.1	-2966.75	unique	0.4	62	1.45868e-08	chr2	145234574	145235151	ANC94;HACNS_631;HAR194;2xHAR.240	478	chromHMMenh	chromHMMprom	encodeDNaseIHS	encodeH3K27ac	OREG1252858	encodeP300	lung,heart,e14.5heart,e14.5brain	NA	NA	NA	NA
chr4	183556798	183557226	complex	'0000010110	-6993.25	-6974.29	aic	0.364	59	1.46944e-08	NA	-1	-1	NA	0	NA	NA	NA	NA	NA	encodeP300	NA	NA	NA	NA	NA
chr15	97192121	97192397	complex	1000001000	-2971.4	-2954.06	unique	0.412	61	1.47334e-08	chr15	97192139	97192275	2xHAR.258	136	NA	NA	NA	NA	NA	encodeP300	NA	NA	NA	NA	NA
chr13	72255921	72256807	gibbon.sel	'0000000010	-4742.87	-4727.5	unique	0.352	62	1.4751e-08	NA	-1	-1	NA	0	NA	NA	NA	encodeH3K27ac	OREG0069603,OREG0002838	NA	NA	NA	NA	hs340,Negative,hs182,Negative	NA
chr2	176305330	176305776	complex	'0000101000	-4516.23	-4498.9	unique	0.411	62	1.48815e-08	NA	-1	-1	NA	0	NA	NA	NA	NA	NA	encodeP300	NA	NA	NA	NA	NA
chr8	119004442	119004668	complex	1000000010	-3633.93	-3616.61	unique	0.449	62	1.50311e-08	NA	-1	-1	NA	0	chromHMMenh	NA	encodeDNaseIHS	encodeH3K27ac	OREG1645478,OREG1587052,OREG0335207	encodeP300	NA	NA	NA	NA	NA
chr9	8810008	8810140	complex	'0000001010	-2251.57	-2234.25	unique	0.387	62	1.50311e-08	NA	-1	-1	NA	0	NA	NA	NA	NA	NA	NA	NA	NA	NA	NA	NA
chr7	2205987	2206163	human.bgc	'0100000000	-2379.56	-2364.21	aic	0.511	58	1.50582e-08	chr7	2205923	2206163	ANC7;HAR3;2xHAR.26	176	chromHMMenh	NA	encodeDNaseIHS	encodeH3K27ac	OREG1185874	encodeP300	heart	NA	NA	NA	NA
chr12	16674754	16675602	orang.sel	'0000001000	-6413.97	-6398.63	unique	0.368	61	1.52143e-08	NA	-1	-1	NA	0	NA	NA	NA	NA	NA	NA	NA	NA	NA	NA	NA
chr4	182530757	182531294	complex	'0101000001	-6440.51	-6421.59	aic	0.384	61	1.52787e-08	NA	-1	-1	NA	0	NA	NA	NA	NA	NA	encodeP300	NA	NA	NA	NA	NA
chr13	71269398	71270073	complex	'0010001010	-7210.15	-7191.24	unique	0.331	62	1.54284e-08	NA	-1	-1	NA	0	NA	NA	NA	NA	NA	NA	NA	NA	NA	NA	NA
chr15	58771532	58771889	complex	'0000101000	-5038.21	-5020.92	unique	0.455	59	1.54888e-08	NA	-1	-1	NA	0	chromHMMenh	NA	NA	encodeH3K27ac	NA	encodeP300	NA	NA	NA	NA	NA
chr9	36961274	36961720	complex	1010000010	-4322.9	-4304.01	unique	0.523	62	1.57322e-08	NA	-1	-1	NA	0	chromHMMenh	chromHMMprom	encodeDNaseIHS	encodeH3K27ac	NA	encodeP300	NA	NA	NA	NA	NA
chr15	88877875	88877988	complex	1010000000	-994.11	-976.84	unique	0.481	60	1.58017e-08	NA	-1	-1	NA	0	chromHMMenh	NA	encodeDNaseIHS	encodeH3K27ac	NA	encodeP300	NA	NA	[permissive]|[robust]|[skin_fibroblast]	NA	NA
chr10	98898165	98898222	complex	'0001001000	-1198.9	-1181.64	aic	0.5	60	1.59605e-08	NA	-1	-1	NA	0	chromHMMenh	NA	encodeDNaseIHS	encodeH3K27ac	OREG1711832,OREG1369313	encodeP300	NA	NA	NA	NA	NA
chr3	140470508	140470691	complex	1000001000	-2814.89	-2797.64	aic	0.47	60	1.61209e-08	chr3	140470521	140470692	HACNS_403;ANC966	170	NA	NA	encodeDNaseIHS	NA	NA	NA	NA	NA	NA	NA	NA
chr11	32563013	32563077	orang.sel	'0000001000	-881.82	-866.55	unique	0.383	53	1.63527e-08	NA	-1	-1	NA	0	NA	NA	NA	encodeH3K27ac	OREG0805699	NA	NA	NA	NA	NA	NA
chr6	105994160	105994286	gibbon.sel	'0000000010	-1518.52	-1503.25	unique	0.379	62	1.63527e-08	NA	-1	-1	NA	0	chromHMMenh	NA	encodeDNaseIHS	encodeH3K27ac	NA	encodeP300	NA	NA	NA	NA	NA
chr9	14298514	14299125	complex	'0100000001	-6512.96	-6495.75	aic	0.38	60	1.67788e-08	NA	-1	-1	NA	0	chromHMMenh	chromHMMprom	encodeDNaseIHS	encodeH3K27ac	OREG1529428,OREG1306132,OREG0521558	encodeP300	spleen,cortex	NA	NA	NA	NA
chr2	164421720	164422546	complex	'0100001010	-8499.91	-8481.09	unique	0.338	62	1.68431e-08	NA	-1	-1	NA	0	NA	NA	encodeDNaseIHS	NA	NA	encodeP300	NA	NA	NA	NA	NA
chr3	77089580	77089760	orang.bgc	'0000000100	-3369.77	-3354.53	aic	0.402	62	1.68663e-08	NA	-1	-1	NA	0	NA	chromHMMprom	encodeDNaseIHS	encodeH3K27ac	NA	encodeP300	NA	NA	NA	NA	NA
chr4	23875671	23876163	complex	1000101000	-4879.5	-4860.69	unique	0.408	60	1.70081e-08	chr4	23875671	23876149	HACNS_68;2xHAR.287;HAR20	478	chromHMMenh	NA	NA	encodeH3K27ac	OREG0077082	encodeP300	NA	NA	NA	NA	NA
chr1	38687887	38688269	complex	1001001010	-2848.3	-2828.05	aic	0.465	62	1.70555e-08	chr1	38687906	38688256	2xHAR.177	350	chromHMMenh	NA	NA	encodeH3K27ac	NA	encodeP300	NA	NA	NA	NA	NA
chr6	43214945	43215097	gibbon.sel	'0000000010	-2317.14	-2301.93	unique	0.541	61	1.73961e-08	NA	-1	-1	NA	0	chromHMMenh	chromHMMprom	encodeDNaseIHS	encodeH3K27ac	OREG1945937,OREG1938238,OREG1543308,OREG1489695,OREG1169450,OREG1140089	encodeP300	NA	NA	NA	NA	NA
chr20	37357356	37357505	complex	'0100001000	-2128.04	-2110.87	aic	0.577	58	1.74636e-08	NA	-1	-1	NA	0	NA	chromHMMprom	encodeDNaseIHS	encodeH3K27ac	NA	encodeP300	heart	NA	NA	NA	NA
chr16	7008122	7008528	complex	1000101010	-4920.01	-4899.79	aic	0.421	62	1.75502e-08	NA	-1	-1	NA	0	NA	NA	NA	NA	OREG0901251,OREG0847916	NA	NA	NA	NA	NA	NA
chr6	25515900	25516077	orang.sel	'0000001000	-2299.27	-2284.09	unique	0.404	62	1.79426e-08	NA	-1	-1	NA	0	NA	NA	NA	encodeH3K27ac	NA	encodeP300	NA	NA	NA	NA	NA
chr1	59491636	59491735	orang.sel	'0000001000	-1350.27	-1335.1	unique	0.426	58	1.81286e-08	NA	-1	-1	NA	0	chromHMMenh	NA	encodeDNaseIHS	encodeH3K27ac	NA	encodeP300	NA	NA	NA	NA	NA
chr17	73494707	73494809	chimp.sel	'0010000000	-1350.68	-1335.51	unique	0.6	60	1.81286e-08	NA	-1	-1	NA	0	chromHMMenh	NA	NA	encodeH3K27ac	OREG1486364	encodeP300	intestine	NA	NA	NA	NA
chr8	87761031	87761320	complex	1010100100	-4085.89	-4065.73	aic	0.339	62	1.85827e-08	NA	-1	-1	NA	0	chromHMMenh	NA	encodeDNaseIHS	NA	NA	NA	NA	NA	NA	NA	NA
chr10	131731208	131731372	gorilla.sel	'0000100000	-1696.38	-1681.24	aic	0.532	58	1.86981e-08	NA	-1	-1	NA	0	NA	NA	NA	encodeH3K27ac	NA	NA	intestine	NA	NA	NA	NA
chr11	119252162	119252393	gibbon.sel	'0000000010	-3002.77	-2987.67	unique	0.535	59	1.94855e-08	NA	-1	-1	NA	0	chromHMMenh	chromHMMprom	encodeDNaseIHS	encodeH3K27ac	OREG1821911,OREG1623579,OREG1481121,OREG1402750,OREG1356425,OREG1238477,OREG0021406	encodeP300	NA	NA	NA	NA	NA
chr2	200820110	200820172	complex	'0000001100	-1215.62	-1198.56	unique	0.439	61	1.94942e-08	NA	-1	-1	NA	0	NA	chromHMMprom	encodeDNaseIHS	encodeH3K27ac	OREG1752111,OREG1407079	encodeP300	NA	NA	NA	NA	NA
chr3	143116156	143116232	gibbon.sel	'0000000010	-1374.75	-1359.7	unique	0.384	61	2.05166e-08	NA	-1	-1	NA	0	NA	NA	NA	encodeH3K27ac	NA	encodeP300	NA	NA	NA	NA	NA
chr11	116454659	116454860	complex	'0000001010	-2323.24	-2306.24	unique	0.517	62	2.06997e-08	NA	-1	-1	NA	0	NA	NA	encodeDNaseIHS	NA	NA	encodeP300	NA	NA	NA	NA	NA
chr10	8576089	8576521	human.sel	1000000000	-5513.49	-5498.45	aic	0.403	60	2.07293e-08	chr10	8576147	8576521	ANC58;BUSH08_8;2xHAR.79	374	NA	NA	NA	encodeH3K27ac	NA	NA	NA	NA	NA	NA	NA
chr5	166122806	166123073	complex	1010000010	-4305.62	-4287.02	unique	0.383	61	2.08709e-08	NA	-1	-1	NA	0	NA	NA	NA	NA	NA	NA	NA	NA	NA	NA	NA
chr14	28599705	28600494	complex	1000000100	-7501.11	-7484.12	unique	0.358	61	2.09077e-08	chr14	28599682	28600477	2xHAR.82;HACNS_165	772	NA	NA	NA	NA	OREG0007907	NA	NA	NA	NA	hs604,Negative	NA
chr18	35101233	35101289	orang.sel	'0000001000	-1161.39	-1146.36	unique	0.522	61	2.09441e-08	NA	-1	-1	NA	0	NA	NA	NA	encodeH3K27ac	NA	encodeP300	cerebellum	NA	NA	NA	NA
chr12	18237175	18237419	complex	1010010000	-2334.97	-2316.39	aic	0.338	57	2.12816e-08	NA	-1	-1	NA	0	NA	NA	NA	NA	NA	NA	NA	NA	NA	NA	NA
chr2	23000039	23000264	chimp.sel	'0010000000	-3564.56	-3549.56	aic	0.364	61	2.16023e-08	NA	-1	-1	NA	0	NA	NA	NA	NA	NA	NA	NA	NA	NA	NA	NA
chr12	62117321	62117611	complex	1000001010	-4634.09	-4615.53	unique	0.352	60	2.17004e-08	NA	-1	-1	NA	0	NA	NA	NA	NA	NA	NA	NA	NA	NA	NA	NA
chr2	141680528	141680731	complex	1000010100	-2983.94	-2965.39	aic	0.32	60	2.19129e-08	NA	-1	-1	NA	0	NA	NA	NA	NA	NA	NA	NA	NA	NA	NA	NA
chr2	164422990	164423403	complex	'0000011000	-4417.9	-4400.96	unique	0.338	62	2.19797e-08	NA	-1	-1	NA	0	NA	NA	NA	NA	NA	encodeP300	NA	NA	NA	NA	NA
chr2	118940930	118941339	complex	1000101010	-2853.83	-2833.85	unique	0.45	60	2.20583e-08	NA	-1	-1	NA	0	NA	NA	encodeDNaseIHS	encodeH3K27ac	NA	encodeP300	NA	NA	NA	NA	NA
chr16	82295098	82295367	human.sel	1000000000	-4243.29	-4228.32	unique	0.435	61	2.22812e-08	chr16	82295096	82295341	ANC12;BUSH08_27;HACNS_44;2xHAR.117	243	NA	NA	NA	NA	NA	encodeP300	NA	NA	NA	NA	NA
chr15	88398144	88398367	complex	1010001000	-2928.49	-2909.96	unique	0.41	54	2.23441e-08	chr15	88398145	88398317	HACNS_230	172	NA	NA	NA	NA	NA	encodeP300	NA	NA	NA	NA	NA
chr11	131989425	131989547	orang.sel	'0000001000	-2086.23	-2071.28	unique	0.466	61	2.27456e-08	NA	-1	-1	NA	0	chromHMMenh	NA	encodeDNaseIHS	encodeH3K27ac	NA	encodeP300	NA	NA	NA	NA	NA
chr2	206027914	206027969	human.bgc	'0100000000	-1021.81	-1006.87	aic	0.385	60	2.29815e-08	chr2	206027922	206027940	2xHAR.40	18	NA	NA	NA	encodeH3K27ac	NA	NA	NA	NA	NA	NA	NA
chrX	149622524	149622585	chimp.sel	'0010000000	-1015.41	-1000.47	unique	0.487	56	2.29815e-08	NA	-1	-1	NA	0	NA	NA	encodeDNaseIHS	encodeH3K27ac	NA	encodeP300	NA	NA	NA	NA	NA
chr10	10858318	10858614	complex	'0010100010	-4728.19	-4709.69	aic	0.42	62	2.30069e-08	NA	-1	-1	NA	0	chromHMMenh	NA	encodeDNaseIHS	encodeH3K27ac	NA	NA	NA	NA	NA	NA	NA
chr5	162494168	162494229	gibbon.bgc	'0000000001	-1008.14	-993.22	aic	0.31	57	2.34605e-08	NA	-1	-1	NA	0	NA	NA	NA	NA	NA	NA	NA	NA	NA	NA	NA
chr1	246378394	246378502	complex	'0001000001	-2261.45	-2244.59	aic	0.372	62	2.38103e-08	NA	-1	-1	NA	0	chromHMMenh	NA	encodeDNaseIHS	encodeH3K27ac	OREG1675803,OREG1616054,OREG1287671,OREG1256261,OREG1225990,OREG0109107	encodeP300	NA	NA	NA	NA	NA
chr7	27439464	27439875	orang.sel	'0000001000	-4316.17	-4301.29	unique	0.432	62	2.44489e-08	NA	-1	-1	NA	0	chromHMMenh	NA	NA	NA	NA	encodeP300	NA	NA	NA	NA	classII
chr18	38139244	38139779	complex	1000100000	-5464.86	-5448.03	unique	0.368	60	2.45354e-08	NA	-1	-1	NA	0	NA	NA	NA	NA	NA	NA	NA	NA	NA	NA	NA
chr12	54344307	54344385	gibbon.sel	'0000000010	-780.65	-765.78	unique	0.539	58	2.47024e-08	NA	-1	-1	NA	0	NA	chromHMMprom	encodeDNaseIHS	NA	NA	encodeP300	NA	NA	NA	NA	NA
chr15	96952763	96953009	human.bgc	'0100000000	-3748.37	-3733.5	aic	0.444	56	2.47024e-08	chr15	96952754	96953009	HACNS_32;ANC394;2xHAR.341	246	NA	chromHMMprom	encodeDNaseIHS	NA	OREG1513135	encodeP300	placenta,olfactory,mef,mESC,e14.5heart,e14.5brain	NA	NA	NA	NA
chr10	130672195	130672526	orang.sel	'0000001000	-3817.44	-3802.59	unique	0.423	60	2.52174e-08	NA	-1	-1	NA	0	NA	NA	NA	encodeH3K27ac	NA	encodeP300	NA	NA	NA	NA	NA
chr2	27688272	27688388	complex	'0010100010	-1433	-1414.62	unique	0.473	60	2.58602e-08	NA	-1	-1	NA	0	NA	NA	NA	NA	NA	NA	NA	NA	NA	NA	NA
chr18	43915356	43915527	gibbon.sel	'0000000010	-2136.24	-2121.42	unique	0.471	61	2.60102e-08	NA	-1	-1	NA	0	chromHMMenh	chromHMMprom	encodeDNaseIHS	encodeH3K27ac	NA	encodeP300	NA	NA	NA	NA	NA
chr12	16604656	16605087	complex	1001000010	-3593.12	-3574.75	aic	0.357	60	2.61133e-08	NA	-1	-1	NA	0	NA	NA	NA	NA	NA	NA	NA	NA	NA	NA	NA
chr20	10709792	10709872	chimp.sel	'0010000000	-1229.79	-1214.98	aic	0.406	61	2.62799e-08	NA	-1	-1	NA	0	chromHMMenh	NA	encodeDNaseIHS	encodeH3K27ac	NA	encodeP300	NA	NA	NA	NA	NA
chr5	164259446	164260159	complex	1010000000	-7948.87	-7932.12	unique	0.369	61	2.65789e-08	chr5	164259465	164260238	HACNS_785;2xHAR.70	694	chromHMMenh	NA	NA	NA	NA	NA	NA	NA	NA	NA	NA
chr1	72096492	72096820	complex	'0010101000	-3610.44	-3592.09	aic	0.349	61	2.66271e-08	NA	-1	-1	NA	0	NA	NA	NA	encodeH3K27ac	NA	NA	NA	NA	NA	NA	NA
chr10	102422950	102423182	complex	'0010001001	-2477.06	-2458.71	unique	0.512	61	2.66271e-08	NA	-1	-1	NA	0	NA	NA	NA	NA	NA	encodeP300	NA	NA	NA	NA	NA
chr14	34023996	34024250	complex	'0101001010	-3967.72	-3947.96	aic	0.386	61	2.71981e-08	NA	-1	-1	NA	0	chromHMMenh	NA	encodeDNaseIHS	encodeH3K27ac	NA	encodeP300	NA	NA	NA	NA	NA
chr8	116142816	116143118	orang.sel	'0000001000	-4934.46	-4919.69	unique	0.354	62	2.73873e-08	NA	-1	-1	NA	0	NA	NA	NA	encodeH3K27ac	NA	encodeP300	NA	NA	NA	NA	NA
chr10	125853155	125853270	chimp.sel	'0010000000	-1575.19	-1560.43	unique	0.534	53	2.76713e-08	NA	-1	-1	NA	0	chromHMMenh	chromHMMprom	encodeDNaseIHS	encodeH3K27ac	OREG1753958,OREG1664025,OREG1605785,OREG1540986,OREG1197141	encodeP300	NA	NA	NA	NA	NA
chr6	112008167	112008489	complex	'0010100010	-3469.31	-3451	unique	0.464	62	2.7685e-08	NA	-1	-1	NA	0	chromHMMenh	NA	encodeDNaseIHS	encodeH3K27ac	OREG1656180,OREG1597867	encodeP300	placenta,olfactory,liver,kidney,heart,e14.5heart,e14.5brain	NA	NA	NA	NA
chr2	181479360	181479801	complex	'0000001001	-5647.52	-5630.83	unique	0.356	62	2.82225e-08	NA	-1	-1	NA	0	NA	NA	encodeDNaseIHS	encodeH3K27ac	NA	encodeP300	NA	NA	NA	NA	NA
chr20	17949459	17949520	chimp.sel	'0010000000	-1152.89	-1138.16	unique	0.442	59	2.85414e-08	NA	-1	-1	NA	0	NA	chromHMMprom	encodeDNaseIHS	encodeH3K27ac	OREG1879604,OREG1850837,OREG1846605,OREG1841053,OREG1813222,OREG1797579,OREG1792052,OREG1778932,OREG1763705,OREG1734337,OREG1709521,OREG1543604,OREG1251930,OREG1221572,OREG1170005,OREG1125961,OREG0811283,OREG0715840	encodeP300	NA	NA	NA	NA	NA
chr9	120274016	120274426	complex	'0000101000	-4925.29	-4908.63	unique	0.408	62	2.9082e-08	NA	-1	-1	NA	0	NA	NA	encodeDNaseIHS	encodeH3K27ac	NA	encodeP300	NA	NA	NA	NA	NA
chr3	68971720	68971912	complex	1010001000	-3033.48	-3015.24	unique	0.403	61	2.96385e-08	chr3	68971729	68971912	HACNS_191;2xHAR.104	183	NA	NA	NA	NA	NA	NA	NA	NA	NA	NA	NA
chr4	181502985	181503529	complex	'0000011000	-6027.29	-6010.65	aic	0.341	61	2.96695e-08	NA	-1	-1	NA	0	NA	NA	NA	NA	NA	NA	NA	NA	NA	NA	NA
chr8	33727585	33728130	gibbon.sel	'0000000010	-4634.99	-4620.3	unique	0.401	60	2.97442e-08	NA	-1	-1	NA	0	NA	NA	NA	NA	NA	NA	NA	NA	NA	NA	NA
chr1	35081279	35081400	complex	1010000000	-2165.28	-2148.65	unique	0.46	59	2.99677e-08	NA	-1	-1	NA	0	NA	NA	NA	NA	NA	encodeP300	NA	NA	NA	NA	NA
chr17	72858945	72859072	chimp.sel	'0010000000	-1973.95	-1959.28	unique	0.611	59	3.03646e-08	NA	-1	-1	NA	0	chromHMMenh	NA	encodeDNaseIHS	encodeH3K27ac	OREG1733876,OREG1709061,OREG1366897	encodeP300	NA	NA	NA	NA	NA
chr22	27838146	27838313	orang.sel	'0000001000	-1964.8	-1950.14	unique	0.535	61	3.06796e-08	NA	-1	-1	NA	0	NA	NA	encodeDNaseIHS	NA	NA	encodeP300	NA	NA	NA	NA	NA
chr14	86002860	86003007	orang.sel	'0000001000	-1914.16	-1899.51	aic	0.436	62	3.09979e-08	NA	-1	-1	NA	0	chromHMMenh	chromHMMprom	encodeDNaseIHS	encodeH3K27ac	OREG1352067	encodeP300	NA	NA	NA	NA	NA
chr4	82965133	82965242	orang.sel	'0000001000	-1081.38	-1066.75	unique	0.456	51	3.16444e-08	NA	-1	-1	NA	0	NA	chromHMMprom	encodeDNaseIHS	encodeH3K27ac	NA	encodeP300	NA	NA	NA	NA	NA
chr4	58474033	58474247	complex	1000101001	-2389.91	-2370.33	aic	0.384	61	3.22797e-08	chr4	58474034	58474363	ANC1069	213	NA	NA	encodeDNaseIHS	NA	NA	NA	NA	NA	NA	NA	NA
chr3	4774718	4774920	human.bgc	'0100000000	-2331.87	-2317.26	aic	0.432	60	3.23044e-08	NA	-1	-1	NA	0	chromHMMenh	NA	encodeDNaseIHS	encodeH3K27ac	NA	encodeP300	NA	NA	NA	NA	NA
chr9	24108899	24109149	complex	1010000010	-3299.93	-3281.78	unique	0.362	60	3.23537e-08	chr9	24108899	24109081	HACNS_541	182	NA	NA	NA	NA	NA	NA	NA	NA	NA	NA	NA
chr1	110626910	110626980	complex	'0000001010	-1127.51	-1110.96	unique	0.526	55	3.24636e-08	NA	-1	-1	NA	0	chromHMMenh	chromHMMprom	encodeDNaseIHS	encodeH3K27ac	NA	encodeP300	NA	NA	[permissive]|[robust]|[sensory_epithelial_cell]|[skin_fibroblast]|[stromal_cell]	NA	NA
chr9	1083522	1083693	complex	'0100001000	-2197.09	-2180.54	unique	0.391	60	3.24636e-08	NA	-1	-1	NA	0	chromHMMenh	chromHMMprom	encodeDNaseIHS	NA	OREG1169665	encodeP300	NA	NA	NA	NA	NA
chr16	7843764	7844120	complex	1000100010	-2837.09	-2818.95	aic	0.392	61	3.26703e-08	NA	-1	-1	NA	0	NA	NA	NA	NA	NA	encodeP300	NA	NA	NA	NA	NA
chr2	77612356	77612487	complex	'0000100100	-2126	-2109.46	aic	0.33	59	3.27898e-08	NA	-1	-1	NA	0	NA	NA	encodeDNaseIHS	NA	NA	NA	NA	NA	NA	NA	NA
chr8	110870195	110870379	complex	'0010001000	-2822.86	-2806.32	unique	0.368	57	3.27898e-08	NA	-1	-1	NA	0	NA	NA	NA	NA	NA	NA	NA	NA	NA	NA	NA
chr4	174618071	174618140	orang.sel	'0000001000	-1154.67	-1140.09	unique	0.372	61	3.33205e-08	NA	-1	-1	NA	0	NA	NA	NA	NA	NA	NA	NA	NA	NA	NA	NA
chr16	78319933	78320266	complex	1000100000	-2338.03	-2321.51	unique	0.398	61	3.34522e-08	NA	-1	-1	NA	0	chromHMMenh	NA	NA	encodeH3K27ac	NA	encodeP300	mESC	NA	NA	NA	NA
chr13	79443081	79443610	complex	1010000010	-5179	-5160.89	unique	0.38	62	3.36388e-08	NA	-1	-1	NA	0	NA	NA	NA	NA	NA	encodeP300	NA	NA	NA	NA	NA
chr14	84001771	84002092	complex	'0000001010	-4437.16	-4420.65	unique	0.33	59	3.37884e-08	NA	-1	-1	NA	0	NA	NA	encodeDNaseIHS	NA	OREG0527316	NA	NA	NA	NA	NA	NA
chr17	50070264	50070774	complex	'0010001000	-7078.77	-7062.26	unique	0.374	62	3.37884e-08	NA	-1	-1	NA	0	NA	NA	encodeDNaseIHS	NA	OREG0932239	encodeP300	NA	NA	NA	NA	NA
chr6	38366849	38367010	complex	'0010000010	-2254.8	-2238.29	aic	0.391	54	3.37884e-08	NA	-1	-1	NA	0	NA	NA	NA	NA	NA	NA	NA	NA	NA	NA	NA
chr9	122579005	122579351	complex	'0110000110	-4183.61	-4164.1	aic	0.438	62	3.45025e-08	NA	-1	-1	NA	0	NA	NA	NA	NA	NA	encodeP300	NA	NA	NA	NA	NA
chr9	135506964	135507095	orang.bgc	'0000000100	-2107.61	-2093.09	aic	0.466	61	3.54496e-08	NA	-1	-1	NA	0	chromHMMenh	NA	encodeDNaseIHS	encodeH3K27ac	NA	encodeP300	NA	NA	NA	NA	NA
chr3	74253543	74254029	complex	'0000001010	-4895.24	-4878.78	unique	0.349	55	3.55208e-08	NA	-1	-1	NA	0	NA	NA	NA	NA	NA	NA	NA	NA	NA	NA	NA
chr15	53859101	53859280	complex	1000000100	-2418.18	-2401.73	aic	0.358	57	3.58778e-08	NA	-1	-1	NA	0	NA	NA	NA	NA	NA	NA	NA	NA	NA	NA	NA
chr5	157823451	157823561	complex	1000100010	-1633.27	-1615.23	unique	0.398	62	3.60117e-08	NA	-1	-1	NA	0	NA	NA	NA	encodeH3K27ac	NA	encodeP300	NA	NA	NA	NA	NA
chr11	131522841	131522905	human.sel	1000000000	-1168.83	-1154.34	aic	0.462	61	3.65647e-08	chr11	131522845	131522870	2xHAR.446	25	chromHMMenh	NA	NA	encodeH3K27ac	NA	encodeP300	NA	NA	NA	NA	NA
chr15	58215483	58215829	chimp.sel	'0010000000	-3826.44	-3811.95	unique	0.453	61	3.65647e-08	NA	-1	-1	NA	0	chromHMMenh	NA	encodeDNaseIHS	encodeH3K27ac	NA	encodeP300	NA	NA	NA	NA	NA
chr2	147260647	147261333	complex	1000010010	-4158.51	-4140.5	aic	0.341	62	3.70791e-08	NA	-1	-1	NA	0	NA	NA	NA	NA	OREG0069895	NA	NA	NA	NA	hs719,Negative	NA
chr2	115218416	115218773	complex	'0001100010	-4516.72	-4498.72	aic	0.366	59	3.74419e-08	NA	-1	-1	NA	0	NA	NA	NA	NA	NA	NA	NA	NA	NA	NA	NA
chr3	152314398	152314494	orang.sel	'0000001000	-1216.44	-1201.98	unique	0.426	59	3.7715e-08	NA	-1	-1	NA	0	chromHMMenh	chromHMMprom	encodeDNaseIHS	encodeH3K27ac	OREG1263876,OREG1233158	encodeP300	NA	heart	NA	NA	NA
chr5	37906698	37906931	complex	1010000010	-3656.21	-3638.23	aic	0.444	60	3.81781e-08	chr5	37906572	37906931	HACNS_124	233	NA	NA	NA	NA	NA	encodeP300	NA	NA	NA	NA	NA
chr17	51649358	51649609	complex	1000101001	-3276.54	-3257.14	aic	0.331	60	3.83078e-08	chr17	51649299	51649581	ANC760	223	chromHMMenh	NA	NA	NA	NA	encodeP300	NA	NA	NA	NA	NA
chr6	38997877	38998168	gibbon.sel	'0000000010	-4455.46	-4441.02	unique	0.444	62	3.8502e-08	NA	-1	-1	NA	0	NA	NA	NA	NA	OREG0017409	encodeP300	NA	NA	NA	NA	NA
chr11	111323120	111323303	complex	1010000010	-3703.27	-3685.34	aic	0.541	60	4.00826e-08	NA	-1	-1	NA	0	NA	NA	encodeDNaseIHS	encodeH3K27ac	OREG1403349	encodeP300	NA	NA	NA	NA	NA
chr8	34117791	34118100	orang.sel	'0000001000	-4159.91	-4145.51	unique	0.386	61	4.01256e-08	NA	-1	-1	NA	0	NA	NA	encodeDNaseIHS	NA	NA	NA	NA	NA	NA	NA	NA
chr20	61033893	61033981	chimp.sel	'0010000000	-1192.7	-1178.31	aic	0.603	56	4.05421e-08	NA	-1	-1	NA	0	chromHMMenh	NA	encodeDNaseIHS	encodeH3K27ac	NA	encodeP300	NA	NA	NA	NA	NA
chr6	106153925	106154198	gibbon.sel	'0000000010	-4244.38	-4229.99	unique	0.374	61	4.05421e-08	NA	-1	-1	NA	0	NA	NA	NA	NA	NA	NA	NA	NA	NA	NA	NA
chr20	37882231	37882416	complex	'0010101010	-2286.93	-2267.59	unique	0.477	62	4.0557e-08	NA	-1	-1	NA	0	NA	NA	NA	encodeH3K27ac	NA	encodeP300	NA	NA	NA	NA	NA
chr14	76787301	76787382	human.bgc	'0100000000	-1398.07	-1383.69	aic	0.485	60	4.09629e-08	chr14	76787274	76787480	2xHAR.52;HACNS_6	81	NA	NA	NA	encodeH3K27ac	NA	encodeP300	NA	NA	NA	NA	NA
chr4	47663724	47663875	orang.sel	'0000001000	-2327.71	-2313.33	unique	0.389	62	4.09629e-08	NA	-1	-1	NA	0	NA	NA	NA	NA	NA	NA	NA	NA	NA	NA	NA
chr13	79394610	79395500	complex	'0001000010	-8952.49	-8936.18	unique	0.373	62	4.12693e-08	NA	-1	-1	NA	0	NA	NA	encodeDNaseIHS	NA	NA	encodeP300	NA	NA	NA	NA	NA
chr9	8809762	8809993	complex	'0000001010	-3436.34	-3420.03	unique	0.388	62	4.12693e-08	NA	-1	-1	NA	0	NA	NA	NA	NA	NA	NA	NA	NA	NA	NA	NA
chr21	27774345	27774443	complex	'0110010001	-1424.66	-1405.34	aic	0.411	56	4.13356e-08	NA	-1	-1	NA	0	NA	NA	NA	NA	NA	encodeP300	NA	NA	NA	NA	NA
chr4	31399067	31399170	complex	'0101000000	-1530.03	-1513.73	aic	0.321	60	4.16841e-08	NA	-1	-1	NA	0	NA	NA	NA	NA	NA	NA	NA	NA	NA	NA	NA
chr9	23119435	23119865	complex	1000011010	-6657.11	-6637.81	aic	0.346	60	4.21291e-08	NA	-1	-1	NA	0	NA	NA	NA	NA	NA	NA	NA	NA	NA	NA	NA
chr8	78815891	78816406	complex	'0100001010	-6299.37	-6281.5	aic	0.353	61	4.24936e-08	NA	-1	-1	NA	0	NA	NA	NA	NA	NA	NA	NA	NA	NA	NA	NA
chr18	38733631	38734076	complex	'0000100010	-5423.44	-5407.16	unique	0.347	62	4.25261e-08	NA	-1	-1	NA	0	NA	NA	encodeDNaseIHS	NA	NA	encodeP300	NA	NA	NA	NA	NA
chr18	76123884	76124030	complex	'0110001010	-1779.21	-1759.92	unique	0.446	59	4.25316e-08	NA	-1	-1	NA	0	NA	NA	encodeDNaseIHS	NA	NA	NA	NA	NA	NA	NA	NA
chr6	92282527	92283037	complex	'0010011100	-3997.96	-3978.67	unique	0.331	61	4.25316e-08	NA	-1	-1	NA	0	NA	NA	NA	NA	NA	NA	NA	NA	NA	NA	NA
chr15	102084654	102084800	complex	1010000001	-2434.77	-2416.91	unique	0.497	56	4.29092e-08	NA	-1	-1	NA	0	NA	NA	NA	NA	NA	encodeP300	NA	NA	NA	NA	NA
chr3	47779514	47779602	orang.sel	'0000001000	-920.23	-905.9	unique	0.374	59	4.31337e-08	NA	-1	-1	NA	0	NA	NA	NA	NA	NA	encodeP300	NA	NA	NA	NA	NA
chr4	174190648	174190712	orang.sel	'0000001000	-1093.32	-1078.99	unique	0.411	57	4.31337e-08	NA	-1	-1	NA	0	chromHMMenh	NA	NA	encodeH3K27ac	NA	encodeP300	NA	NA	NA	NA	NA
chr5	112630020	112630106	gibbon.sel	'0000000010	-1153.44	-1139.11	unique	0.449	57	4.31337e-08	NA	-1	-1	NA	0	NA	chromHMMprom	encodeDNaseIHS	encodeH3K27ac	OREG1779678	encodeP300	NA	NA	NA	NA	NA
chr12	58707675	58707965	complex	'0010001000	-3622.57	-3606.31	unique	0.386	62	4.33852e-08	NA	-1	-1	NA	0	chromHMMenh	NA	NA	encodeH3K27ac	NA	NA	NA	NA	NA	NA	NA
chr3	1808218	1808347	chimp.bgc	'0001000000	-1840.5	-1826.18	aic	0.356	58	4.35815e-08	NA	-1	-1	NA	0	NA	NA	encodeDNaseIHS	NA	NA	encodeP300	NA	NA	NA	NA	NA
chr8	53085010	53085074	orang.sel	'0000001000	-1223.58	-1209.26	unique	0.427	62	4.35815e-08	NA	-1	-1	NA	0	NA	NA	NA	NA	NA	NA	NA	NA	NA	NA	NA
chr3	71094315	71094664	complex	'0000100001	-5606.4	-5590.16	unique	0.408	62	4.42616e-08	NA	-1	-1	NA	0	chromHMMenh	NA	NA	encodeH3K27ac	NA	encodeP300	NA	NA	NA	NA	NA
chr10	103022156	103022562	complex	'0000101010	-3932.14	-3914.32	unique	0.495	62	4.4613e-08	NA	-1	-1	NA	0	chromHMMenh	NA	encodeDNaseIHS	NA	OREG0853289	encodeP300	NA	NA	NA	NA	NA
chr20	44957769	44958023	orang.sel	'0000001000	-2144.66	-2130.38	unique	0.555	62	4.54197e-08	NA	-1	-1	NA	0	NA	NA	NA	NA	NA	encodeP300	NA	NA	NA	NA	NA
chr18	64798784	64799115	complex	'0000011010	-4325.23	-4307.43	aic	0.352	57	4.549e-08	NA	-1	-1	NA	0	chromHMMenh	NA	encodeDNaseIHS	NA	NA	NA	NA	NA	NA	NA	NA
chr4	186599572	186599747	complex	'0000001100	-2109.47	-2093.26	unique	0.373	61	4.56096e-08	NA	-1	-1	NA	0	NA	NA	NA	encodeH3K27ac	NA	encodeP300	NA	NA	NA	NA	NA
chr4	103716198	103716350	chimp.sel	'0010000000	-1674.34	-1660.07	unique	0.355	54	4.58913e-08	NA	-1	-1	NA	0	NA	NA	NA	encodeH3K27ac	OREG1278163	encodeP300	NA	NA	NA	NA	NA
chr3	177241473	177241650	orang.sel	'0000001000	-2761.69	-2747.44	aic	0.398	60	4.68492e-08	NA	-1	-1	NA	0	chromHMMenh	NA	NA	encodeH3K27ac	OREG0935891	encodeP300	NA	NA	NA	NA	NA
chr13	72578467	72578809	complex	'0010001000	-3937.31	-3921.14	unique	0.348	61	4.7471e-08	NA	-1	-1	NA	0	NA	NA	encodeDNaseIHS	NA	NA	NA	NA	NA	NA	NA	NA
chr3	183515707	183515841	complex	'0010000010	-2035.72	-2019.55	unique	0.426	62	4.7471e-08	NA	-1	-1	NA	0	NA	NA	encodeDNaseIHS	encodeH3K27ac	NA	encodeP300	NA	NA	NA	NA	NA
chr10	102789747	102789958	orang.sel	'0000001000	-2905.14	-2890.92	unique	0.565	59	4.83238e-08	NA	-1	-1	NA	0	chromHMMenh	chromHMMprom	encodeDNaseIHS	encodeH3K27ac	NA	encodeP300	NA	NA	NA	NA	NA
chr4	183540793	183541049	complex	'0101000100	-4648.7	-4630.97	aic	0.396	60	4.86973e-08	NA	-1	-1	NA	0	chromHMMenh	NA	NA	encodeH3K27ac	NA	encodeP300	NA	NA	NA	NA	NA
chr6	50073713	50073810	gorilla.sel	'0000100000	-1683.72	-1669.51	aic	0.359	61	4.88256e-08	NA	-1	-1	NA	0	NA	NA	NA	NA	NA	NA	NA	NA	NA	NA	NA
chr1	244203578	244203857	complex	'0010001000	-3320.4	-3304.26	unique	0.378	62	4.89167e-08	NA	-1	-1	NA	0	NA	NA	NA	encodeH3K27ac	NA	encodeP300	NA	NA	NA	NA	NA
chr1	37234364	37234712	complex	'0000100010	-5111.37	-5095.24	unique	0.527	62	4.94083e-08	NA	-1	-1	NA	0	NA	NA	encodeDNaseIHS	encodeH3K27ac	NA	encodeP300	placenta,olfactory,e14.5heart,e14.5brain	NA	NA	NA	NA
chr8	93721717	93722166	complex	'0110000000	-6056.76	-6040.63	unique	0.353	60	4.94083e-08	NA	-1	-1	NA	0	NA	NA	encodeDNaseIHS	NA	NA	NA	NA	NA	NA	NA	NA
chr13	88075003	88075307	complex	'0010101000	-3307.05	-3289.34	unique	0.318	58	4.96545e-08	NA	-1	-1	NA	0	NA	NA	NA	NA	NA	NA	NA	NA	NA	NA	NA
chr2	161811027	161811208	orang.bgc	'0000000100	-2674.76	-2660.57	aic	0.394	60	4.98449e-08	NA	-1	-1	NA	0	chromHMMenh	NA	encodeDNaseIHS	NA	NA	NA	NA	NA	NA	NA	NA
chr4	182581389	182581992	complex	1001100000	-4926.05	-4908.38	aic	0.377	61	5.16256e-08	chr4	182581423	182581888	2xHAR.30;HAR85	465	chromHMMenh	NA	NA	encodeH3K27ac	NA	encodeP300	NA	NA	NA	NA	NA
chr10	102466726	102467166	complex	1000000010	-4129.06	-4113	unique	0.529	62	5.29908e-08	NA	-1	-1	NA	0	NA	NA	encodeDNaseIHS	NA	NA	encodeP300	NA	NA	NA	NA	NA
chr11	132126778	132127198	complex	'0010010000	-5009.87	-4993.82	aic	0.466	62	5.35234e-08	NA	-1	-1	NA	0	NA	NA	encodeDNaseIHS	NA	OREG1507944	encodeP300	NA	NA	NA	NA	NA
chr2	64698363	64698460	complex	1000001000	-1755.14	-1739.1	unique	0.451	55	5.40613e-08	NA	-1	-1	NA	0	NA	NA	NA	encodeH3K27ac	NA	encodeP300	NA	NA	NA	NA	NA
chr12	81282947	81283151	chimp.sel	'0010000000	-2730.88	-2716.77	aic	0.376	62	5.414e-08	NA	-1	-1	NA	0	NA	NA	encodeDNaseIHS	encodeH3K27ac	NA	NA	NA	NA	NA	NA	NA
chr16	7008641	7008910	complex	'0100000010	-2712.47	-2696.44	aic	0.421	62	5.46046e-08	NA	-1	-1	NA	0	NA	NA	NA	NA	NA	NA	NA	NA	NA	NA	NA
chr4	130544475	130544943	complex	'0001100001	-4863.63	-4846.02	aic	0.348	57	5.47297e-08	NA	-1	-1	NA	0	NA	NA	encodeDNaseIHS	encodeH3K27ac	OREG1859179	NA	NA	NA	[permissive]|[robust]	NA	NA
chr5	163117569	163117918	complex	'0010001001	-4139.66	-4122.05	unique	0.373	62	5.47297e-08	NA	-1	-1	NA	0	NA	NA	NA	NA	NA	NA	NA	NA	NA	NA	NA
chr1	243639590	243639662	complex	'0101000000	-1164.25	-1148.26	aic	0.472	61	5.68331e-08	NA	-1	-1	NA	0	chromHMMenh	NA	encodeDNaseIHS	encodeH3K27ac	OREG0014356	encodeP300	NA	NA	NA	NA	NA
chr7	114984712	114985175	complex	1000101000	-6601.92	-6584.35	aic	0.35	61	5.69019e-08	NA	-1	-1	NA	0	NA	NA	NA	NA	NA	encodeP300	NA	NA	NA	NA	NA
chr13	71710503	71710895	complex	'0000100010	-4457.25	-4441.27	unique	0.317	62	5.74043e-08	NA	-1	-1	NA	0	NA	NA	NA	NA	NA	NA	NA	NA	NA	NA	NA
chr18	75698127	75698301	orang.sel	'0000001000	-1117.23	-1103.2	unique	0.446	58	5.88059e-08	NA	-1	-1	NA	0	NA	NA	NA	encodeH3K27ac	NA	encodeP300	NA	NA	NA	NA	NA
chr6	148407287	148407425	gorilla.sel	'0000100000	-1876.75	-1862.72	unique	0.376	61	5.88059e-08	NA	-1	-1	NA	0	chromHMMenh	NA	encodeDNaseIHS	encodeH3K27ac	NA	encodeP300	NA	NA	NA	NA	NA
chr1	67950063	67950198	complex	'0010000001	-1972.94	-1956.99	aic	0.444	51	5.91525e-08	NA	-1	-1	NA	0	NA	NA	NA	encodeH3K27ac	NA	NA	NA	NA	NA	NA	NA
chr4	183134190	183134380	chimp.sel	'0010000000	-2499.39	-2485.38	unique	0.396	61	6.00341e-08	NA	-1	-1	NA	0	chromHMMenh	NA	encodeDNaseIHS	encodeH3K27ac	OREG0322464	encodeP300	NA	NA	NA	NA	NA
chr6	23999377	23999434	complex	1000001010	-904.54	-887.03	unique	0.392	56	6.03227e-08	NA	-1	-1	NA	0	NA	NA	NA	NA	NA	NA	NA	NA	NA	NA	NA
chr16	7358912	7359084	complex	'0010000010	-2852.88	-2836.95	unique	0.452	62	6.03474e-08	NA	-1	-1	NA	0	NA	NA	NA	NA	NA	encodeP300	NA	NA	NA	NA	NA
chr14	37608053	37608667	human.sel	1000000000	-6014.39	-6000.39	aic	0.338	61	6.06577e-08	chr14	37608028	37608669	BUSH08_23;ANC60;2xHAR.44	614	NA	NA	NA	NA	OREG0803667,OREG0708636	encodeP300	NA	NA	NA	NA	NA
chr16	79381893	79382511	complex	1010000000	-4952.23	-4936.31	unique	0.455	62	6.09539e-08	NA	-1	-1	NA	0	NA	NA	encodeDNaseIHS	encodeH3K27ac	OREG0002722	encodeP300	NA	NA	NA	hs159,Negative	NA
chr16	78364784	78365015	complex	'0010100010	-3422.38	-3404.92	unique	0.403	59	6.33297e-08	NA	-1	-1	NA	0	NA	NA	NA	encodeH3K27ac	NA	encodeP300	NA	NA	NA	NA	NA
chr2	142888529	142888652	orang.sel	'0000001000	-1521.75	-1507.8	unique	0.377	60	6.38749e-08	NA	-1	-1	NA	0	NA	chromHMMprom	encodeDNaseIHS	encodeH3K27ac	OREG1886712	encodeP300	NA	NA	NA	NA	NA
chr12	18733785	18733960	complex	1001001000	-2666.19	-2648.74	aic	0.354	59	6.39488e-08	NA	-1	-1	NA	0	NA	NA	NA	NA	NA	NA	NA	NA	NA	NA	NA
chr12	23712264	23712489	complex	'0000001010	-2760.48	-2744.63	aic	0.383	61	6.53736e-08	NA	-1	-1	NA	0	chromHMMenh	NA	encodeDNaseIHS	encodeH3K27ac	OREG1626812,OREG1275151,OREG0310263,OREG0310262	encodeP300	NA	NA	NA	NA	NA
chr10	24834716	24834884	chimp.sel	'0010000000	-1738.03	-1724.11	unique	0.452	61	6.58867e-08	NA	-1	-1	NA	0	NA	NA	NA	encodeH3K27ac	NA	encodeP300	NA	NA	NA	NA	NA
chr13	97257100	97257166	gorilla.sel	'0000100000	-1088.71	-1074.8	unique	0.349	62	6.65713e-08	NA	-1	-1	NA	0	NA	NA	NA	NA	NA	NA	NA	NA	NA	NA	NA
chr16	73851277	73851372	complex	1000100010	-1864.9	-1847.5	aic	0.426	62	6.71363e-08	NA	-1	-1	NA	0	NA	NA	NA	NA	NA	NA	NA	NA	NA	NA	NA
chr2	128051083	128051297	chimp.sel	'0010000000	-3284.69	-3270.8	unique	0.485	60	6.7962e-08	NA	-1	-1	NA	0	NA	chromHMMprom	encodeDNaseIHS	encodeH3K27ac	OREG0783451,OREG0658231	encodeP300	NA	NA	NA	NA	NA
chr18	39237136	39237732	complex	'0000101000	-6200.61	-6184.8	unique	0.392	62	6.80416e-08	NA	-1	-1	NA	0	NA	NA	NA	NA	NA	encodeP300	NA	NA	NA	NA	NA
chr6	1747424	1747616	complex	'0000001001	-2824.35	-2808.54	unique	0.421	62	6.80416e-08	NA	-1	-1	NA	0	NA	NA	encodeDNaseIHS	encodeH3K27ac	NA	encodeP300	NA	NA	NA	NA	NA
chr20	6631763	6632038	complex	1100000000	-3934.09	-3918.29	unique	0.398	61	6.87254e-08	chr20	6631662	6632045	HACNS_46;2xHAR.255	275	chromHMMenh	NA	encodeDNaseIHS	encodeH3K27ac	OREG1889249	NA	NA	NA	NA	NA	NA
chr10	115121535	115121780	orang.sel	'0000001000	-2996.03	-2982.16	unique	0.443	62	6.93818e-08	NA	-1	-1	NA	0	NA	NA	encodeDNaseIHS	encodeH3K27ac	NA	encodeP300	NA	NA	NA	NA	NA
chr16	79199639	79199943	complex	1000000110	-3284.33	-3266.97	unique	0.453	62	6.98e-08	chr16	79199642	79199944	2xHAR.33	301	NA	NA	NA	encodeH3K27ac	NA	encodeP300	NA	NA	NA	NA	NA
chr9	26511798	26512453	complex	1010100000	-8816.64	-8799.3	aic	0.376	60	7.11713e-08	NA	-1	-1	NA	0	NA	NA	NA	NA	NA	NA	NA	NA	NA	NA	NA
chr16	76181002	76181211	complex	1010000100	-2843.27	-2825.94	aic	0.316	56	7.18669e-08	NA	-1	-1	NA	0	NA	NA	NA	NA	NA	NA	NA	NA	NA	NA	NA
chr5	157579767	157580165	complex	'0001001010	-4468.56	-4451.23	aic	0.415	62	7.18669e-08	NA	-1	-1	NA	0	NA	NA	NA	NA	NA	encodeP300	NA	NA	NA	NA	NA
chr2	147289486	147290563	complex	'0001001000	-10420.6	-10404.9	aic	0.33	61	7.2249e-08	NA	-1	-1	NA	0	chromHMMenh	NA	encodeDNaseIHS	NA	OREG0069934	NA	NA	NA	NA	hs773,Negative	NA
chr8	64616581	64617217	complex	1010001010	-6079.73	-6061	unique	0.368	62	7.24038e-08	chr8	64616628	64617101	HACNS_423	473	NA	NA	NA	NA	NA	NA	NA	NA	NA	NA	NA
chr2	157442759	157442922	orang.sel	'0000001000	-2539.41	-2525.59	unique	0.369	62	7.30628e-08	NA	-1	-1	NA	0	NA	NA	NA	encodeH3K27ac	NA	encodeP300	NA	NA	NA	NA	NA
chr21	19892114	19892202	chimp.sel	'0010000000	-1309.97	-1296.16	unique	0.368	57	7.38221e-08	NA	-1	-1	NA	0	NA	NA	encodeDNaseIHS	encodeH3K27ac	NA	encodeP300	NA	NA	NA	NA	NA
chr12	69864106	69864236	chimp.sel	'0010000000	-1602.87	-1589.07	unique	0.418	48	7.45894e-08	NA	-1	-1	NA	0	NA	chromHMMprom	encodeDNaseIHS	encodeH3K27ac	OREG1904701,OREG1835332,OREG1823619,OREG1788321,OREG1553530,OREG1273074,OREG1241721,OREG1191630,OREG0609270,OREG0391567,OREG0153536,OREG0153535	encodeP300	NA	NA	NA	NA	NA
chr8	66459005	66459435	complex	1000101000	-4916.66	-4899.37	unique	0.387	62	7.47181e-08	NA	-1	-1	NA	0	NA	NA	NA	NA	NA	encodeP300	NA	NA	NA	NA	NA
chr11	130984052	130984150	complex	'0010000010	-1839.78	-1824.09	unique	0.436	59	7.67166e-08	NA	-1	-1	NA	0	NA	NA	NA	NA	NA	encodeP300	NA	NA	NA	NA	NA
chr2	170911967	170912104	orang.sel	'0000001000	-1978.64	-1964.87	unique	0.339	62	7.69395e-08	NA	-1	-1	NA	0	NA	NA	NA	encodeH3K27ac	OREG1264844	encodeP300	NA	NA	NA	NA	NA
chr7	10684512	10685275	complex	'0010100110	-7104.76	-7086.1	unique	0.361	61	7.73782e-08	NA	-1	-1	NA	0	chromHMMenh	NA	encodeDNaseIHS	encodeH3K27ac	OREG0069951	NA	NA	NA	NA	hs793,Positive	NA
chr2	144573903	144574347	complex	'0000101001	-3760.2	-3742.96	aic	0.383	62	7.84414e-08	NA	-1	-1	NA	0	NA	NA	NA	encodeH3K27ac	NA	encodeP300	NA	NA	NA	NA	NA
chr20	10709451	10709669	complex	'0010000010	-3502.65	-3487	unique	0.405	61	7.98475e-08	NA	-1	-1	NA	0	chromHMMenh	NA	encodeDNaseIHS	encodeH3K27ac	NA	encodeP300	NA	NA	NA	NA	NA
chr8	65618170	65618495	complex	'0000011010	-3908.45	-3891.23	unique	0.36	59	7.99821e-08	NA	-1	-1	NA	0	NA	NA	NA	NA	NA	NA	NA	NA	NA	NA	NA
chr4	112800747	112800966	complex	'0000001001	-3603.95	-3588.31	aic	0.346	62	8.065e-08	NA	-1	-1	NA	0	NA	NA	NA	NA	NA	NA	NA	NA	NA	NA	NA
chr5	27468096	27468389	complex	'0000001010	-4113.78	-4098.16	aic	0.317	56	8.22792e-08	NA	-1	-1	NA	0	NA	NA	NA	NA	NA	encodeP300	NA	NA	NA	NA	NA
chr11	111324967	111325087	complex	1000001000	-2080.85	-2065.24	unique	0.54	60	8.31062e-08	NA	-1	-1	NA	0	chromHMMenh	NA	NA	NA	NA	encodeP300	NA	NA	NA	NA	NA
chr2	66913774	66914217	complex	1000001000	-4404.22	-4388.62	aic	0.382	62	8.39414e-08	chr2	66913816	66914219	HACNS_630;2xHAR.49	401	chromHMMenh	NA	encodeDNaseIHS	encodeH3K27ac	OREG0884004,OREG0836519	NA	NA	NA	NA	NA	NA
chr1	62298979	62299068	orang.sel	'0000001000	-950.8	-937.12	unique	0.358	60	8.44444e-08	NA	-1	-1	NA	0	NA	NA	NA	NA	NA	NA	NA	NA	NA	NA	NA
chr12	974172	974590	human.sel	1000000000	-4300.21	-4286.53	aic	0.383	61	8.44444e-08	NA	-1	-1	NA	0	NA	NA	NA	encodeH3K27ac	OREG0069755	NA	NA	NA	NA	hs523,Negative	NA
chr13	60578257	60578430	complex	'0000001010	-2482.86	-2467.27	unique	0.363	49	8.4785e-08	NA	-1	-1	NA	0	NA	NA	NA	encodeH3K27ac	NA	encodeP300	NA	NA	NA	NA	NA
chr18	62737656	62737713	complex	'0001001000	-882	-866.41	aic	0.349	59	8.4785e-08	NA	-1	-1	NA	0	NA	NA	NA	NA	NA	NA	NA	NA	NA	NA	NA
chr2	39029853	39030079	orang.bgc	'0000000100	-3033.67	-3020	aic	0.451	61	8.53223e-08	NA	-1	-1	NA	0	NA	NA	NA	encodeH3K27ac	NA	NA	NA	NA	NA	NA	NA
chr21	34900470	34900539	complex	'0000001100	-1104.79	-1089.22	unique	0.391	62	8.64978e-08	NA	-1	-1	NA	0	NA	NA	NA	encodeH3K27ac	NA	encodeP300	NA	NA	NA	NA	NA
chr14	46717070	46717808	complex	'0010000110	-8270.26	-8253.13	aic	0.342	58	8.72976e-08	NA	-1	-1	NA	0	NA	NA	NA	NA	NA	NA	NA	NA	NA	NA	NA
chr11	120750092	120750293	complex	1010000000	-3641.12	-3625.56	unique	0.498	62	8.73671e-08	NA	-1	-1	NA	0	NA	NA	encodeDNaseIHS	NA	NA	encodeP300	NA	NA	NA	NA	NA
chr18	38149696	38150287	complex	1000000010	-6747.66	-6732.1	unique	0.356	61	8.73671e-08	NA	-1	-1	NA	0	NA	NA	NA	NA	NA	NA	NA	NA	NA	NA	NA
chr9	28005893	28006148	complex	'0100011001	-3895.78	-3877.25	unique	0.364	59	8.75378e-08	chr9	28006046	28006286	ANC130	102	NA	NA	encodeDNaseIHS	NA	NA	NA	NA	NA	NA	NA	NA
chr2	81978263	81978434	complex	'0000011000	-2252.68	-2237.13	unique	0.368	54	8.82451e-08	NA	-1	-1	NA	0	NA	NA	NA	NA	NA	NA	NA	NA	NA	NA	NA
chr4	60253713	60254069	complex	1010000100	-5757.38	-5740.27	unique	0.322	61	8.90119e-08	NA	-1	-1	NA	0	NA	NA	encodeDNaseIHS	NA	NA	NA	NA	NA	NA	NA	NA
chr1	17964357	17964500	gibbon.sel	'0000000010	-1844.45	-1830.83	unique	0.573	62	8.98511e-08	NA	-1	-1	NA	0	NA	NA	encodeDNaseIHS	encodeH3K27ac	NA	encodeP300	NA	NA	NA	NA	NA
chrX	144303600	144303828	gibbon.sel	'0000000010	-3421.87	-3408.25	unique	0.344	53	8.98511e-08	NA	-1	-1	NA	0	NA	NA	NA	NA	NA	NA	NA	NA	NA	NA	NA
chr18	50591492	50591757	complex	'0000011010	-3559.11	-3542.01	aic	0.365	60	8.98816e-08	NA	-1	-1	NA	0	NA	NA	NA	NA	NA	NA	NA	NA	NA	NA	NA
chr18	68551588	68551812	complex	'0001101000	-3036.52	-3019.42	aic	0.388	61	8.98816e-08	NA	-1	-1	NA	0	NA	NA	NA	NA	NA	NA	NA	NA	NA	NA	NA
chr6	92537173	92537375	complex	1000010010	-2529.4	-2512.3	aic	0.337	58	8.98816e-08	NA	-1	-1	NA	0	NA	NA	NA	NA	NA	NA	NA	NA	NA	NA	NA
chr14	47679432	47679680	complex	'0001101001	-3667	-3648.5	unique	0.337	57	9.00651e-08	NA	-1	-1	NA	0	chromHMMenh	NA	NA	NA	NA	NA	NA	NA	NA	NA	NA
chr9	26749657	26749975	complex	1010100010	-4090.22	-4071.72	unique	0.392	61	9.00651e-08	chr9	26749665	26750011	HACNS_523	310	NA	NA	NA	encodeH3K27ac	NA	encodeP300	NA	NA	NA	NA	NA
chr8	65939049	65939284	complex	1000000010	-2768.62	-2753.1	unique	0.366	62	9.09326e-08	chr8	65939047	65939291	ANC128;2xHAR.74	235	NA	NA	NA	NA	NA	NA	NA	NA	NA	NA	NA
chr11	17544323	17544475	orang.sel	'0000001000	-2063.49	-2049.89	unique	0.519	62	9.17293e-08	NA	-1	-1	NA	0	NA	NA	NA	encodeH3K27ac	NA	encodeP300	NA	NA	NA	NA	NA
chr18	34891128	34891273	gibbon.sel	'0000000010	-2343.43	-2329.83	unique	0.539	62	9.17293e-08	NA	-1	-1	NA	0	NA	NA	encodeDNaseIHS	encodeH3K27ac	NA	encodeP300	NA	NA	NA	NA	NA
chr11	131376078	131376420	complex	'0000010010	-4846.84	-4831.33	unique	0.486	61	9.18465e-08	NA	-1	-1	NA	0	NA	NA	NA	encodeH3K27ac	NA	encodeP300	NA	NA	NA	NA	NA
chr11	130819752	130819965	gibbon.sel	'0000000010	-2402.57	-2388.98	unique	0.422	60	9.26832e-08	NA	-1	-1	NA	0	chromHMMenh	NA	NA	encodeH3K27ac	NA	NA	NA	NA	NA	NA	NA
chr3	47450904	47451064	chimp.sel	'0010000000	-2399.49	-2385.91	unique	0.607	60	9.36469e-08	NA	-1	-1	NA	0	NA	NA	encodeDNaseIHS	encodeH3K27ac	NA	encodeP300	NA	NA	NA	NA	NA
chr1	112599098	112599306	complex	'0000001010	-2683.94	-2668.45	unique	0.469	60	9.37019e-08	NA	-1	-1	NA	0	NA	NA	encodeDNaseIHS	encodeH3K27ac	NA	encodeP300	NA	NA	NA	NA	NA
chr10	18807253	18807350	complex	'0000010010	-1501.96	-1486.47	unique	0.399	62	9.37019e-08	NA	-1	-1	NA	0	NA	NA	NA	NA	NA	NA	NA	NA	NA	NA	NA
chr11	117256272	117256374	complex	'0000001010	-1471.6	-1456.11	aic	0.527	60	9.37019e-08	NA	-1	-1	NA	0	NA	NA	NA	encodeH3K27ac	NA	encodeP300	NA	NA	NA	NA	NA
chr3	167104368	167104776	complex	'0010000010	-5952.61	-5937.14	aic	0.353	60	9.55948e-08	NA	-1	-1	NA	0	NA	NA	NA	NA	NA	NA	NA	NA	NA	NA	NA
chr13	102373184	102373394	human.sel	1000000000	-2984.51	-2970.95	aic	0.369	62	9.56047e-08	chr13	102373270	102373316	2xHAR.190	46	NA	NA	NA	encodeH3K27ac	NA	encodeP300	NA	NA	NA	NA	NA
chr13	59449573	59449840	complex	'0000001010	-4592.72	-4577.26	unique	0.343	61	9.65556e-08	NA	-1	-1	NA	0	chromHMMenh	NA	NA	NA	NA	NA	NA	NA	NA	NA	NA
chr2	154501704	154501816	complex	'0000100001	-1648.89	-1633.43	aic	0.317	59	9.65556e-08	NA	-1	-1	NA	0	NA	NA	NA	NA	NA	encodeP300	NA	NA	NA	NA	NA
chr4	24092717	24092892	complex	'0100100000	-2423.01	-2407.56	unique	0.412	62	9.7526e-08	NA	-1	-1	NA	0	chromHMMenh	NA	NA	NA	NA	encodeP300	NA	NA	NA	NA	NA
chr3	37369903	37370034	orang.sel	'0000001000	-1933.65	-1920.11	unique	0.386	62	9.76036e-08	NA	-1	-1	NA	0	NA	NA	NA	encodeH3K27ac	NA	encodeP300	NA	NA	NA	NA	NA
chr12	102369291	102369523	complex	'0010010000	-4177.04	-4161.6	aic	0.384	60	9.85061e-08	NA	-1	-1	NA	0	NA	NA	NA	NA	NA	NA	NA	NA	NA	NA	NA
chr5	168998530	168998615	complex	1000100000	-1231.61	-1216.17	unique	0.393	58	9.85061e-08	chr5	168998530	168998612	2xHAR.14	82	chromHMMenh	NA	encodeDNaseIHS	encodeH3K27ac	NA	encodeP300	NA	NA	NA	NA	NA
chr2	149225896	149228271	chimp.sel	'0010000000	-18960.2	-18946.6	unique	0.383	62	9.86186e-08	NA	-1	-1	NA	0	NA	NA	NA	NA	OREG0889008,OREG0836804	encodeP300	NA	NA	NA	NA	NA
chr8	128651825	128652187	complex	'0000101010	-5473.96	-5456.96	unique	0.419	60	9.90594e-08	NA	-1	-1	NA	0	chromHMMenh	NA	encodeDNaseIHS	encodeH3K27ac	OREG0367800	encodeP300	NA	NA	NA	NA	NA
chr18	39273761	39274102	gibbon.bgc	'0000000001	-4041.67	-4028.15	aic	0.364	62	9.96443e-08	NA	-1	-1	NA	0	NA	NA	NA	NA	NA	encodeP300	NA	NA	NA	NA	NA
chr2	215453144	215453305	complex	1010010010	-2628.97	-2610.58	unique	0.376	62	9.99706e-08	chr2	215453182	215453284	2xHAR.526	102	NA	NA	NA	NA	NA	NA	NA	NA	NA	NA	NA
chr2	202745986	202746221	complex	'0010000100	-3670.39	-3654.97	aic	0.456	58	1.00496e-07	NA	-1	-1	NA	0	chromHMMenh	NA	encodeDNaseIHS	encodeH3K27ac	OREG1224584	encodeP300	NA	NA	NA	NA	NA
chr1	79469488	79469875	complex	'0010011000	-6462.97	-6445.99	unique	0.359	62	1.01004e-07	NA	-1	-1	NA	0	NA	chromHMMprom	NA	encodeH3K27ac	OREG0558265	NA	NA	NA	NA	NA	NA
chr14	26793616	26793813	complex	'0001001010	-1923.64	-1906.66	aic	0.359	61	1.01004e-07	NA	-1	-1	NA	0	NA	NA	NA	NA	NA	encodeP300	NA	NA	NA	NA	NA
chr11	35644710	35644926	complex	1000000010	-3347.96	-3332.55	unique	0.465	57	1.01506e-07	chr11	35644714	35644994	HACNS_503;2xHAR.506	212	chromHMMenh	NA	encodeDNaseIHS	encodeH3K27ac	NA	encodeP300	NA	NA	NA	NA	NA
chr9	23172959	23173154	complex	'0101100001	-3020.65	-3002.28	aic	0.356	60	1.01885e-07	NA	-1	-1	NA	0	NA	NA	NA	NA	NA	NA	NA	NA	NA	NA	NA
chr14	49657963	49658257	complex	1000001010	-3041.7	-3024.73	unique	0.414	58	1.01991e-07	NA	-1	-1	NA	0	NA	NA	NA	NA	NA	encodeP300	NA	NA	NA	NA	NA
chr16	62654606	62654978	complex	1000100010	-5415.2	-5398.23	unique	0.352	60	1.01991e-07	NA	-1	-1	NA	0	NA	NA	NA	NA	NA	NA	NA	NA	NA	NA	NA
chr6	51504582	51505342	complex	1000100000	-9100.45	-9085.05	unique	0.366	62	1.02526e-07	NA	-1	-1	NA	0	chromHMMenh	NA	NA	NA	NA	NA	NA	NA	NA	NA	NA
chr4	182529368	182529976	complex	'0110000010	-9147.74	-9130.78	aic	0.386	62	1.02987e-07	NA	-1	-1	NA	0	NA	NA	encodeDNaseIHS	NA	NA	encodeP300	NA	NA	NA	NA	NA
chr16	61483168	61483278	gibbon.sel	'0000000010	-1656.65	-1643.17	unique	0.355	61	1.03855e-07	NA	-1	-1	NA	0	NA	NA	NA	NA	NA	NA	NA	NA	NA	NA	NA
chr7	86493585	86493859	complex	'0000100010	-4106.28	-4090.9	aic	0.398	62	1.04597e-07	NA	-1	-1	NA	0	NA	NA	NA	NA	NA	encodeP300	NA	NA	NA	NA	NA
chr11	125258082	125258440	complex	'0000010010	-3298.39	-3283.03	aic	0.473	62	1.0671e-07	NA	-1	-1	NA	0	NA	NA	encodeDNaseIHS	encodeH3K27ac	NA	encodeP300	NA	NA	NA	NA	NA
chr4	35825901	35826222	complex	'0110000000	-4091.39	-4076.03	aic	0.344	60	1.0671e-07	chr4	35825849	35826299	HACNS_713	321	NA	NA	NA	NA	NA	NA	NA	NA	NA	NA	NA
chr12	114012902	114013056	complex	'0001101000	-2060.07	-2043.15	aic	0.505	61	1.07071e-07	NA	-1	-1	NA	0	NA	NA	encodeDNaseIHS	NA	NA	encodeP300	NA	NA	NA	NA	NA
chr4	80447917	80448269	complex	'0010101010	-2994.25	-2975.94	unique	0.356	62	1.0785e-07	NA	-1	-1	NA	0	chromHMMenh	NA	encodeDNaseIHS	NA	NA	encodeP300	NA	NA	NA	NA	NA
chr16	82843129	82843499	complex	1000100010	-4675.99	-4659.08	aic	0.416	62	1.08117e-07	chr16	82843103	82843561	HACNS_900;HAR87	370	NA	NA	NA	NA	NA	encodeP300	NA	NA	NA	NA	NA
chr4	27208590	27208698	complex	1001010000	-983	-966.09	aic	0.405	61	1.08117e-07	NA	-1	-1	NA	0	NA	NA	NA	NA	NA	encodeP300	NA	NA	NA	NA	NA
chr6	2673374	2673603	orang.sel	'0000001000	-2733.62	-2720.19	aic	0.435	58	1.0937e-07	NA	-1	-1	NA	0	NA	NA	NA	NA	NA	encodeP300	NA	NA	NA	NA	NA
chr9	24552644	24553195	complex	'0001101000	-7000.88	-6983.99	unique	0.344	59	1.10239e-07	NA	-1	-1	NA	0	NA	NA	NA	NA	OREG0450210,OREG0348317	NA	NA	NA	NA	NA	NA
chr1	106768041	106768418	orang.sel	'0000001000	-4679.24	-4665.82	unique	0.33	60	1.10507e-07	NA	-1	-1	NA	0	NA	NA	encodeDNaseIHS	encodeH3K27ac	NA	NA	NA	NA	NA	NA	NA
chr11	32584370	32584505	orang.sel	'0000001000	-1962.37	-1948.95	unique	0.412	61	1.10507e-07	NA	-1	-1	NA	0	NA	NA	NA	encodeH3K27ac	NA	NA	NA	NA	NA	NA	NA
chr2	164227238	164227530	complex	'0100000010	-3951.46	-3936.14	aic	0.351	61	1.11065e-07	NA	-1	-1	NA	0	NA	NA	NA	encodeH3K27ac	OREG1693066	encodeP300	NA	NA	NA	NA	NA
chr7	115581927	115582559	complex	1010001000	-4631.86	-4615	aic	0.337	61	1.13501e-07	NA	-1	-1	NA	0	chromHMMenh	NA	encodeDNaseIHS	encodeH3K27ac	OREG0911656,OREG0002815	NA	NA	NA	NA	hs301,Negative	NA
chr3	143116014	143116096	gibbon.sel	'0000000010	-1563.24	-1549.85	unique	0.385	60	1.13992e-07	NA	-1	-1	NA	0	NA	NA	encodeDNaseIHS	encodeH3K27ac	NA	encodeP300	NA	NA	NA	NA	NA
chr13	104792718	104793101	complex	'0000101010	-3749.95	-3733.11	unique	0.337	60	1.15729e-07	NA	-1	-1	NA	0	NA	NA	encodeDNaseIHS	encodeH3K27ac	NA	NA	NA	NA	NA	NA	NA
chr1	11994834	11994917	gibbon.sel	'0000000010	-1114.93	-1101.56	unique	0.559	52	1.16377e-07	NA	-1	-1	NA	0	NA	chromHMMprom	encodeDNaseIHS	encodeH3K27ac	OREG1492540,OREG1481218,OREG1223695,OREG1172266	NA	NA	NA	NA	NA	NA
chr2	199227189	199228030	complex	1000101010	-5072.74	-5054.52	unique	0.366	61	1.17457e-07	NA	-1	-1	NA	0	NA	NA	NA	NA	OREG0070350	NA	NA	NA	NA	hs1253,Negative	NA
chr11	96825757	96826034	complex	'0010001000	-3988.11	-3972.85	unique	0.337	59	1.17933e-07	NA	-1	-1	NA	0	NA	NA	NA	NA	NA	NA	NA	NA	NA	NA	NA
chr13	92303196	92303412	complex	'0010001000	-3014.53	-2999.27	unique	0.351	58	1.17933e-07	NA	-1	-1	NA	0	NA	NA	NA	encodeH3K27ac	NA	encodeP300	NA	NA	NA	NA	NA
chr16	78677473	78677665	complex	'0010100010	-2322.84	-2306.02	unique	0.456	61	1.18e-07	NA	-1	-1	NA	0	NA	NA	encodeDNaseIHS	encodeH3K27ac	NA	encodeP300	NA	NA	NA	NA	NA
chr17	6288585	6288709	chimp.sel	'0010000000	-1443.66	-1430.31	unique	0.492	57	1.18811e-07	NA	-1	-1	NA	0	NA	NA	encodeDNaseIHS	encodeH3K27ac	NA	encodeP300	NA	NA	NA	NA	NA
chr5	167196553	167196787	complex	'0100000110	-3039.19	-3022.38	aic	0.404	59	1.19153e-07	NA	-1	-1	NA	0	NA	NA	NA	encodeH3K27ac	NA	encodeP300	NA	NA	NA	NA	NA
chr9	24982709	24982971	complex	'0100010100	-2981.76	-2964.95	aic	0.334	61	1.19153e-07	NA	-1	-1	NA	0	NA	NA	NA	NA	NA	NA	NA	NA	NA	NA	NA
chr1	22531500	22531729	complex	1010001000	-3037.94	-3021.15	unique	0.516	62	1.21491e-07	NA	-1	-1	NA	0	NA	NA	encodeDNaseIHS	encodeH3K27ac	NA	encodeP300	NA	NA	NA	NA	NA
chr13	97211857	97212248	complex	1000000010	-5037.62	-5022.39	aic	0.38	61	1.21525e-07	chr13	97211852	97212282	HACNS_367;ANC392	391	NA	NA	NA	NA	NA	NA	NA	NA	NA	NA	NA
chr9	104627376	104627459	complex	'0010010000	-1286.86	-1271.63	unique	0.4	58	1.21525e-07	NA	-1	-1	NA	0	NA	NA	NA	NA	NA	encodeP300	NA	NA	NA	NA	NA
chr15	97782412	97782654	complex	'0000000011	-3973.15	-3957.93	unique	0.373	57	1.22746e-07	NA	-1	-1	NA	0	NA	NA	encodeDNaseIHS	NA	OREG1655762,OREG1597425	NA	NA	NA	NA	NA	NA
chr1	33238851	33238962	gibbon.bgc	'0000000001	-1694.25	-1680.94	aic	0.567	60	1.23833e-07	NA	-1	-1	NA	0	NA	NA	encodeDNaseIHS	encodeH3K27ac	OREG1943917,OREG1936863,OREG1393577,OREG1345845,OREG0013333	encodeP300	NA	NA	NA	NA	NA
chr16	53709493	53709798	complex	'0001000101	-3459.64	-3442.87	aic	0.342	61	1.23876e-07	NA	-1	-1	NA	0	NA	NA	encodeDNaseIHS	encodeH3K27ac	NA	encodeP300	NA	NA	NA	NA	NA
chr3	77763607	77763857	complex	'0000000111	-3771.72	-3754.95	unique	0.36	60	1.23876e-07	NA	-1	-1	NA	0	NA	NA	NA	NA	NA	NA	NA	NA	NA	NA	NA
chr18	72848943	72849241	complex	'0010000010	-2509.76	-2494.56	aic	0.501	61	1.25226e-07	NA	-1	-1	NA	0	NA	NA	NA	encodeH3K27ac	NA	encodeP300	NA	NA	NA	NA	NA
chr6	50060815	50061875	complex	'0000101010	-7070.69	-7053.95	unique	0.344	61	1.27541e-07	NA	-1	-1	NA	0	chromHMMenh	NA	encodeDNaseIHS	encodeH3K27ac	OREG1747201,OREG1747200,OREG1723320,OREG1723319,OREG1652906,OREG1594565,OREG1299743,OREG0342327,OREG0294492	NA	NA	NA	NA	NA	NA
chr6	39584754	39585146	gibbon.sel	'0000000010	-5605.56	-5592.28	aic	0.38	61	1.27739e-07	NA	-1	-1	NA	0	NA	NA	encodeDNaseIHS	NA	OREG0341656	encodeP300	NA	NA	NA	NA	NA
chr2	238732950	238733000	complex	'0101000000	-823.73	-808.55	aic	0.343	60	1.27756e-07	NA	-1	-1	NA	0	chromHMMenh	NA	encodeDNaseIHS	encodeH3K27ac	NA	NA	NA	NA	NA	NA	NA
chr20	37759314	37759632	complex	'0010000010	-3756.07	-3740.89	unique	0.479	60	1.27756e-07	NA	-1	-1	NA	0	chromHMMenh	NA	NA	NA	NA	encodeP300	NA	NA	NA	NA	NA
chr6	50201933	50202273	complex	1010000000	-3520.24	-3505.06	aic	0.36	61	1.27756e-07	chr6	50201923	50202280	2xHAR.81;HAR46;HACNS_955	340	NA	NA	encodeDNaseIHS	NA	NA	NA	NA	NA	NA	NA	NA
chr12	16401819	16402329	complex	'0010100010	-6056.37	-6039.65	unique	0.362	59	1.30044e-07	NA	-1	-1	NA	0	NA	NA	NA	NA	NA	NA	NA	NA	NA	NA	NA
chr16	82827000	82827251	complex	'0110001000	-3677.43	-3660.71	aic	0.446	62	1.30044e-07	NA	-1	-1	NA	0	chromHMMenh	NA	encodeDNaseIHS	NA	NA	encodeP300	NA	NA	NA	NA	NA
chr14	46994241	46994367	complex	'0010001010	-1619.78	-1603.07	unique	0.328	55	1.31313e-07	NA	-1	-1	NA	0	NA	NA	NA	NA	NA	NA	NA	NA	NA	NA	NA
chr4	32279799	32279855	chimp.sel	'0010000000	-891.38	-878.13	unique	0.332	56	1.31769e-07	NA	-1	-1	NA	0	NA	NA	NA	NA	NA	NA	NA	NA	NA	NA	NA
chr13	66609854	66610732	complex	'0000001010	-9366.99	-9351.85	unique	0.339	61	1.32969e-07	NA	-1	-1	NA	0	NA	NA	encodeDNaseIHS	NA	OREG0070030	NA	NA	NA	NA	hs881,Positive	NA
chr1	96002081	96002659	complex	'0000001010	-6873.75	-6858.62	unique	0.388	59	1.34306e-07	NA	-1	-1	NA	0	NA	NA	NA	NA	NA	NA	NA	NA	NA	NA	NA
chr16	5009320	5009394	chimp.sel	'0010000000	-917.87	-904.64	unique	0.516	58	1.34526e-07	NA	-1	-1	NA	0	chromHMMenh	NA	NA	encodeH3K27ac	NA	encodeP300	NA	NA	NA	NA	NA
chr3	49215081	49215149	chimp.sel	'0010000000	-876.71	-863.49	unique	0.557	58	1.35926e-07	NA	-1	-1	NA	0	NA	NA	NA	encodeH3K27ac	NA	encodeP300	NA	NA	NA	NA	NA
chr1	96891928	96892222	complex	'0000000101	-3929.71	-3914.6	aic	0.36	58	1.37019e-07	NA	-1	-1	NA	0	NA	NA	NA	encodeH3K27ac	NA	NA	NA	NA	NA	NA	NA
chr12	4060698	4060755	complex	'0000000011	-1088.69	-1073.58	unique	0.417	59	1.37019e-07	NA	-1	-1	NA	0	chromHMMenh	NA	encodeDNaseIHS	encodeH3K27ac	NA	NA	NA	NA	NA	NA	NA
chr9	125885920	125886308	orang.bgc	'0000000100	-4866.57	-4853.36	aic	0.398	62	1.37341e-07	NA	-1	-1	NA	0	NA	NA	NA	encodeH3K27ac	NA	encodeP300	NA	NA	NA	NA	NA
chr1	73876549	73876984	complex	'0010100000	-4114.56	-4099.46	unique	0.336	59	1.38396e-07	NA	-1	-1	NA	0	NA	NA	NA	NA	NA	NA	NA	NA	NA	NA	NA
chr9	2161681	2161908	chimp.bgc	'0001000000	-2904.43	-2891.23	aic	0.399	60	1.3877e-07	NA	-1	-1	NA	0	chromHMMenh	NA	encodeDNaseIHS	encodeH3K27ac	NA	encodeP300	NA	NA	NA	NA	NA
chr13	86450227	86450412	complex	'0001100010	-2909.54	-2892.9	aic	0.298	55	1.40556e-07	NA	-1	-1	NA	0	NA	NA	NA	NA	NA	NA	NA	NA	NA	NA	NA
chr14	50190583	50190679	orang.sel	'0000001000	-793.54	-780.36	unique	0.372	60	1.41674e-07	NA	-1	-1	NA	0	NA	NA	NA	NA	NA	encodeP300	NA	NA	NA	NA	NA
chr5	159085222	159085411	chimp.sel	'0010000000	-2873.54	-2860.37	aic	0.433	61	1.43149e-07	NA	-1	-1	NA	0	chromHMMenh	NA	NA	encodeH3K27ac	NA	encodeP300	NA	NA	NA	NA	NA
chr5	165981448	165981784	complex	1010001001	-3930.29	-3912.28	unique	0.34	60	1.43321e-07	chr5	165981552	165981735	HAR126;HACNS_562	183	NA	NA	NA	NA	NA	NA	NA	NA	NA	NA	NA
chr18	30708697	30709663	complex	'0010001000	-7258.24	-7243.18	unique	0.331	61	1.44044e-07	NA	-1	-1	NA	0	NA	NA	encodeDNaseIHS	encodeH3K27ac	NA	NA	NA	NA	NA	NA	NA
chr10	16435487	16435917	complex	1010000010	-7084.59	-7067.98	aic	0.422	61	1.44713e-07	NA	-1	-1	NA	0	NA	NA	NA	NA	NA	NA	NA	NA	NA	NA	NA
chr20	31034853	31035119	gibbon.sel	'0000000010	-2242.44	-2229.3	unique	0.532	60	1.47666e-07	NA	-1	-1	NA	0	chromHMMenh	NA	encodeDNaseIHS	encodeH3K27ac	NA	encodeP300	liver,cortex	NA	NA	NA	NA
chr8	72478599	72478930	complex	'0000001001	-5221.82	-5206.79	aic	0.357	62	1.48431e-07	NA	-1	-1	NA	0	NA	NA	encodeDNaseIHS	NA	NA	NA	NA	NA	NA	NA	NA
chr12	125591703	125591820	gorilla.sel	'0000100000	-1794.83	-1781.71	unique	0.505	58	1.50756e-07	NA	-1	-1	NA	0	NA	NA	NA	encodeH3K27ac	NA	encodeP300	NA	NA	NA	NA	NA
chr3	71951068	71951410	orang.sel	'0000001000	-4026.83	-4013.72	aic	0.447	59	1.52325e-07	NA	-1	-1	NA	0	NA	NA	encodeDNaseIHS	encodeH3K27ac	NA	encodeP300	NA	NA	NA	NA	NA
chr7	13370746	13370984	complex	1010000000	-3308.32	-3293.32	aic	0.34	62	1.52951e-07	NA	-1	-1	NA	0	NA	NA	NA	NA	NA	NA	NA	NA	NA	NA	NA
chr15	96460745	96460943	gibbon.sel	'0000000010	-2982.62	-2969.52	unique	0.368	61	1.53911e-07	NA	-1	-1	NA	0	NA	NA	encodeDNaseIHS	NA	NA	encodeP300	NA	NA	NA	NA	NA
chr10	3792283	3792348	complex	1000100010	-1345.17	-1328.64	unique	0.422	59	1.56408e-07	NA	-1	-1	NA	0	chromHMMenh	chromHMMprom	encodeDNaseIHS	encodeH3K27ac	OREG1229846	encodeP300	NA	NA	NA	NA	NA
chr13	112547555	112547663	complex	'0100000100	-1896.21	-1881.24	aic	0.446	54	1.57609e-07	NA	-1	-1	NA	0	NA	chromHMMprom	encodeDNaseIHS	NA	NA	encodeP300	NA	NA	NA	NA	NA
chr8	37234592	37234784	complex	'0001100010	-3576.44	-3559.92	unique	0.489	60	1.57935e-07	NA	-1	-1	NA	0	NA	NA	NA	NA	NA	encodeP300	NA	NA	NA	NA	NA
chr3	168806769	168806998	orang.sel	'0000001000	-2167.89	-2154.82	unique	0.366	61	1.58769e-07	NA	-1	-1	NA	0	NA	NA	NA	NA	NA	encodeP300	NA	NA	NA	NA	NA
chr13	58861493	58861554	complex	'0010001000	-1036.54	-1021.59	aic	0.332	56	1.60793e-07	NA	-1	-1	NA	0	NA	NA	NA	NA	NA	NA	NA	NA	NA	NA	NA
chr15	96005250	96005609	complex	'0110000000	-3724.68	-3709.73	aic	0.379	61	1.60793e-07	NA	-1	-1	NA	0	chromHMMenh	NA	NA	NA	NA	encodeP300	NA	NA	NA	NA	NA
chr1	42161960	42162176	complex	'0000001010	-3865.15	-3850.21	unique	0.493	61	1.62409e-07	NA	-1	-1	NA	0	chromHMMenh	NA	encodeDNaseIHS	encodeH3K27ac	NA	encodeP300	NA	NA	NA	NA	NA
chr3	605232	605389	complex	'0110100000	-1987.62	-1971.13	unique	0.368	52	1.62606e-07	NA	-1	-1	NA	0	NA	NA	NA	NA	NA	encodeP300	NA	NA	NA	NA	NA
chr4	34720579	34720964	complex	1000001001	-3935.2	-3918.71	aic	0.324	59	1.62606e-07	chr4	34720593	34720968	ANC1058	371	NA	NA	encodeDNaseIHS	NA	NA	NA	NA	NA	NA	NA	NA
chr13	50656065	50656229	orang.sel	'0000001000	-1611.06	-1598.02	unique	0.39	60	1.6378e-07	NA	-1	-1	NA	0	NA	chromHMMprom	encodeDNaseIHS	encodeH3K27ac	OREG1937223,OREG1851533,OREG1844609,OREG1841429,OREG1815402,OREG1799853,OREG1792438,OREG1780927,OREG1638864,OREG1610418,OREG1580234,OREG1545677,OREG1480857,OREG1256065,OREG1225796,OREG1174464,OREG1089840,OREG0372460	encodeP300	NA	NA	NA	NA	NA
chr2	46706584	46706636	chimp.sel	'0010000000	-844.35	-831.31	aic	0.476	60	1.6378e-07	NA	-1	-1	NA	0	NA	NA	encodeDNaseIHS	encodeH3K27ac	NA	encodeP300	NA	NA	NA	NA	NA
chr9	120058745	120059019	complex	1000000010	-2806.7	-2791.77	unique	0.44	61	1.64041e-07	NA	-1	-1	NA	0	NA	NA	NA	NA	OREG0906362,OREG0872032	encodeP300	NA	NA	NA	NA	NA
chr6	83688111	83688521	complex	1000101010	-5147.34	-5129.49	aic	0.352	62	1.66773e-07	NA	-1	-1	NA	0	chromHMMenh	NA	encodeDNaseIHS	encodeH3K27ac	OREG1662673,OREG1604440,OREG0873809	NA	NA	NA	NA	NA	NA
chrX	144762165	144762282	complex	'0000010010	-1900.3	-1885.39	aic	0.394	62	1.67355e-07	NA	-1	-1	NA	0	NA	NA	NA	NA	NA	NA	NA	NA	NA	NA	NA
chr22	37260083	37260176	gibbon.sel	'0000000010	-1408.46	-1395.45	unique	0.557	61	1.68949e-07	NA	-1	-1	NA	0	chromHMMenh	NA	encodeDNaseIHS	encodeH3K27ac	OREG1254951	encodeP300	NA	NA	NA	NA	NA
chr3	71001311	71001513	complex	'0000001010	-2043.24	-2028.34	unique	0.382	61	1.69037e-07	NA	-1	-1	NA	0	chromHMMenh	NA	encodeDNaseIHS	encodeH3K27ac	NA	encodeP300	NA	NA	NA	NA	NA
chr7	131684278	131684562	complex	1000011001	-4272.62	-4254.79	aic	0.466	60	1.69961e-07	NA	-1	-1	NA	0	NA	NA	encodeDNaseIHS	NA	NA	encodeP300	NA	NA	NA	NA	NA
chr2	199215963	199216464	complex	1000101000	-4496.46	-4480.02	unique	0.36	62	1.70698e-07	NA	-1	-1	NA	0	NA	NA	NA	NA	NA	NA	NA	NA	NA	NA	NA
chr3	77684014	77684199	gibbon.bgc	'0000000001	-2334.05	-2321.05	aic	0.355	62	1.70709e-07	NA	-1	-1	NA	0	NA	NA	NA	NA	NA	NA	NA	NA	NA	NA	NA
chr8	65116818	65117422	gibbon.sel	'0000000010	-7795.67	-7782.67	unique	0.361	61	1.70709e-07	NA	-1	-1	NA	0	NA	NA	NA	NA	NA	NA	NA	NA	NA	NA	NA
chr2	86443642	86443750	gibbon.sel	'0000000010	-1924.41	-1911.42	unique	0.448	62	1.72486e-07	NA	-1	-1	NA	0	chromHMMenh	NA	NA	encodeH3K27ac	OREG1254962	encodeP300	NA	NA	NA	NA	NA
chr2	156582865	156583591	complex	'0100101001	-6379.11	-6361.3	aic	0.35	62	1.7321e-07	chr2	156583117	156583325	HAR178	208	chromHMMenh	NA	NA	NA	NA	encodeP300	NA	NA	NA	NA	NA
chr4	23651494	23651981	complex	1010001010	-6830.42	-6812.61	aic	0.362	62	1.7321e-07	NA	-1	-1	NA	0	NA	NA	NA	NA	NA	NA	NA	NA	NA	NA	NA
chr13	71773975	71774553	complex	1010001010	-6324.97	-6307.17	unique	0.322	61	1.74858e-07	NA	-1	-1	NA	0	NA	NA	NA	NA	NA	NA	NA	NA	NA	NA	NA
chr4	147894728	147894869	complex	'0000001001	-1611.01	-1596.15	aic	0.385	60	1.75936e-07	NA	-1	-1	NA	0	NA	NA	NA	NA	NA	encodeP300	NA	NA	NA	NA	NA
chr7	156336934	156337053	complex	'0000000011	-1754.26	-1739.4	unique	0.434	56	1.75936e-07	NA	-1	-1	NA	0	NA	chromHMMprom	encodeDNaseIHS	NA	NA	encodeP300	NA	NA	NA	NA	NA
chr2	81319064	81319135	orang.sel	'0000001000	-1212.84	-1199.87	unique	0.352	56	1.76098e-07	NA	-1	-1	NA	0	NA	NA	NA	NA	NA	NA	NA	NA	NA	NA	NA
chr8	90651772	90651835	gorilla.sel	'0000100000	-812.53	-799.56	unique	0.354	41	1.76098e-07	NA	-1	-1	NA	0	NA	NA	NA	encodeH3K27ac	NA	NA	NA	NA	NA	NA	NA
chrX	96628357	96628409	chimp.sel	'0010000000	-833.99	-821.02	unique	0.375	53	1.76098e-07	NA	-1	-1	NA	0	NA	NA	NA	encodeH3K27ac	NA	NA	NA	NA	NA	NA	NA
chr10	131269368	131269523	complex	1000000010	-1891.4	-1876.55	unique	0.518	56	1.77704e-07	NA	-1	-1	NA	0	chromHMMenh	NA	NA	encodeH3K27ac	NA	encodeP300	NA	NA	NA	NA	NA
chr20	21205389	21205521	complex	'0000001001	-1446.26	-1431.41	aic	0.428	60	1.77704e-07	NA	-1	-1	NA	0	chromHMMenh	chromHMMprom	NA	NA	NA	NA	NA	NA	NA	NA	NA
chr20	53803757	53803861	complex	'0010100000	-2042.31	-2027.46	aic	0.37	61	1.77704e-07	NA	-1	-1	NA	0	NA	NA	NA	NA	NA	NA	NA	NA	NA	NA	NA
chr2	220874559	220874628	orang.sel	'0000001000	-1145.4	-1132.44	unique	0.438	54	1.77931e-07	NA	-1	-1	NA	0	NA	NA	encodeDNaseIHS	NA	OREG1023180	NA	NA	NA	NA	NA	NA
chr6	47220988	47221259	gibbon.sel	'0000000010	-3783.26	-3770.3	unique	0.408	62	1.77931e-07	NA	-1	-1	NA	0	NA	NA	NA	encodeH3K27ac	NA	encodeP300	placenta,olfactory	NA	NA	NA	NA
chr16	83254929	83255206	complex	'0000101000	-2966.29	-2951.45	unique	0.451	60	1.7949e-07	NA	-1	-1	NA	0	NA	NA	encodeDNaseIHS	NA	NA	encodeP300	NA	NA	NA	NA	NA
chr6	105991673	105991957	complex	'0010001000	-4569.18	-4554.34	unique	0.379	61	1.7949e-07	NA	-1	-1	NA	0	NA	NA	NA	NA	NA	encodeP300	NA	NA	NA	NA	NA
chr11	32562883	32562994	complex	1000001000	-1557	-1542.17	aic	0.383	54	1.81294e-07	NA	-1	-1	NA	0	NA	NA	NA	encodeH3K27ac	NA	NA	NA	NA	NA	NA	NA
chr4	164533899	164533955	chimp.sel	'0010000000	-1079.45	-1066.51	unique	0.4	61	1.81657e-07	NA	-1	-1	NA	0	chromHMMenh	NA	NA	encodeH3K27ac	NA	encodeP300	NA	NA	NA	NA	NA
chr9	26129986	26130487	complex	1010000101	-7613.02	-7595.27	aic	0.356	60	1.83335e-07	NA	-1	-1	NA	0	NA	NA	NA	encodeH3K27ac	NA	NA	NA	NA	NA	NA	NA
chr18	55185768	55185986	chimp.sel	'0010000000	-3110.59	-3097.66	unique	0.42	62	1.83549e-07	NA	-1	-1	NA	0	NA	NA	NA	encodeH3K27ac	NA	encodeP300	NA	NA	NA	NA	NA
chr4	33174035	33174109	orang.bgc	'0000000100	-1132.11	-1119.19	aic	0.343	52	1.85461e-07	NA	-1	-1	NA	0	NA	NA	encodeDNaseIHS	NA	NA	NA	NA	NA	NA	NA	NA
chr9	16801952	16802410	complex	'0000000110	-5928.22	-5913.42	unique	0.382	62	1.86815e-07	NA	-1	-1	NA	0	chromHMMenh	NA	encodeDNaseIHS	encodeH3K27ac	NA	NA	NA	NA	NA	NA	classI
chr14	61416387	61416442	orang.sel	'0000001000	-940.31	-927.4	unique	0.341	58	1.87392e-07	NA	-1	-1	NA	0	NA	NA	NA	NA	NA	NA	NA	NA	NA	NA	NA
chr1	37722390	37722602	chimp.sel	'0010000000	-2067.35	-2054.45	aic	0.477	59	1.89344e-07	NA	-1	-1	NA	0	chromHMMenh	NA	encodeDNaseIHS	NA	NA	encodeP300	NA	NA	NA	NA	NA
chr6	62248958	62249235	complex	1010000000	-3197.12	-3182.34	unique	0.348	50	1.90589e-07	NA	-1	-1	NA	0	NA	NA	NA	NA	NA	NA	NA	NA	NA	NA	NA
chr1	97000288	97000772	gibbon.sel	'0000000010	-6918.29	-6905.41	unique	0.388	60	1.93309e-07	NA	-1	-1	NA	0	NA	NA	NA	encodeH3K27ac	NA	NA	NA	NA	NA	NA	NA
chr13	104081604	104081776	complex	'0100100001	-2486.04	-2469.73	aic	0.375	60	1.93668e-07	NA	-1	-1	NA	0	NA	NA	NA	NA	NA	NA	NA	NA	NA	NA	NA
chr14	28557228	28557559	complex	1010000000	-5830.94	-5816.18	aic	0.354	62	1.94439e-07	NA	-1	-1	NA	0	NA	NA	NA	NA	NA	NA	NA	NA	NA	NA	NA
chr2	145958504	145958869	complex	'0010000010	-3401.96	-3387.2	unique	0.351	62	1.94439e-07	NA	-1	-1	NA	0	NA	NA	NA	NA	OREG0487049	encodeP300	NA	NA	NA	NA	NA
chr8	79044785	79045353	complex	1000100000	-7876.32	-7861.56	unique	0.372	60	1.94439e-07	chr8	79044784	79045323	HACNS_252	538	NA	NA	encodeDNaseIHS	NA	NA	NA	NA	NA	NA	NA	NA
chr3	31897728	31897907	complex	'0001100000	-2717.46	-2702.71	aic	0.445	60	1.96393e-07	NA	-1	-1	NA	0	NA	NA	NA	encodeH3K27ac	NA	encodeP300	NA	NA	NA	NA	NA
chr8	77041591	77041859	complex	'0010000010	-4007.74	-3992.99	unique	0.343	58	1.96393e-07	NA	-1	-1	NA	0	NA	NA	NA	NA	OREG0478680	NA	NA	NA	NA	NA	NA
chr10	16693302	16693621	gibbon.sel	'0000000010	-4618.37	-4605.51	unique	0.36	62	1.97358e-07	NA	-1	-1	NA	0	chromHMMenh	NA	NA	NA	NA	NA	NA	NA	NA	NA	NA
chr17	12594390	12594722	orang.sel	'0000001000	-3616.14	-3603.28	unique	0.406	61	1.97358e-07	NA	-1	-1	NA	0	NA	NA	encodeDNaseIHS	encodeH3K27ac	NA	NA	NA	NA	NA	NA	NA
chr10	102546968	102547544	complex	'0000101000	-4861.54	-4846.8	unique	0.525	60	1.98367e-07	NA	-1	-1	NA	0	chromHMMenh	NA	NA	NA	OREG0002760	encodeP300	heart	NA	NA	hs229,Positive	NA
chr12	60916495	60916756	complex	1000000001	-3653.61	-3638.87	unique	0.323	60	1.98367e-07	chr12	60916495	60916754	2xHAR.513;HAR7;HACNS_660	259	NA	NA	encodeDNaseIHS	NA	NA	NA	NA	NA	NA	NA	NA
chr3	175297370	175297655	complex	1000001000	-4766.24	-4751.5	unique	0.337	61	1.98367e-07	chr3	175297280	175297498	ANC270	128	NA	NA	NA	NA	NA	NA	NA	NA	NA	NA	NA
chr12	59478744	59478872	gibbon.sel	'0000000010	-1769.85	-1757	unique	0.389	57	1.99414e-07	NA	-1	-1	NA	0	chromHMMenh	NA	encodeDNaseIHS	encodeH3K27ac	NA	encodeP300	NA	limb	[fibroblast_of_choroid_plexus]|[pericyte_cell]|[permissive]|[robust]|[vascular_associated_smooth_muscle_cell]	NA	NA
chr16	53709919	53710232	orang.sel	'0000001000	-3771.66	-3758.81	unique	0.345	60	1.99414e-07	NA	-1	-1	NA	0	NA	NA	encodeDNaseIHS	encodeH3K27ac	NA	encodeP300	NA	NA	NA	NA	NA
chr2	174637743	174637807	chimp.bgc	'0001000000	-1185.8	-1172.95	aic	0.434	59	1.99414e-07	NA	-1	-1	NA	0	chromHMMenh	NA	NA	encodeH3K27ac	NA	encodeP300	NA	NA	NA	NA	NA
chr11	131629807	131630082	complex	1000000010	-2506.67	-2491.94	aic	0.431	62	2.00361e-07	NA	-1	-1	NA	0	chromHMMenh	NA	encodeDNaseIHS	encodeH3K27ac	NA	encodeP300	NA	NA	NA	NA	NA
chr3	226908	226966	complex	'0010010000	-982.28	-967.55	aic	0.354	59	2.00361e-07	NA	-1	-1	NA	0	NA	NA	NA	NA	NA	encodeP300	NA	NA	NA	NA	NA
chr11	117333214	117333629	complex	1010100000	-3208.17	-3191.9	unique	0.536	62	2.01339e-07	chr11	117333214	117333583	HACNS_459;HAR94	369	NA	NA	encodeDNaseIHS	NA	NA	encodeP300	NA	NA	NA	NA	NA
chr17	13546504	13546884	gorilla.bgc	'0000010000	-4001.1	-3988.26	aic	0.442	59	2.01491e-07	NA	-1	-1	NA	0	chromHMMenh	NA	encodeDNaseIHS	NA	NA	NA	NA	forebrain	NA	NA	NA
chr5	179554605	179554671	complex	'0010000010	-817.21	-802.49	unique	0.543	56	2.02374e-07	NA	-1	-1	NA	0	NA	NA	encodeDNaseIHS	NA	NA	encodeP300	NA	NA	NA	NA	NA
chr16	83347539	83347818	complex	'0010001001	-3410.8	-3394.54	aic	0.426	61	2.03303e-07	NA	-1	-1	NA	0	NA	NA	NA	NA	NA	encodeP300	NA	NA	NA	NA	NA
chr3	80214868	80215184	human.sel	1000000000	-4246.75	-4233.92	aic	0.362	60	2.0359e-07	chr3	80214954	80215193	HACNS_112	230	NA	NA	NA	NA	NA	NA	NA	NA	NA	NA	NA
chr3	158103313	158103902	orang.sel	'0000001000	-5194.07	-5181.24	aic	0.337	62	2.0359e-07	NA	-1	-1	NA	0	NA	NA	NA	NA	NA	NA	NA	NA	NA	NA	NA
chr6	149187841	149187940	human.sel	1000000000	-1532.54	-1519.71	aic	0.41	57	2.0359e-07	chr6	149187839	149187923	2xHAR.66	82	chromHMMenh	NA	NA	encodeH3K27ac	NA	encodeP300	NA	NA	NA	NA	NA
chr8	37187200	37187536	complex	'0001001000	-2899.82	-2885.11	aic	0.485	62	2.04408e-07	NA	-1	-1	NA	0	chromHMMenh	NA	encodeDNaseIHS	encodeH3K27ac	OREG1899055	encodeP300	NA	NA	NA	NA	NA
chr13	94084960	94085010	complex	'0000001010	-814.19	-799.49	unique	0.377	61	2.06463e-07	NA	-1	-1	NA	0	NA	NA	NA	encodeH3K27ac	NA	encodeP300	NA	NA	NA	NA	NA
chr11	91820763	91820878	human.sel	1000000000	-1740.58	-1727.77	unique	0.382	60	2.07854e-07	chr11	91820828	91820865	2xHAR.184	37	NA	NA	NA	NA	NA	NA	NA	NA	NA	NA	NA
chr6	85316557	85317274	gibbon.sel	'0000000010	-9824.13	-9811.32	unique	0.356	62	2.07854e-07	NA	-1	-1	NA	0	NA	NA	encodeDNaseIHS	encodeH3K27ac	NA	NA	NA	NA	NA	NA	NA
chr7	146997229	146997387	orang.bgc	'0000000100	-2283.42	-2270.61	aic	0.373	60	2.07854e-07	NA	-1	-1	NA	0	NA	NA	NA	NA	NA	encodeP300	NA	NA	NA	NA	NA
chr16	76139430	76139944	complex	'0110010001	-6061.95	-6044.34	unique	0.372	58	2.0931e-07	NA	-1	-1	NA	0	NA	NA	NA	NA	NA	NA	NA	NA	NA	NA	NA
chr10	116852423	116852547	orang.sel	'0000001000	-1934.14	-1921.34	unique	0.427	57	2.1002e-07	NA	-1	-1	NA	0	NA	chromHMMprom	encodeDNaseIHS	encodeH3K27ac	NA	encodeP300	NA	NA	NA	NA	NA
chr13	53514818	53515078	complex	1010000010	-3065.71	-3049.5	aic	0.441	59	2.13416e-07	NA	-1	-1	NA	0	NA	NA	NA	NA	NA	encodeP300	NA	NA	NA	NA	NA
chr11	116303009	116303263	orang.sel	'0000001000	-3824.03	-3811.25	aic	0.491	61	2.14419e-07	NA	-1	-1	NA	0	chromHMMenh	NA	encodeDNaseIHS	NA	NA	NA	NA	NA	NA	NA	NA
chr8	35516669	35516924	complex	1000000001	-3726.97	-3712.32	aic	0.392	62	2.17048e-07	NA	-1	-1	NA	0	NA	NA	NA	NA	NA	NA	NA	NA	NA	NA	NA
chr9	20962675	20962749	complex	'0000001010	-1193.36	-1178.71	unique	0.37	56	2.17048e-07	NA	-1	-1	NA	0	chromHMMenh	NA	encodeDNaseIHS	encodeH3K27ac	NA	encodeP300	NA	NA	NA	NA	NA
chr3	18929961	18930018	human.bgc	'0100000000	-952.97	-940.21	aic	0.39	62	2.1891e-07	NA	-1	-1	NA	0	NA	NA	encodeDNaseIHS	NA	OREG1647997,OREG1589557	encodeP300	NA	NA	NA	NA	NA
chr22	34319547	34319664	complex	'0000000110	-2033.29	-2018.65	aic	0.508	57	2.19229e-07	NA	-1	-1	NA	0	chromHMMenh	NA	encodeDNaseIHS	encodeH3K27ac	NA	encodeP300	NA	NA	NA	NA	NA
chr9	133027911	133028027	complex	'0000001010	-1683.36	-1668.72	unique	0.548	54	2.19229e-07	NA	-1	-1	NA	0	chromHMMenh	chromHMMprom	encodeDNaseIHS	NA	OREG1517747	encodeP300	NA	NA	NA	NA	NA
chr18	35486417	35486913	complex	'0010101000	-4704.75	-4688.59	aic	0.401	62	2.24032e-07	NA	-1	-1	NA	0	NA	NA	NA	NA	NA	encodeP300	NA	NA	NA	NA	NA
chr3	65163859	65164123	chimp.sel	'0010000000	-4209.83	-4197.1	unique	0.404	61	2.25825e-07	NA	-1	-1	NA	0	chromHMMenh	NA	encodeDNaseIHS	encodeH3K27ac	NA	NA	NA	NA	NA	NA	NA
chr2	118979235	118979468	gorilla.bgc	'0000010000	-3487.85	-3475.13	aic	0.42	61	2.28179e-07	NA	-1	-1	NA	0	NA	NA	encodeDNaseIHS	encodeH3K27ac	NA	encodeP300	NA	NA	NA	NA	NA
chr7	10425686	10426056	complex	'0110000000	-5518.29	-5503.7	aic	0.332	60	2.3047e-07	NA	-1	-1	NA	0	NA	NA	NA	NA	NA	NA	NA	NA	NA	NA	NA
chr22	35653436	35653602	gorilla.sel	'0000100000	-1771.96	-1759.25	unique	0.447	51	2.30556e-07	NA	-1	-1	NA	0	NA	chromHMMprom	encodeDNaseIHS	encodeH3K27ac	OREG1855884,OREG1847494,OREG1843770,OREG1825400,OREG1810078,OREG1794816,OREG1789922,OREG1555336,OREG1518090,OREG1276982,OREG1245256	encodeP300	NA	NA	NA	NA	NA
chr4	186693546	186693849	orang.sel	'0000001000	-4616.84	-4604.13	unique	0.392	62	2.30556e-07	NA	-1	-1	NA	0	chromHMMenh	NA	encodeDNaseIHS	encodeH3K27ac	OREG1413266	encodeP300	NA	NA	NA	NA	NA
chr2	142323048	142323207	complex	'0110001000	-1909.42	-1893.29	unique	0.328	58	2.30652e-07	NA	-1	-1	NA	0	NA	NA	NA	encodeH3K27ac	OREG1640735,OREG1582163	NA	NA	NA	NA	NA	NA
chr14	91739850	91739906	gibbon.sel	'0000000010	-913.47	-900.77	unique	0.562	62	2.32959e-07	NA	-1	-1	NA	0	NA	NA	NA	encodeH3K27ac	NA	encodeP300	NA	NA	NA	NA	NA
chr16	6808277	6808515	complex	'0010100000	-2659.53	-2644.96	aic	0.392	61	2.35125e-07	NA	-1	-1	NA	0	NA	NA	NA	NA	NA	NA	NA	NA	NA	NA	NA
chr9	122834650	122834920	complex	'0010101000	-2505.83	-2489.72	unique	0.42	62	2.35174e-07	NA	-1	-1	NA	0	NA	NA	encodeDNaseIHS	NA	NA	encodeP300	NA	NA	NA	NA	NA
chr10	6370105	6370296	orang.sel	'0000001000	-2788.47	-2775.78	unique	0.432	56	2.35387e-07	NA	-1	-1	NA	0	chromHMMenh	NA	encodeDNaseIHS	encodeH3K27ac	NA	encodeP300	NA	NA	NA	NA	NA
chr4	184828200	184828364	gibbon.sel	'0000000010	-2934.48	-2921.79	unique	0.463	60	2.35387e-07	NA	-1	-1	NA	0	NA	chromHMMprom	encodeDNaseIHS	encodeH3K27ac	NA	encodeP300	NA	heart	NA	NA	NA
chr1	23279770	23279913	complex	'0010000010	-2098.59	-2084.03	unique	0.524	50	2.37488e-07	NA	-1	-1	NA	0	NA	chromHMMprom	encodeDNaseIHS	encodeH3K27ac	NA	encodeP300	NA	NA	NA	NA	NA
chr13	91137657	91138018	complex	1000100000	-4653.14	-4638.58	unique	0.346	58	2.37488e-07	chr13	91137512	91138025	HACNS_841;BUSH08_22	361	chromHMMenh	NA	encodeDNaseIHS	encodeH3K27ac	NA	encodeP300	NA	NA	NA	NA	NA
chr6	127093074	127093364	complex	'0000000110	-1799.55	-1784.99	aic	0.359	61	2.37488e-07	NA	-1	-1	NA	0	NA	NA	NA	NA	NA	NA	NA	NA	NA	NA	NA
chr6	98902399	98903246	complex	1000101000	-6608.08	-6591.99	unique	0.356	62	2.39785e-07	NA	-1	-1	NA	0	NA	NA	NA	NA	OREG0070191	NA	NA	NA	NA	hs1081,Positive	NA
chr6	141379884	141379965	complex	1000000110	-1518.89	-1502.8	unique	0.338	56	2.39785e-07	chr6	141379891	141379919	2xHAR.294	28	NA	NA	NA	NA	NA	NA	NA	NA	NA	NA	NA
chr13	75128515	75129315	complex	1000100000	-10417.3	-10402.8	unique	0.388	62	2.39875e-07	NA	-1	-1	NA	0	chromHMMenh	NA	encodeDNaseIHS	encodeH3K27ac	NA	encodeP300	NA	NA	NA	NA	NA
chr3	168921402	168922104	complex	'0010100000	-9883.59	-9869.05	unique	0.366	62	2.42286e-07	NA	-1	-1	NA	0	chromHMMenh	NA	encodeDNaseIHS	encodeH3K27ac	NA	encodeP300	NA	NA	NA	NA	NA
chr18	39254442	39254989	complex	1010001000	-4903.55	-4887.48	unique	0.391	62	2.44485e-07	NA	-1	-1	NA	0	NA	NA	NA	NA	NA	encodeP300	NA	NA	NA	NA	NA
chr10	120167577	120167870	complex	'0110000000	-3100.39	-3085.86	unique	0.421	62	2.44721e-07	NA	-1	-1	NA	0	chromHMMenh	NA	NA	NA	NA	NA	NA	NA	NA	NA	NA
chr5	2273365	2273665	complex	'0010001000	-2468.89	-2454.36	unique	0.478	58	2.44721e-07	NA	-1	-1	NA	0	NA	NA	NA	NA	NA	NA	NA	NA	NA	NA	NA
chr1	61123639	61123755	orang.sel	'0000001000	-1781.33	-1768.68	unique	0.397	57	2.45354e-07	NA	-1	-1	NA	0	NA	NA	NA	NA	NA	NA	NA	NA	NA	NA	NA
chr11	128346657	128346977	human.bgc	'0100000000	-4563.33	-4550.68	aic	0.458	62	2.45354e-07	chr11	128346624	128346957	HACNS_334;2xHAR.384	300	chromHMMenh	NA	encodeDNaseIHS	encodeH3K27ac	OREG1922821,OREG1552961	encodeP300	NA	NA	[blood]|[natural_killer_cell]|[permissive]|[robust]|[T_cell]|[thymus]	NA	NA
chr17	52505374	52505603	complex	1001000001	-3980.23	-3964.17	aic	0.374	61	2.4687e-07	chr17	52505331	52505523	HACNS_834	149	NA	NA	NA	NA	NA	NA	NA	NA	NA	NA	NA
chr8	106686018	106686807	complex	1010100000	-9191.42	-9175.36	aic	0.35	62	2.4687e-07	NA	-1	-1	NA	0	NA	NA	NA	NA	OREG1217918	encodeP300	NA	NA	NA	NA	NA
chr16	6979433	6979887	complex	'0100001000	-5173.73	-5159.22	aic	0.428	62	2.49665e-07	NA	-1	-1	NA	0	chromHMMenh	NA	NA	NA	NA	NA	NA	NA	NA	NA	NA
chr15	91513627	91513746	orang.bgc	'0000000100	-1858.7	-1846.07	aic	0.473	56	2.50496e-07	NA	-1	-1	NA	0	NA	NA	encodeDNaseIHS	encodeH3K27ac	OREG0606728	encodeP300	NA	NA	NA	NA	NA
chr8	117630497	117630557	orang.sel	'0000001000	-970.66	-958.03	unique	0.442	62	2.50496e-07	NA	-1	-1	NA	0	NA	NA	encodeDNaseIHS	encodeH3K27ac	NA	encodeP300	NA	NA	NA	NA	NA
chr15	60356333	60356802	complex	1010001000	-5443.54	-5427.5	aic	0.403	60	2.51709e-07	NA	-1	-1	NA	0	NA	NA	NA	encodeH3K27ac	NA	encodeP300	NA	NA	NA	NA	NA
chr7	2527405	2527480	complex	'0000001010	-1124.16	-1109.66	unique	0.584	53	2.52174e-07	NA	-1	-1	NA	0	chromHMMenh	NA	encodeDNaseIHS	encodeH3K27ac	OREG1946672,OREG1517028	encodeP300	NA	NA	NA	NA	NA
chr6	163149057	163149161	human.sel	1000000000	-1765.24	-1752.62	unique	0.402	59	2.53107e-07	NA	-1	-1	NA	0	chromHMMenh	chromHMMprom	encodeDNaseIHS	encodeH3K27ac	OREG1903391,OREG1823072,OREG1787810,OREG1610400,OREG1497509,OREG1302855	encodeP300	NA	limb	NA	NA	NA
chr1	170243119	170243282	complex	'0000101000	-2277.11	-2262.62	unique	0.39	60	2.54708e-07	NA	-1	-1	NA	0	NA	NA	encodeDNaseIHS	encodeH3K27ac	NA	NA	NA	NA	NA	NA	NA
chr14	49914376	49914843	complex	'0000100010	-6747.63	-6733.14	aic	0.416	59	2.54708e-07	NA	-1	-1	NA	0	NA	NA	NA	encodeH3K27ac	NA	encodeP300	NA	NA	NA	NA	NA
chr2	133346984	133347076	complex	1000000010	-867.43	-852.94	aic	0.451	60	2.54708e-07	chr2	133346893	133347089	HACNS_95;ANC238;2xHAR.164	92	NA	NA	encodeDNaseIHS	NA	NA	NA	NA	NA	NA	NA	NA
chr16	72130047	72130385	gibbon.sel	'0000000010	-4955.36	-4942.75	unique	0.49	60	2.55745e-07	NA	-1	-1	NA	0	chromHMMenh	NA	NA	encodeH3K27ac	NA	encodeP300	NA	NA	NA	NA	NA
chr16	78987216	78987352	gibbon.sel	'0000000010	-1937.58	-1924.97	unique	0.45	57	2.55745e-07	NA	-1	-1	NA	0	NA	NA	encodeDNaseIHS	encodeH3K27ac	NA	encodeP300	NA	NA	NA	NA	NA
chr7	27202291	27202347	orang.sel	'0000001000	-783.86	-771.25	unique	0.534	61	2.55745e-07	NA	-1	-1	NA	0	chromHMMenh	chromHMMprom	encodeDNaseIHS	encodeH3K27ac	OREG1937450,OREG1238307	encodeP300	NA	NA	NA	NA	NA
chr18	38648879	38649541	complex	'0000101000	-5502.56	-5488.08	aic	0.351	62	2.57268e-07	NA	-1	-1	NA	0	NA	NA	NA	NA	NA	encodeP300	NA	NA	NA	NA	NA
chr3	174438464	174438817	complex	1010000000	-3694.04	-3679.56	unique	0.331	61	2.57268e-07	chr3	174438551	174438808	HACNS_668	257	NA	NA	NA	NA	NA	NA	NA	NA	NA	NA	NA
chr14	29270510	29271095	gibbon.sel	'0000000010	-4926.78	-4914.18	aic	0.322	61	2.58411e-07	NA	-1	-1	NA	0	NA	NA	encodeDNaseIHS	NA	OREG1684816,OREG0338334	NA	NA	NA	NA	NA	NA
chr15	96007637	96008291	complex	1010001000	-4037.36	-4021.35	unique	0.382	62	2.59146e-07	NA	-1	-1	NA	0	chromHMMenh	NA	encodeDNaseIHS	encodeH3K27ac	NA	encodeP300	NA	NA	NA	NA	NA
chr4	67918765	67918823	complex	'0101010000	-1135.88	-1119.87	aic	0.348	58	2.59146e-07	NA	-1	-1	NA	0	NA	NA	NA	NA	NA	NA	NA	NA	NA	NA	NA
chr4	171433591	171433763	complex	1000001010	-2323.55	-2307.54	unique	0.379	54	2.59146e-07	NA	-1	-1	NA	0	NA	NA	NA	NA	NA	NA	NA	NA	NA	NA	NA
chr4	65602563	65603224	complex	'0100001000	-7648.59	-7634.12	aic	0.316	59	2.59854e-07	NA	-1	-1	NA	0	chromHMMenh	NA	NA	encodeH3K27ac	OREG0251126	NA	NA	NA	NA	NA	NA
chr5	165619067	165620075	complex	1000000010	-8110.99	-8096.52	unique	0.358	60	2.59854e-07	NA	-1	-1	NA	0	NA	NA	NA	NA	NA	NA	NA	NA	NA	NA	NA
chr6	35696443	35696570	gibbon.sel	'0000000010	-1759.5	-1746.91	unique	0.557	58	2.61105e-07	NA	-1	-1	NA	0	chromHMMenh	chromHMMprom	encodeDNaseIHS	encodeH3K27ac	OREG1551799,OREG1269175,OREG1238237	encodeP300	NA	NA	NA	NA	NA
chr16	80373284	80373586	complex	'0010001000	-3011.78	-2997.32	unique	0.459	59	2.62465e-07	NA	-1	-1	NA	0	NA	NA	NA	NA	OREG0002472	encodeP300	NA	NA	NA	hs4,Positive	NA
chr13	101068207	101068322	orang.sel	'0000001000	-1582.28	-1569.7	unique	0.374	60	2.63827e-07	NA	-1	-1	NA	0	NA	NA	encodeDNaseIHS	encodeH3K27ac	NA	NA	NA	NA	NA	NA	NA
chr2	241676473	241676587	gibbon.sel	'0000000010	-1746.16	-1733.58	unique	0.606	58	2.63827e-07	NA	-1	-1	NA	0	NA	NA	encodeDNaseIHS	encodeH3K27ac	NA	encodeP300	NA	NA	NA	NA	NA
chr7	132099745	132099951	human.bgc	'0100000000	-3046.77	-3034.19	aic	0.467	62	2.63827e-07	chr7	132099657	132100019	HACNS_739	206	NA	NA	NA	encodeH3K27ac	NA	encodeP300	NA	NA	NA	NA	NA
chr9	31179274	31179334	chimp.sel	'0010000000	-869.1	-856.52	unique	0.325	53	2.63827e-07	NA	-1	-1	NA	0	NA	NA	NA	NA	NA	NA	NA	NA	NA	NA	NA
chr15	60446651	60446893	complex	1000001010	-2351.05	-2335.06	unique	0.386	61	2.64225e-07	chr15	60446677	60446895	ANC703	216	NA	NA	NA	NA	OREG0084183	encodeP300	NA	NA	NA	NA	NA
chr5	166063404	166063847	complex	'0001001000	-5590.95	-5576.5	unique	0.349	60	2.65103e-07	NA	-1	-1	NA	0	NA	NA	NA	NA	OREG0844563	NA	NA	NA	NA	NA	NA
chr10	13639707	13639795	orang.sel	'0000001000	-866.55	-853.98	unique	0.348	60	2.66577e-07	NA	-1	-1	NA	0	NA	NA	NA	NA	NA	encodeP300	NA	NA	NA	NA	NA
chr10	111970845	111971060	complex	'0000001010	-2188.78	-2174.34	unique	0.524	62	2.67767e-07	NA	-1	-1	NA	0	NA	chromHMMprom	encodeDNaseIHS	encodeH3K27ac	OREG1878629,OREG1702820,OREG1681194,OREG1612835,OREG1250812,OREG1169118,OREG1129039,OREG0989940,OREG0162313,OREG0149779	encodeP300	NA	heart	NA	NA	NA
chr11	41146188	41146251	complex	1000000001	-1324.75	-1310.32	aic	0.347	57	2.70459e-07	NA	-1	-1	NA	0	NA	NA	NA	NA	NA	NA	NA	NA	NA	NA	NA
chr3	70644646	70645025	complex	1000000010	-4244.47	-4230.04	unique	0.36	62	2.70459e-07	chr3	70644649	70645023	HACNS_279	374	NA	NA	NA	NA	NA	encodeP300	NA	NA	NA	NA	NA
chr11	30592899	30592954	human.sel	1000000000	-939.46	-926.92	unique	0.4	59	2.75002e-07	chr11	30592916	30592955	2xHAR.95	38	NA	NA	NA	encodeH3K27ac	NA	NA	NA	NA	NA	NA	NA
chr18	39093385	39093788	orang.sel	'0000001000	-3596.26	-3583.72	unique	0.342	62	2.75002e-07	NA	-1	-1	NA	0	NA	NA	NA	NA	NA	encodeP300	NA	NA	NA	NA	NA
chr2	215453324	215453494	human.sel	1000000000	-2985.22	-2972.68	unique	0.377	62	2.75002e-07	chr2	215453325	215453543	HACNS_743	169	NA	NA	NA	NA	NA	NA	NA	NA	NA	NA	NA
chr4	182477843	182478160	complex	'0000100010	-4557.36	-4542.95	unique	0.359	58	2.75922e-07	NA	-1	-1	NA	0	NA	NA	NA	NA	NA	NA	NA	NA	NA	NA	NA
chr2	177168752	177169462	complex	1000000010	-7505.82	-7491.42	aic	0.315	61	2.78695e-07	NA	-1	-1	NA	0	NA	NA	NA	NA	NA	encodeP300	NA	NA	NA	NA	NA
chr6	124161359	124161439	orang.bgc	'0000000100	-1215.83	-1203.31	aic	0.351	56	2.80766e-07	NA	-1	-1	NA	0	NA	NA	NA	NA	OREG1258244,OREG1227939	NA	NA	NA	NA	NA	NA
chr9	28517008	28517187	human.bgc	'0100000000	-2683.99	-2671.47	aic	0.358	60	2.80766e-07	chr9	28517000	28517185	ANC360	177	NA	NA	NA	encodeH3K27ac	NA	NA	NA	NA	NA	NA	NA
chr16	64074320	64074617	complex	'0001010010	-3081.3	-3065.38	unique	0.354	61	2.82798e-07	NA	-1	-1	NA	0	NA	NA	NA	NA	NA	encodeP300	NA	NA	NA	NA	NA
chr13	90326303	90326544	complex	'0010000100	-3322.95	-3308.57	unique	0.325	56	2.84325e-07	NA	-1	-1	NA	0	NA	NA	NA	NA	NA	NA	NA	NA	NA	NA	NA
chr2	49685448	49685650	complex	1010000000	-3359.08	-3344.7	aic	0.334	61	2.84325e-07	NA	-1	-1	NA	0	NA	NA	NA	NA	NA	NA	NA	NA	NA	NA	NA
chr8	18963886	18963943	complex	1000001000	-922.09	-907.71	unique	0.408	58	2.84325e-07	NA	-1	-1	NA	0	chromHMMenh	NA	encodeDNaseIHS	encodeH3K27ac	OREG1897333	encodeP300	NA	NA	NA	NA	NA
chr8	116705846	116706018	chimp.sel	'0010000000	-2698.38	-2685.88	unique	0.35	59	2.86652e-07	NA	-1	-1	NA	0	chromHMMenh	NA	encodeDNaseIHS	encodeH3K27ac	OREG1685126,OREG1663698,OREG1605455	encodeP300	NA	NA	NA	NA	NA
chr9	120620840	120621168	complex	'0100100000	-2594.63	-2580.26	aic	0.39	62	2.87183e-07	NA	-1	-1	NA	0	chromHMMenh	NA	NA	NA	NA	encodeP300	NA	NA	NA	NA	NA
chr12	98641053	98641220	chimp.sel	'0010000000	-2684.63	-2672.15	unique	0.372	58	2.92661e-07	NA	-1	-1	NA	0	NA	NA	NA	NA	NA	NA	NA	NA	NA	NA	NA
chr1	213794489	213794729	complex	'0110000000	-3660.27	-3645.92	unique	0.455	60	2.92984e-07	NA	-1	-1	NA	0	NA	NA	encodeDNaseIHS	NA	NA	encodeP300	NA	NA	NA	NA	NA
chr16	59310232	59310359	complex	1000100001	-2190.81	-2174.93	aic	0.359	58	2.93991e-07	NA	-1	-1	NA	0	NA	NA	NA	NA	NA	NA	NA	NA	NA	NA	NA
chr2	67853195	67853499	chimp.bgc	'0001000000	-3256.21	-3243.74	aic	0.385	62	2.95713e-07	NA	-1	-1	NA	0	chromHMMenh	NA	encodeDNaseIHS	encodeH3K27ac	NA	NA	NA	NA	NA	NA	NA
chr14	34040569	34041148	complex	1000000010	-5974.27	-5959.93	aic	0.387	62	2.95929e-07	NA	-1	-1	NA	0	chromHMMenh	NA	NA	encodeH3K27ac	OREG1273392	encodeP300	NA	NA	NA	NA	NA
chr20	41161639	41161900	complex	'0000001010	-4222.51	-4208.17	unique	0.437	61	2.95929e-07	NA	-1	-1	NA	0	NA	NA	encodeDNaseIHS	NA	NA	NA	NA	NA	NA	NA	NA
chr2	21742302	21742522	human.bgc	'0100000000	-3160.08	-3147.62	aic	0.364	62	2.98796e-07	chr2	21742295	21742526	HACNS_85;2xHAR.319;BUSH08_31	220	NA	NA	NA	NA	NA	NA	NA	NA	NA	NA	NA
chr4	24749309	24749648	complex	'0000101000	-3417.28	-3402.95	unique	0.447	61	2.98903e-07	NA	-1	-1	NA	0	NA	NA	encodeDNaseIHS	encodeH3K27ac	OREG0361827	encodeP300	NA	NA	NA	NA	NA
chr4	24300469	24300625	complex	'0000011000	-2378.61	-2364.29	aic	0.39	58	3.01907e-07	NA	-1	-1	NA	0	NA	NA	NA	NA	NA	encodeP300	NA	NA	NA	NA	NA
chr18	36763912	36764555	complex	'0010001010	-4756.34	-4740.49	unique	0.359	61	3.02675e-07	NA	-1	-1	NA	0	NA	NA	NA	NA	OREG0070005	encodeP300	NA	NA	NA	hs851,Positive	NA
chr11	34210190	34210340	gibbon.sel	'0000000010	-1885.95	-1873.51	unique	0.521	62	3.05061e-07	NA	-1	-1	NA	0	chromHMMenh	NA	encodeDNaseIHS	encodeH3K27ac	OREG1288821	encodeP300	NA	NA	NA	NA	NA
chr17	79220701	79220864	chimp.sel	'0010000000	-2224.27	-2211.86	unique	0.596	59	3.14705e-07	NA	-1	-1	NA	0	NA	NA	NA	encodeH3K27ac	NA	encodeP300	NA	NA	NA	NA	NA
chr20	32031492	32031542	gibbon.sel	'0000000010	-701.56	-689.15	unique	0.522	48	3.14705e-07	NA	-1	-1	NA	0	NA	chromHMMprom	encodeDNaseIHS	encodeH3K27ac	OREG1187477	NA	NA	NA	NA	NA	NA
chr5	164877519	164878019	complex	'0101101001	-6331.47	-6313.03	aic	0.335	61	3.16528e-07	NA	-1	-1	NA	0	NA	NA	NA	NA	NA	NA	NA	NA	NA	NA	NA
chr6	63807555	63807897	complex	1000001010	-5081.96	-5066.16	aic	0.359	59	3.1772e-07	NA	-1	-1	NA	0	chromHMMenh	NA	NA	NA	NA	NA	NA	NA	NA	NA	NA
chr11	123194337	123194445	chimp.bgc	'0001000000	-1931.97	-1919.57	aic	0.406	58	3.17987e-07	NA	-1	-1	NA	0	NA	NA	NA	NA	OREG0378110	encodeP300	NA	NA	NA	NA	NA
chr16	52504257	52504606	complex	'0010000010	-2883.11	-2868.85	aic	0.379	62	3.20576e-07	NA	-1	-1	NA	0	chromHMMenh	NA	encodeDNaseIHS	encodeH3K27ac	OREG0002643	NA	NA	NA	NA	hs63,Negative	NA
chr18	44929649	44930069	complex	1000000010	-5149.12	-5134.86	unique	0.497	60	3.20576e-07	chr18	44929828	44930069	ANC797;2xHAR.166	241	NA	NA	encodeDNaseIHS	NA	NA	NA	NA	NA	NA	NA	NA
chr2	42492810	42493000	complex	'0100010010	-2766.16	-2750.38	aic	0.341	60	3.23945e-07	NA	-1	-1	NA	0	NA	NA	encodeDNaseIHS	encodeH3K27ac	OREG0851983	encodeP300	NA	NA	NA	NA	NA
chr6	104095942	104096301	complex	'0010011000	-3530.27	-3514.49	unique	0.321	60	3.23945e-07	NA	-1	-1	NA	0	NA	NA	NA	NA	NA	NA	NA	NA	NA	NA	NA
chr14	37045099	37045361	chimp.sel	'0010000000	-4192.1	-4179.72	unique	0.445	61	3.24655e-07	NA	-1	-1	NA	0	NA	NA	NA	NA	NA	encodeP300	NA	NA	NA	NA	NA
chr6	23663651	23663828	human.sel	1000000000	-2652.79	-2640.41	unique	0.378	58	3.24655e-07	NA	-1	-1	NA	0	NA	NA	NA	NA	NA	NA	NA	NA	NA	NA	NA
chr20	7389534	7390099	complex	'0001100000	-7861.89	-7847.65	aic	0.354	62	3.27052e-07	NA	-1	-1	NA	0	chromHMMenh	NA	NA	encodeH3K27ac	NA	NA	NA	NA	NA	NA	NA
chr5	165083025	165083487	complex	1001001000	-7261.74	-7245.97	aic	0.367	61	3.27103e-07	NA	-1	-1	NA	0	NA	NA	NA	NA	NA	NA	NA	NA	NA	NA	NA
chr16	60744432	60744539	gorilla.sel	'0000100000	-1413.87	-1401.5	unique	0.36	61	3.28042e-07	NA	-1	-1	NA	0	NA	NA	NA	NA	NA	NA	NA	NA	NA	NA	NA
chr5	18007988	18008058	chimp.sel	'0010000000	-1154.44	-1142.07	unique	0.336	58	3.28042e-07	NA	-1	-1	NA	0	NA	NA	NA	NA	NA	NA	NA	NA	NA	NA	NA
chrX	123574279	123574390	chimp.sel	'0010000000	-1729.36	-1716.99	unique	0.385	59	3.28042e-07	NA	-1	-1	NA	0	NA	NA	NA	encodeH3K27ac	NA	encodeP300	NA	NA	NA	NA	NA
chr17	4442149	4442330	complex	'0010100000	-1612.81	-1598.58	unique	0.617	60	3.30339e-07	NA	-1	-1	NA	0	NA	NA	encodeDNaseIHS	encodeH3K27ac	NA	encodeP300	NA	NA	NA	NA	NA
chr4	136539243	136539302	complex	'0000101000	-597.83	-583.6	aic	0.335	41	3.30339e-07	NA	-1	-1	NA	0	NA	NA	NA	NA	NA	NA	NA	NA	NA	NA	NA
chr1	98916143	98916313	human.sel	1000000000	-2968.49	-2956.13	aic	0.353	62	3.31463e-07	NA	-1	-1	NA	0	NA	NA	NA	encodeH3K27ac	NA	NA	NA	NA	NA	NA	NA
chr4	180658976	180659098	complex	'0001001010	-2063.42	-2047.67	unique	0.336	59	3.33512e-07	NA	-1	-1	NA	0	NA	NA	NA	NA	NA	NA	NA	NA	NA	NA	NA
chr16	48863147	48863598	complex	1000001000	-4609.21	-4594.99	unique	0.455	62	3.33659e-07	NA	-1	-1	NA	0	NA	NA	NA	NA	OREG0485667,OREG0485666	encodeP300	NA	NA	NA	NA	NA
chr2	115337810	115338054	complex	1000010000	-3071.91	-3057.69	aic	0.368	61	3.33659e-07	NA	-1	-1	NA	0	NA	NA	NA	NA	NA	NA	NA	NA	NA	NA	NA
chr4	182869972	182870417	complex	1000001010	-7155.78	-7140.04	aic	0.384	62	3.36763e-07	NA	-1	-1	NA	0	chromHMMenh	NA	NA	encodeH3K27ac	OREG0912711	encodeP300	NA	NA	NA	NA	NA
chr10	11342538	11342599	gorilla.sel	'0000100000	-1294.43	-1282.1	unique	0.467	61	3.41945e-07	NA	-1	-1	NA	0	NA	NA	encodeDNaseIHS	encodeH3K27ac	NA	encodeP300	NA	NA	NA	NA	NA
chr2	144853826	144854488	complex	'0000100110	-5798.96	-5783.24	aic	0.366	62	3.4336e-07	NA	-1	-1	NA	0	chromHMMenh	NA	encodeDNaseIHS	NA	NA	encodeP300	NA	NA	NA	NA	NA
chr11	111327907	111328125	complex	'0010001000	-3472.06	-3457.87	unique	0.531	58	3.4382e-07	NA	-1	-1	NA	0	NA	NA	encodeDNaseIHS	NA	NA	encodeP300	NA	NA	NA	NA	NA
chr10	108692754	108692846	chimp.sel	'0010000000	-1926.98	-1914.66	aic	0.399	61	3.45512e-07	NA	-1	-1	NA	0	chromHMMenh	NA	NA	encodeH3K27ac	NA	NA	NA	NA	NA	NA	NA
chr2	220574213	220574343	orang.sel	'0000001000	-2110.19	-2097.87	unique	0.433	61	3.45512e-07	NA	-1	-1	NA	0	chromHMMenh	NA	encodeDNaseIHS	encodeH3K27ac	NA	encodeP300	NA	NA	NA	NA	NA
chr2	133375840	133376127	complex	1000001010	-4422.5	-4406.79	unique	0.466	61	3.46707e-07	NA	-1	-1	NA	0	NA	NA	NA	NA	NA	NA	NA	NA	NA	NA	NA
chr8	63897050	63897149	orang.sel	'0000001000	-1756.43	-1744.12	unique	0.394	60	3.49117e-07	NA	-1	-1	NA	0	NA	NA	NA	NA	NA	NA	NA	NA	NA	NA	NA
chrX	115567189	115567289	gibbon.sel	'0000000010	-1683.31	-1671	unique	0.385	60	3.49117e-07	NA	-1	-1	NA	0	NA	chromHMMprom	NA	encodeH3K27ac	OREG0326349	NA	NA	NA	NA	NA	NA
chr9	16475332	16475741	complex	'0000011010	-3651.77	-3636.07	unique	0.395	62	3.50086e-07	NA	-1	-1	NA	0	NA	NA	encodeDNaseIHS	encodeH3K27ac	NA	NA	NA	NA	NA	NA	NA
chr16	7200760	7201049	complex	'0000100010	-3466.55	-3452.38	unique	0.423	62	3.50766e-07	NA	-1	-1	NA	0	NA	NA	NA	NA	NA	encodeP300	NA	NA	NA	NA	NA
chr3	3653728	3653795	complex	1010000000	-865.51	-851.34	unique	0.418	53	3.50766e-07	chr3	3653723	3653795	2xHAR.523	67	NA	NA	encodeDNaseIHS	NA	NA	encodeP300	NA	NA	NA	NA	NA
chr21	22108115	22108565	complex	1010000101	-6633.92	-6616.86	aic	0.371	57	3.52066e-07	NA	-1	-1	NA	0	NA	NA	encodeDNaseIHS	NA	NA	NA	NA	NA	NA	NA	NA
chr11	27985002	27985341	orang.sel	'0000001000	-4242.12	-4229.82	aic	0.402	62	3.52759e-07	NA	-1	-1	NA	0	chromHMMenh	NA	encodeDNaseIHS	NA	NA	NA	NA	NA	NA	NA	NA
chr12	120222269	120222639	gibbon.sel	'0000000010	-5396.94	-5384.64	unique	0.454	62	3.52759e-07	NA	-1	-1	NA	0	NA	NA	encodeDNaseIHS	encodeH3K27ac	NA	encodeP300	NA	NA	NA	NA	NA
chr16	78700633	78700727	gibbon.sel	'0000000010	-1329.72	-1317.42	unique	0.448	58	3.52759e-07	NA	-1	-1	NA	0	NA	NA	encodeDNaseIHS	encodeH3K27ac	NA	encodeP300	NA	NA	NA	NA	NA
chr1	180269104	180269398	complex	1010001000	-3795.16	-3779.47	unique	0.392	60	3.53499e-07	NA	-1	-1	NA	0	NA	NA	NA	encodeH3K27ac	NA	encodeP300	NA	NA	NA	NA	NA
chr9	8182353	8182517	complex	1001000010	-2496.74	-2481.05	aic	0.36	62	3.53499e-07	chr9	8182439	8182517	2xHAR.359	78	NA	NA	NA	encodeH3K27ac	NA	NA	NA	NA	NA	NA	NA
chr21	35467060	35467476	human.bgc	'0100000000	-4004.07	-3991.79	aic	0.412	61	3.60158e-07	NA	-1	-1	NA	0	NA	NA	NA	encodeH3K27ac	NA	encodeP300	NA	NA	NA	NA	NA
chr4	23266724	23266930	complex	1001001000	-3061.09	-3045.42	unique	0.359	60	3.60423e-07	NA	-1	-1	NA	0	NA	NA	NA	NA	NA	NA	NA	NA	NA	NA	NA
chr3	58810331	58810464	complex	'0100000001	-2319.15	-2305.01	aic	0.388	61	3.61448e-07	chr3	58810252	58810482	ANC272	133	chromHMMenh	NA	NA	encodeH3K27ac	OREG1273846,OREG1242362	NA	NA	NA	NA	NA	NA
chr4	181225269	181225602	complex	1000100000	-3952.4	-3938.26	aic	0.321	61	3.61448e-07	chr4	181225269	181225723	ANC108;HACNS_262;HAR27	333	NA	NA	NA	NA	OREG0815151,OREG0783771,OREG0711547	NA	NA	NA	NA	NA	NA
chr13	53538047	53538294	complex	'0110100010	-3258.79	-3241.76	unique	0.442	62	3.62185e-07	NA	-1	-1	NA	0	chromHMMenh	NA	encodeDNaseIHS	NA	NA	encodeP300	NA	NA	NA	NA	NA
chr3	54456082	54456198	complex	1000100000	-1636.28	-1622.15	unique	0.427	62	3.65081e-07	NA	-1	-1	NA	0	NA	NA	NA	NA	NA	encodeP300	NA	NA	NA	NA	NA
chr4	30653226	30653536	complex	1010000000	-5065.9	-5051.77	unique	0.341	61	3.65081e-07	chr4	30652938	30653540	HACNS_281;2xHAR.470	310	NA	NA	NA	NA	NA	NA	NA	NA	NA	NA	NA
chr5	165605786	165605878	complex	1000100000	-1724.9	-1710.77	unique	0.354	59	3.65081e-07	NA	-1	-1	NA	0	NA	NA	NA	NA	NA	NA	NA	NA	NA	NA	NA
chr1	11301607	11301749	orang.sel	'0000001000	-1789.2	-1776.94	unique	0.471	61	3.67713e-07	NA	-1	-1	NA	0	NA	NA	encodeDNaseIHS	encodeH3K27ac	OREG1383238,OREG0013097	encodeP300	NA	NA	NA	NA	NA
chr17	69796107	69796248	gorilla.bgc	'0000010000	-2136.08	-2123.82	aic	0.408	59	3.67713e-07	NA	-1	-1	NA	0	NA	NA	NA	NA	NA	NA	NA	NA	NA	NA	NA
chr7	27205431	27205790	complex	'0000001010	-3861.34	-3847.22	unique	0.529	61	3.6875e-07	NA	-1	-1	NA	0	chromHMMenh	chromHMMprom	encodeDNaseIHS	encodeH3K27ac	OREG1937453,OREG1937452,OREG0003743	encodeP300	NA	limb	NA	NA	NA
chr18	51506949	51507124	gibbon.sel	'0000000010	-3104.67	-3092.42	unique	0.375	61	3.71549e-07	NA	-1	-1	NA	0	NA	NA	NA	NA	NA	NA	NA	NA	NA	NA	NA
chr16	79092981	79093248	complex	'0000100010	-3843.37	-3829.26	aic	0.427	60	3.72456e-07	NA	-1	-1	NA	0	NA	NA	NA	encodeH3K27ac	NA	encodeP300	NA	NA	NA	NA	NA
chr11	45869101	45869264	gibbon.sel	'0000000010	-2056.46	-2044.22	unique	0.483	60	3.75426e-07	NA	-1	-1	NA	0	NA	chromHMMprom	encodeDNaseIHS	encodeH3K27ac	OREG1811176,OREG1795535,OREG1610966,OREG1485461,OREG1165854	encodeP300	NA	NA	NA	NA	NA
chr6	137935597	137936250	complex	'0000001010	-5182.73	-5168.63	unique	0.386	62	3.76199e-07	NA	-1	-1	NA	0	NA	NA	NA	encodeH3K27ac	NA	encodeP300	NA	NA	NA	NA	NA
chr1	51117223	51117513	gibbon.sel	'0000000010	-3304.61	-3292.38	unique	0.344	61	3.79343e-07	NA	-1	-1	NA	0	NA	NA	encodeDNaseIHS	NA	OREG0335148	NA	NA	NA	NA	NA	NA
chr7	19617070	19617321	human.sel	1000000000	-3333.47	-3321.24	unique	0.351	62	3.79343e-07	chr7	19617068	19617327	HACNS_912;2xHAR.105;ANC336	251	NA	NA	NA	NA	NA	NA	NA	NA	NA	NA	NA
chr18	54629603	54629934	complex	'0001101000	-3629.23	-3613.62	unique	0.369	62	3.8202e-07	NA	-1	-1	NA	0	NA	NA	encodeDNaseIHS	encodeH3K27ac	NA	NA	NA	NA	NA	NA	NA
chr2	71793784	71793838	orang.sel	'0000001000	-768.31	-756.09	unique	0.558	59	3.83302e-07	NA	-1	-1	NA	0	NA	NA	encodeDNaseIHS	encodeH3K27ac	NA	encodeP300	NA	NA	NA	NA	NA
chr16	80155630	80156028	complex	1000000010	-4741.41	-4727.33	unique	0.429	61	3.83799e-07	chr16	80155484	80156013	HACNS_563;HAR35	383	NA	NA	NA	encodeH3K27ac	NA	encodeP300	NA	NA	NA	NA	NA
chr2	66226591	66227359	complex	1000101010	-6814.27	-6797.31	aic	0.392	62	3.86939e-07	NA	-1	-1	NA	0	NA	NA	encodeDNaseIHS	NA	OREG1357126,OREG1239244,OREG0770918	NA	NA	NA	NA	NA	NA
chr16	54579755	54580476	complex	1001000000	-7998.41	-7984.34	aic	0.418	60	3.87656e-07	NA	-1	-1	NA	0	NA	NA	encodeDNaseIHS	encodeH3K27ac	OREG0002615	encodeP300	NA	NA	NA	hs42,Negative	NA
chr2	60517141	60517748	complex	1010001000	-3991.32	-3975.74	unique	0.439	62	3.93298e-07	NA	-1	-1	NA	0	NA	NA	NA	NA	OREG0070218	encodeP300	NA	NA	NA	hs1111,Negative	NA
chr11	99264625	99265001	orang.sel	'0000001000	-4693.93	-4681.74	unique	0.316	62	3.95428e-07	NA	-1	-1	NA	0	NA	NA	NA	NA	NA	NA	NA	NA	NA	NA	NA
chr10	130493693	130493811	complex	'0010000100	-1887.65	-1873.61	aic	0.441	62	3.99462e-07	NA	-1	-1	NA	0	NA	NA	NA	NA	NA	encodeP300	NA	NA	NA	NA	NA
chr3	79700811	79701041	complex	'0000100001	-2655.08	-2641.04	aic	0.319	58	3.99462e-07	NA	-1	-1	NA	0	NA	NA	encodeDNaseIHS	encodeH3K27ac	OREG1644292,OREG1585806,OREG1179555	NA	NA	NA	NA	NA	NA
chr4	21522429	21522518	gibbon.sel	'0000000010	-1478.22	-1466.04	aic	0.375	56	3.99554e-07	NA	-1	-1	NA	0	NA	NA	NA	NA	NA	NA	NA	NA	NA	NA	NA
chr16	3715967	3716121	complex	'0010001000	-2138.65	-2124.62	unique	0.539	60	4.03477e-07	NA	-1	-1	NA	0	NA	NA	NA	NA	NA	encodeP300	NA	NA	NA	NA	NA
chr3	183628550	183628638	chimp.sel	'0010000000	-1345.09	-1332.92	unique	0.54	48	4.03724e-07	NA	-1	-1	NA	0	chromHMMenh	NA	encodeDNaseIHS	encodeH3K27ac	NA	encodeP300	NA	NA	NA	NA	NA
chr5	157988878	157989179	complex	'0000101010	-2156.61	-2141.06	unique	0.441	61	4.04909e-07	NA	-1	-1	NA	0	NA	NA	NA	encodeH3K27ac	NA	encodeP300	NA	NA	NA	NA	NA
chr9	106643155	106643472	complex	'0100000010	-4901.48	-4887.46	aic	0.342	60	4.07532e-07	NA	-1	-1	NA	0	NA	NA	NA	NA	NA	encodeP300	NA	NA	NA	NA	NA
chr2	4921633	4922040	complex	1000100010	-5789.3	-5773.77	unique	0.391	58	4.12838e-07	NA	-1	-1	NA	0	chromHMMenh	NA	encodeDNaseIHS	NA	NA	NA	NA	NA	NA	NA	NA
chr2	145652678	145653399	complex	'0000000111	-7631.73	-7616.2	unique	0.34	62	4.12838e-07	NA	-1	-1	NA	0	chromHMMenh	NA	encodeDNaseIHS	encodeH3K27ac	NA	encodeP300	NA	NA	NA	NA	NA
chr12	42219697	42220039	complex	'0010101010	-3916.11	-3899.22	unique	0.353	57	4.13377e-07	chr12	42219775	42219988	HACNS_629	213	NA	NA	NA	NA	NA	NA	NA	NA	NA	NA	NA
chr1	11316043	11316251	orang.sel	'0000001000	-2369.96	-2357.82	unique	0.479	61	4.16497e-07	NA	-1	-1	NA	0	NA	NA	encodeDNaseIHS	encodeH3K27ac	NA	NA	NA	NA	NA	NA	NA
chr14	78383778	78383941	orang.sel	'0000001000	-2658.28	-2646.14	unique	0.485	62	4.16497e-07	NA	-1	-1	NA	0	chromHMMenh	NA	NA	encodeH3K27ac	OREG1248795	encodeP300	NA	NA	NA	NA	NA
chr3	139069018	139069168	orang.bgc	'0000000100	-1917.22	-1905.08	aic	0.404	61	4.16497e-07	NA	-1	-1	NA	0	NA	NA	NA	encodeH3K27ac	NA	encodeP300	NA	NA	NA	NA	NA
chr2	68119250	68119954	complex	'0000001010	-9057.71	-9043.72	unique	0.425	61	4.19943e-07	NA	-1	-1	NA	0	NA	NA	NA	NA	NA	NA	NA	NA	NA	NA	NA
chr3	693859	693933	complex	'0001010000	-1196.29	-1182.3	aic	0.368	52	4.19943e-07	NA	-1	-1	NA	0	NA	NA	NA	NA	NA	encodeP300	NA	NA	NA	NA	NA
chr4	147802226	147802480	complex	'0001001000	-3658.33	-3644.35	aic	0.361	62	4.24163e-07	NA	-1	-1	NA	0	NA	NA	NA	NA	NA	encodeP300	NA	NA	NA	NA	NA
chr2	57981780	57982123	complex	1000001010	-4739.99	-4724.49	aic	0.372	60	4.25024e-07	chr2	57981821	57982131	BUSH08_33	302	NA	NA	NA	encodeH3K27ac	NA	NA	NA	NA	NA	NA	NA
chr12	16185763	16186410	complex	1000100000	-6284.83	-6270.86	unique	0.386	61	4.28426e-07	NA	-1	-1	NA	0	NA	NA	NA	encodeH3K27ac	NA	NA	NA	NA	NA	NA	NA
chr14	34088905	34089604	complex	'0000100010	-5648.01	-5634.05	unique	0.38	61	4.32732e-07	NA	-1	-1	NA	0	NA	NA	NA	NA	NA	encodeP300	NA	NA	NA	NA	NA
chr15	97684639	97684895	complex	'0010000010	-4034.25	-4020.29	unique	0.384	61	4.32732e-07	NA	-1	-1	NA	0	NA	NA	encodeDNaseIHS	NA	NA	encodeP300	NA	NA	NA	NA	NA
chr6	98772903	98773432	complex	'0010100010	-6620.8	-6605.32	unique	0.372	62	4.33347e-07	NA	-1	-1	NA	0	NA	NA	NA	NA	NA	NA	NA	NA	NA	NA	NA
chr1	208910587	208910689	orang.sel	'0000001000	-1483.05	-1470.95	unique	0.391	55	4.34161e-07	NA	-1	-1	NA	0	NA	NA	NA	NA	NA	NA	NA	NA	NA	NA	NA
chr10	102222376	102222430	orang.sel	'0000001000	-1088.07	-1075.97	unique	0.399	61	4.34161e-07	NA	-1	-1	NA	0	chromHMMenh	NA	NA	NA	NA	encodeP300	NA	NA	NA	NA	NA
chr6	129714187	129714283	orang.sel	'0000001000	-1829.34	-1817.24	unique	0.378	62	4.34161e-07	NA	-1	-1	NA	0	NA	NA	NA	NA	NA	NA	NA	NA	NA	NA	NA
chr4	182582675	182582841	complex	'0110000001	-2649.9	-2634.43	aic	0.364	62	4.37569e-07	chr4	182582835	182582985	HACNS_829	6	chromHMMenh	NA	NA	encodeH3K27ac	NA	encodeP300	NA	NA	NA	NA	NA
chr1	81519899	81520330	complex	'0010000001	-3342.91	-3328.97	aic	0.348	61	4.41474e-07	NA	-1	-1	NA	0	NA	NA	NA	NA	NA	NA	NA	NA	NA	NA	NA
chr13	101522814	101523400	complex	1000000010	-8383.2	-8369.26	unique	0.405	62	4.41474e-07	NA	-1	-1	NA	0	NA	NA	encodeDNaseIHS	NA	NA	encodeP300	NA	NA	NA	NA	NA
chr16	6872360	6872571	complex	'0000001010	-3049.84	-3035.9	unique	0.415	59	4.41474e-07	NA	-1	-1	NA	0	NA	NA	NA	NA	NA	NA	NA	NA	NA	NA	NA
chr2	192742610	192742830	complex	'0110000000	-2942.58	-2928.64	aic	0.403	61	4.41474e-07	chr2	192742612	192742818	HACNS_823	206	chromHMMenh	NA	encodeDNaseIHS	encodeH3K27ac	OREG1293035,OREG0467281,OREG0262884	encodeP300	mESC	NA	NA	NA	NA
chr8	91189473	91189596	complex	'0000101000	-1710.7	-1696.76	unique	0.397	52	4.41474e-07	NA	-1	-1	NA	0	chromHMMenh	NA	NA	encodeH3K27ac	OREG1247721	encodeP300	NA	NA	NA	NA	NA
chr1	103427728	103427823	complex	'0000100001	-1248.31	-1234.38	aic	0.34	62	4.45911e-07	NA	-1	-1	NA	0	NA	NA	NA	NA	NA	NA	NA	NA	NA	NA	NA
chr15	98198205	98198645	complex	'0000001010	-3394.84	-3380.91	aic	0.398	62	4.45911e-07	NA	-1	-1	NA	0	chromHMMenh	NA	NA	NA	NA	NA	NA	NA	NA	NA	NA
chr20	11762014	11762134	complex	'0000001010	-2203.85	-2189.92	unique	0.373	61	4.45911e-07	NA	-1	-1	NA	0	NA	NA	NA	NA	NA	NA	NA	NA	NA	NA	NA
chr4	23585816	23586026	complex	'0010100000	-3117.25	-3103.32	aic	0.39	61	4.45911e-07	NA	-1	-1	NA	0	NA	NA	NA	NA	OREG1874553	NA	NA	NA	NA	NA	NA
chr4	24010429	24010746	orang.sel	'0000001000	-4562.61	-4550.55	unique	0.41	62	4.52577e-07	NA	-1	-1	NA	0	NA	NA	NA	NA	OREG0472963	encodeP300	NA	NA	NA	NA	NA
chr9	128659486	128659647	orang.sel	'0000001000	-2339.44	-2327.38	aic	0.344	60	4.52577e-07	NA	-1	-1	NA	0	NA	NA	NA	encodeH3K27ac	NA	encodeP300	NA	NA	NA	NA	NA
chr14	33449759	33450119	complex	1000100000	-3424.45	-3410.54	unique	0.37	61	4.54919e-07	NA	-1	-1	NA	0	NA	NA	encodeDNaseIHS	NA	NA	encodeP300	NA	NA	NA	NA	NA
chr3	2494746	2494880	complex	'0001000010	-1863.08	-1849.17	aic	0.375	57	4.54919e-07	NA	-1	-1	NA	0	NA	NA	NA	NA	NA	encodeP300	NA	NA	NA	NA	NA
chr5	164635869	164636054	complex	1001000000	-3000.92	-2987.01	aic	0.357	60	4.54919e-07	NA	-1	-1	NA	0	chromHMMenh	NA	NA	encodeH3K27ac	OREG1643957,OREG1585490,OREG1260756,OREG1230265	NA	NA	NA	NA	NA	NA
chr4	179447939	179448014	chimp.sel	'0010000000	-1232.52	-1220.47	unique	0.316	61	4.57301e-07	NA	-1	-1	NA	0	NA	NA	NA	NA	NA	NA	NA	NA	NA	NA	NA
chr16	61549984	61550180	complex	'0010010000	-2850.53	-2836.63	aic	0.358	61	4.59491e-07	chr16	61549957	61550181	HACNS_234	196	NA	NA	NA	NA	NA	NA	NA	NA	NA	NA	NA
chr10	21814289	21814679	chimp.sel	'0010000000	-5294.23	-5282.19	unique	0.406	60	4.62076e-07	NA	-1	-1	NA	0	chromHMMenh	chromHMMprom	encodeDNaseIHS	encodeH3K27ac	OREG1923253,OREG1811197,OREG1790825,OREG1777126,OREG1761929,OREG1610511,OREG1541662,OREG1485502,OREG1247702,OREG1217816,OREG1165918,OREG1134109	encodeP300	NA	limb	NA	NA	NA
chr8	117333796	117333965	gibbon.sel	'0000000010	-2771.19	-2759.15	unique	0.391	62	4.62076e-07	NA	-1	-1	NA	0	chromHMMenh	NA	NA	encodeH3K27ac	OREG1703807	encodeP300	NA	NA	NA	NA	NA
chr1	81494074	81494394	complex	1000001010	-4209.8	-4194.39	aic	0.351	62	4.63778e-07	chr1	81494086	81494421	HACNS_703	308	NA	NA	NA	NA	NA	NA	NA	NA	NA	NA	NA
chr2	236769662	236769719	orang.sel	'0000001000	-776.31	-764.29	aic	0.468	60	4.71775e-07	NA	-1	-1	NA	0	chromHMMenh	NA	encodeDNaseIHS	encodeH3K27ac	NA	encodeP300	NA	NA	NA	NA	NA
chr1	104820678	104821037	complex	'0010000001	-5014.51	-5000.64	aic	0.338	62	4.73484e-07	chr1	104820733	104820841	HAR54	108	NA	NA	NA	NA	NA	NA	NA	NA	NA	NA	NA
chr15	90004221	90004358	complex	'0000101000	-1717.1	-1703.23	unique	0.526	60	4.73484e-07	NA	-1	-1	NA	0	NA	NA	encodeDNaseIHS	NA	NA	encodeP300	NA	NA	NA	NA	NA
chr2	22181772	22181895	complex	1000000100	-1782.29	-1768.42	unique	0.341	58	4.73484e-07	chr2	22181799	22181901	2xHAR.41	96	NA	NA	NA	NA	NA	NA	NA	NA	NA	NA	NA
chr2	15813947	15814084	complex	1010100010	-1552.21	-1535.47	unique	0.504	55	4.76249e-07	NA	-1	-1	NA	0	chromHMMenh	chromHMMprom	encodeDNaseIHS	encodeH3K27ac	NA	encodeP300	NA	NA	NA	NA	NA
chr1	200704334	200704395	gibbon.sel	'0000000010	-954.86	-942.85	unique	0.462	57	4.76701e-07	NA	-1	-1	NA	0	NA	NA	NA	encodeH3K27ac	NA	encodeP300	NA	NA	NA	NA	NA
chr7	20892461	20892529	gorilla.bgc	'0000010000	-992.6	-980.59	aic	0.34	59	4.76701e-07	NA	-1	-1	NA	0	NA	NA	NA	NA	NA	NA	NA	NA	NA	NA	NA
chr13	88587712	88588005	complex	'0110100010	-3929.72	-3912.99	unique	0.305	60	4.80764e-07	NA	-1	-1	NA	0	NA	NA	NA	encodeH3K27ac	NA	NA	NA	NA	NA	NA	NA
chr12	99586327	99586523	human.sel	1000000000	-3027.98	-3015.98	unique	0.342	61	4.81679e-07	NA	-1	-1	NA	0	NA	NA	NA	NA	OREG0819444,OREG0719484	NA	NA	NA	NA	NA	NA
chr4	53847529	53847593	gibbon.sel	'0000000010	-861.71	-849.71	unique	0.421	57	4.81679e-07	NA	-1	-1	NA	0	NA	NA	NA	encodeH3K27ac	NA	encodeP300	NA	NA	NA	NA	NA
chr3	67948153	67948686	complex	1000000010	-5065.89	-5052.04	aic	0.373	62	4.83049e-07	chr3	67948153	67948696	HACNS_404;2xHAR.536	533	NA	NA	NA	NA	NA	NA	NA	NA	NA	NA	NA
chr14	27800932	27801039	complex	'0010000010	-1810.38	-1796.54	unique	0.329	60	4.87904e-07	NA	-1	-1	NA	0	NA	NA	NA	NA	NA	NA	NA	NA	NA	NA	NA
chr2	205939573	205939718	complex	'0000010001	-2670.54	-2656.7	aic	0.329	60	4.87904e-07	NA	-1	-1	NA	0	NA	NA	NA	NA	NA	NA	NA	NA	NA	NA	NA
chr11	38857529	38857644	chimp.bgc	'0001000000	-1594.34	-1582.36	aic	0.352	56	4.9179e-07	NA	-1	-1	NA	0	NA	NA	encodeDNaseIHS	NA	NA	NA	NA	NA	NA	NA	NA
chr16	80149571	80149731	chimp.sel	'0010000000	-2617.7	-2605.72	unique	0.427	61	4.9179e-07	NA	-1	-1	NA	0	NA	NA	NA	encodeH3K27ac	NA	encodeP300	NA	NA	NA	NA	NA
chr22	40417444	40417559	orang.bgc	'0000000100	-1965.16	-1953.18	aic	0.555	61	4.9179e-07	NA	-1	-1	NA	0	chromHMMenh	NA	encodeDNaseIHS	encodeH3K27ac	NA	encodeP300	NA	NA	NA	NA	NA
chr2	195536918	195537073	complex	1000000100	-2255.2	-2241.37	aic	0.339	58	4.92807e-07	NA	-1	-1	NA	0	NA	NA	NA	NA	NA	NA	NA	NA	NA	NA	NA
chr9	14807071	14807529	complex	'0110001000	-6279.81	-6264.47	aic	0.378	62	4.96342e-07	NA	-1	-1	NA	0	chromHMMenh	NA	encodeDNaseIHS	encodeH3K27ac	NA	encodeP300	NA	NA	NA	NA	NA
chr20	7907163	7907277	gibbon.bgc	'0000000001	-1716.77	-1704.8	aic	0.385	62	4.96926e-07	NA	-1	-1	NA	0	chromHMMenh	NA	encodeDNaseIHS	encodeH3K27ac	NA	NA	NA	NA	NA	NA	NA
chr13	90046033	90046091	orang.sel	'0000001000	-1117.25	-1105.29	unique	0.327	60	5.02115e-07	NA	-1	-1	NA	0	NA	NA	NA	NA	NA	NA	NA	NA	NA	NA	NA
chr6	600143	600282	complex	'0010000100	-1914.28	-1900.47	aic	0.38	62	5.02763e-07	NA	-1	-1	NA	0	NA	NA	NA	NA	NA	NA	NA	NA	NA	NA	NA
chr18	42885602	42885984	complex	'0010101010	-4090.72	-4074.04	unique	0.416	61	5.03988e-07	NA	-1	-1	NA	0	NA	NA	NA	NA	NA	encodeP300	NA	NA	NA	NA	NA
chr16	78838497	78838704	complex	1010000010	-1706.71	-1691.39	aic	0.417	62	5.06058e-07	chr16	78838593	78838703	2xHAR.440	110	NA	NA	NA	encodeH3K27ac	NA	encodeP300	NA	NA	NA	NA	NA
chr3	78351569	78351623	complex	'0001000011	-952.04	-936.72	aic	0.348	59	5.06058e-07	NA	-1	-1	NA	0	NA	NA	encodeDNaseIHS	NA	NA	NA	NA	NA	NA	NA	NA
chr20	3053005	3053064	human.bgc	'0100000000	-1160.13	-1148.18	aic	0.557	52	5.07359e-07	NA	-1	-1	NA	0	chromHMMenh	chromHMMprom	encodeDNaseIHS	encodeH3K27ac	NA	encodeP300	NA	NA	NA	NA	NA
chr4	39301873	39302041	orang.sel	'0000001000	-2350.51	-2338.56	unique	0.395	62	5.07359e-07	NA	-1	-1	NA	0	NA	NA	NA	encodeH3K27ac	NA	NA	NA	NA	NA	NA	NA
chr6	142454980	142455174	complex	'0000001010	-2792.53	-2778.73	unique	0.353	57	5.07816e-07	NA	-1	-1	NA	0	NA	NA	NA	NA	NA	NA	NA	NA	NA	NA	NA
chr2	149118188	149118312	gibbon.sel	'0000000010	-1954.05	-1942.11	aic	0.351	61	5.12657e-07	NA	-1	-1	NA	0	NA	NA	NA	NA	OREG1418681	NA	NA	NA	NA	NA	NA
chr2	136851441	136851601	complex	1000000010	-2705.49	-2691.7	unique	0.419	60	5.12919e-07	NA	-1	-1	NA	0	NA	NA	encodeDNaseIHS	encodeH3K27ac	NA	encodeP300	NA	NA	NA	NA	NA
chr3	78233038	78233325	complex	'0000001010	-4177.67	-4163.88	aic	0.356	60	5.12919e-07	NA	-1	-1	NA	0	chromHMMenh	NA	NA	NA	NA	NA	NA	NA	NA	NA	NA
chr13	78733794	78734281	complex	'0000101000	-5856.29	-5842.52	unique	0.344	61	5.23281e-07	NA	-1	-1	NA	0	chromHMMenh	NA	NA	NA	NA	encodeP300	NA	NA	NA	NA	NA
chr20	13347639	13348230	complex	'0000001010	-6002.95	-5989.18	unique	0.385	62	5.23281e-07	NA	-1	-1	NA	0	NA	NA	NA	NA	NA	NA	NA	NA	NA	NA	NA
chr3	2417388	2417505	complex	1010000000	-1777.32	-1763.55	aic	0.368	59	5.23281e-07	chr3	2417345	2417505	BUSH08_42	117	NA	NA	NA	NA	NA	encodeP300	NA	NA	NA	NA	NA
chr2	4114516	4114647	gibbon.sel	'0000000010	-1626.79	-1614.87	aic	0.414	51	5.23421e-07	NA	-1	-1	NA	0	NA	NA	NA	NA	NA	NA	NA	NA	NA	NA	NA
chr2	114032189	114032297	gibbon.sel	'0000000010	-1608.34	-1596.42	unique	0.501	62	5.23421e-07	NA	-1	-1	NA	0	NA	NA	encodeDNaseIHS	encodeH3K27ac	NA	encodeP300	NA	NA	NA	NA	NA
chr14	34130320	34131116	complex	'0100001000	-3337.08	-3323.32	aic	0.381	61	5.2854e-07	chr14	34130320	34131118	2xHAR.223	796	NA	NA	NA	NA	NA	encodeP300	NA	NA	NA	NA	NA
chr22	43634838	43634968	complex	'0100000010	-2017.86	-2004.1	aic	0.599	61	5.2854e-07	NA	-1	-1	NA	0	chromHMMenh	NA	encodeDNaseIHS	encodeH3K27ac	NA	encodeP300	kidney	NA	NA	NA	NA
chr7	2205923	2205977	complex	'0100001000	-730.53	-716.77	aic	0.511	58	5.2854e-07	chr7	2205923	2206163	ANC7;HAR3;2xHAR.26	54	chromHMMenh	NA	encodeDNaseIHS	encodeH3K27ac	NA	encodeP300	heart	NA	NA	NA	NA
chr7	25535087	25535578	complex	'0000000011	-6056.46	-6042.7	unique	0.407	62	5.2854e-07	NA	-1	-1	NA	0	chromHMMenh	NA	encodeDNaseIHS	encodeH3K27ac	OREG1944829,OREG1257750,OREG0070660	encodeP300	NA	midbrain,heart	NA	hs1677,Positive	NA
chr5	157562539	157562775	orang.sel	'0000001000	-3351.22	-3339.31	unique	0.419	58	5.28888e-07	NA	-1	-1	NA	0	chromHMMenh	NA	encodeDNaseIHS	encodeH3K27ac	NA	encodeP300	NA	NA	NA	NA	NA
chr2	140638471	140638617	complex	'0010100000	-2121.59	-2107.84	unique	0.335	60	5.33852e-07	NA	-1	-1	NA	0	NA	NA	NA	NA	NA	NA	NA	NA	NA	NA	NA
chr2	164166944	164167127	complex	1000100000	-2139.65	-2125.9	unique	0.356	61	5.33852e-07	chr2	164166942	164167001	2xHAR.239	57	NA	NA	NA	NA	NA	encodeP300	NA	NA	NA	NA	NA
chr8	37329755	37330082	complex	'0000100010	-3355.24	-3341.49	unique	0.457	61	5.33852e-07	NA	-1	-1	NA	0	chromHMMenh	NA	encodeDNaseIHS	encodeH3K27ac	OREG1652529,OREG1594168,OREG0895935,OREG0843918	encodeP300	NA	NA	NA	NA	NA
chr13	28399166	28399331	orang.sel	'0000001000	-1955.21	-1943.31	unique	0.499	61	5.34412e-07	NA	-1	-1	NA	0	NA	chromHMMprom	encodeDNaseIHS	NA	NA	encodeP300	NA	NA	NA	NA	NA
chr4	182729092	182729468	human.sel	1000000000	-6094.24	-6082.34	aic	0.39	61	5.34412e-07	chr4	182729075	182729201	HACNS_351	109	chromHMMenh	NA	encodeDNaseIHS	NA	OREG0368975	encodeP300	NA	NA	NA	NA	NA
chr8	13649515	13649795	complex	'0100100000	-3535.67	-3521.93	aic	0.35	61	5.39217e-07	NA	-1	-1	NA	0	NA	NA	NA	NA	NA	NA	NA	NA	NA	NA	NA
chr9	121529825	121530235	complex	'0000001010	-5053.57	-5039.83	unique	0.395	62	5.39217e-07	NA	-1	-1	NA	0	NA	NA	NA	encodeH3K27ac	NA	encodeP300	NA	NA	NA	NA	NA
chr6	10413236	10413308	chimp.sel	'0010000000	-1092.5	-1080.61	unique	0.53	50	5.39994e-07	NA	-1	-1	NA	0	NA	chromHMMprom	encodeDNaseIHS	encodeH3K27ac	OREG1189696	encodeP300	NA	NA	NA	NA	NA
chr8	132536942	132537023	orang.sel	'0000001000	-1358.13	-1346.24	unique	0.378	51	5.39994e-07	NA	-1	-1	NA	0	NA	NA	NA	NA	NA	NA	NA	NA	NA	NA	NA
chr9	3957225	3957385	human.bgc	'0100000000	-2727.69	-2715.8	aic	0.409	62	5.39994e-07	chr9	3957230	3957374	ANC362	144	NA	NA	NA	encodeH3K27ac	OREG1519518	encodeP300	NA	NA	NA	NA	NA
chr16	7059583	7059954	complex	1000100010	-4478.69	-4463.44	unique	0.426	62	5.41584e-07	NA	-1	-1	NA	0	NA	NA	encodeDNaseIHS	NA	NA	encodeP300	NA	NA	NA	NA	NA
chr4	187652571	187652649	complex	'0001000101	-1300.12	-1284.87	aic	0.425	56	5.41584e-07	NA	-1	-1	NA	0	NA	NA	NA	encodeH3K27ac	NA	encodeP300	NA	NA	NA	NA	NA
chr14	48274355	48274452	gibbon.bgc	'0000000001	-1675.11	-1663.23	aic	0.332	57	5.45635e-07	NA	-1	-1	NA	0	NA	NA	NA	NA	NA	NA	NA	NA	NA	NA	NA
chr2	6704458	6704811	complex	1000000010	-3317.29	-3303.57	unique	0.38	57	5.5011e-07	chr2	6704433	6704810	ANC907	352	NA	NA	encodeDNaseIHS	NA	NA	NA	NA	NA	NA	NA	NA
chr2	44278806	44279291	chimp.sel	'0010000000	-5159.66	-5147.79	unique	0.457	59	5.51334e-07	NA	-1	-1	NA	0	chromHMMenh	NA	encodeDNaseIHS	encodeH3K27ac	OREG0254093	encodeP300	NA	NA	NA	NA	NA
chr2	217236183	217236437	chimp.sel	'0010000000	-3436.14	-3424.27	unique	0.48	61	5.51334e-07	NA	-1	-1	NA	0	NA	chromHMMprom	encodeDNaseIHS	encodeH3K27ac	NA	encodeP300	NA	NA	NA	NA	NA
chr6	1851077	1851379	gorilla.sel	'0000100000	-4979.73	-4967.86	aic	0.422	62	5.51334e-07	NA	-1	-1	NA	0	NA	NA	encodeDNaseIHS	encodeH3K27ac	NA	encodeP300	NA	NA	NA	NA	NA
chr9	130473505	130473634	gibbon.sel	'0000000010	-2440.93	-2429.06	unique	0.586	62	5.51334e-07	NA	-1	-1	NA	0	chromHMMenh	chromHMMprom	encodeDNaseIHS	encodeH3K27ac	NA	encodeP300	NA	NA	NA	NA	NA
chr2	115601101	115601598	complex	'0100101000	-6440.65	-6425.42	aic	0.36	61	5.52184e-07	NA	-1	-1	NA	0	NA	NA	NA	NA	NA	NA	NA	NA	NA	NA	NA
chr7	26829221	26829963	complex	1000001010	-6110.03	-6094.8	unique	0.355	62	5.52184e-07	chr7	26829179	26829852	BUSH08_55	631	NA	NA	encodeDNaseIHS	NA	NA	NA	NA	NA	NA	NA	NA
chr4	16769606	16769812	complex	'0000101000	-2496.54	-2482.83	unique	0.411	62	5.55639e-07	NA	-1	-1	NA	0	NA	NA	NA	encodeH3K27ac	NA	encodeP300	NA	NA	NA	NA	NA
chr13	60348491	60348791	gibbon.sel	'0000000010	-5310.97	-5299.11	unique	0.355	62	5.57093e-07	NA	-1	-1	NA	0	chromHMMenh	NA	encodeDNaseIHS	encodeH3K27ac	NA	encodeP300	NA	NA	NA	NA	NA
chr20	35526881	35526957	chimp.bgc	'0001000000	-1055.62	-1043.76	aic	0.434	61	5.57093e-07	NA	-1	-1	NA	0	NA	NA	NA	encodeH3K27ac	NA	encodeP300	NA	NA	NA	NA	NA
chr14	33241821	33242359	complex	'0000101010	-6237.21	-6221.99	unique	0.359	61	5.57562e-07	NA	-1	-1	NA	0	NA	NA	NA	NA	NA	NA	NA	NA	NA	NA	NA
chr2	202987964	202988234	complex	'0100000010	-2974.95	-2961.25	aic	0.446	62	5.61223e-07	chr2	202987965	202988205	HACNS_135	240	chromHMMenh	NA	encodeDNaseIHS	NA	OREG1929661	encodeP300	NA	NA	NA	NA	NA
chr5	168379060	168379284	chimp.sel	'0010000000	-3211.75	-3199.9	aic	0.477	61	5.62913e-07	NA	-1	-1	NA	0	NA	NA	encodeDNaseIHS	encodeH3K27ac	NA	encodeP300	NA	NA	NA	NA	NA
chr6	38483578	38483900	orang.sel	'0000001000	-3827.2	-3815.35	unique	0.382	60	5.62913e-07	NA	-1	-1	NA	0	NA	NA	NA	NA	NA	NA	NA	NA	NA	NA	NA
chr2	41918100	41918235	complex	1000101000	-1863.24	-1848.03	aic	0.397	58	5.62991e-07	NA	-1	-1	NA	0	NA	NA	NA	NA	NA	NA	NA	NA	NA	NA	NA
chr4	134439244	134439593	complex	1000001010	-5191.36	-5176.15	aic	0.313	60	5.62991e-07	chr4	134439212	134439593	HACNS_565	349	NA	NA	NA	NA	NA	NA	NA	NA	NA	NA	NA
chr11	130940104	130940189	complex	1000000001	-1319.28	-1305.59	aic	0.457	54	5.66864e-07	NA	-1	-1	NA	0	NA	NA	NA	NA	NA	NA	NA	NA	NA	NA	NA
chr15	100775061	100775132	complex	'0010001000	-1066.23	-1052.54	unique	0.497	55	5.66864e-07	NA	-1	-1	NA	0	chromHMMenh	NA	encodeDNaseIHS	encodeH3K27ac	NA	encodeP300	NA	NA	NA	NA	NA
chr4	138785102	138785416	complex	1001000000	-3313.38	-3299.69	aic	0.327	59	5.66864e-07	chr4	138785142	138785399	2xHAR.167;HAR110	257	NA	NA	NA	NA	NA	NA	NA	NA	NA	NA	NA
chr16	64108800	64108950	complex	'0000101010	-2207.96	-2192.76	unique	0.355	58	5.68474e-07	NA	-1	-1	NA	0	NA	NA	NA	NA	NA	encodeP300	NA	NA	NA	NA	NA
chr11	114099701	114100229	human.bgc	'0100000000	-3796.63	-3784.79	aic	0.495	61	5.68793e-07	chr11	114099764	114100193	ANC180;BUSH08_15;HAR40;2xHAR.230	429	chromHMMenh	NA	encodeDNaseIHS	NA	OREG1505288	encodeP300	cortex	NA	NA	NA	NA
chr3	53208848	53208917	orang.sel	'0000001000	-1228.59	-1216.75	unique	0.571	57	5.68793e-07	NA	-1	-1	NA	0	chromHMMenh	NA	encodeDNaseIHS	encodeH3K27ac	NA	encodeP300	NA	NA	NA	NA	NA
chr3	182323054	182323283	complex	'0100001000	-3339.69	-3326.01	unique	0.407	58	5.72561e-07	NA	-1	-1	NA	0	NA	NA	NA	NA	NA	NA	NA	NA	NA	NA	NA
chr20	11124793	11125159	complex	'0010000010	-5097.58	-5083.92	unique	0.377	62	5.84127e-07	NA	-1	-1	NA	0	chromHMMenh	NA	encodeDNaseIHS	encodeH3K27ac	OREG0784900,OREG0660616	NA	NA	NA	NA	NA	NA
chr6	74363509	74363571	complex	'0010001000	-1136.4	-1122.74	unique	0.458	52	5.84127e-07	NA	-1	-1	NA	0	NA	chromHMMprom	encodeDNaseIHS	encodeH3K27ac	OREG1519240,OREG1277994,OREG1246168,OREG1196757	encodeP300	NA	NA	NA	NA	NA
chr9	11708967	11709215	complex	1000001000	-3750.42	-3736.76	aic	0.342	57	5.84127e-07	chr9	11708968	11709233	HACNS_86	247	NA	NA	NA	NA	OREG0903106	NA	NA	NA	NA	NA	NA
chr3	147784741	147784902	gorilla.bgc	'0000010000	-2369.77	-2357.96	aic	0.302	60	5.86807e-07	NA	-1	-1	NA	0	chromHMMenh	chromHMMprom	encodeDNaseIHS	encodeH3K27ac	NA	NA	NA	NA	NA	NA	NA
chr7	114064095	114064310	gibbon.sel	'0000000010	-3564.74	-3552.94	aic	0.335	59	5.92938e-07	NA	-1	-1	NA	0	NA	NA	NA	NA	NA	encodeP300	NA	NA	NA	NA	NA
chr7	115501957	115502658	orang.sel	'0000001000	-8211.51	-8199.71	aic	0.349	62	5.92938e-07	NA	-1	-1	NA	0	NA	NA	NA	NA	NA	encodeP300	NA	NA	NA	NA	NA
chr5	167085874	167086495	complex	'0010100001	-7697.38	-7682.23	aic	0.365	62	5.96696e-07	NA	-1	-1	NA	0	chromHMMenh	NA	encodeDNaseIHS	encodeH3K27ac	NA	encodeP300	NA	NA	NA	NA	NA
chr5	38240520	38240785	complex	'0010001000	-4206.75	-4193.12	unique	0.392	60	6.01917e-07	NA	-1	-1	NA	0	NA	NA	NA	NA	NA	encodeP300	NA	NA	NA	NA	NA
chr17	4870981	4871177	chimp.sel	'0010000000	-1747.43	-1735.65	unique	0.559	61	6.05393e-07	NA	-1	-1	NA	0	NA	chromHMMprom	encodeDNaseIHS	encodeH3K27ac	OREG1849795,OREG1820173,OREG1804715,OREG1791466,OREG1785139,OREG1621443,OREG1609396,OREG1550332,OREG1505797,OREG1479553,OREG1234878,OREG0155817,OREG0054640	encodeP300	NA	NA	NA	NA	NA
chr2	63191472	63192336	orang.sel	'0000001000	-7033.47	-7021.69	unique	0.347	61	6.05393e-07	NA	-1	-1	NA	0	NA	NA	encodeDNaseIHS	encodeH3K27ac	OREG1266319,OREG0548432	encodeP300	NA	NA	NA	NA	NA
chr4	182583758	182583911	chimp.bgc	'0001000000	-2745.47	-2733.69	aic	0.363	62	6.05393e-07	NA	-1	-1	NA	0	chromHMMenh	NA	encodeDNaseIHS	encodeH3K27ac	NA	encodeP300	NA	NA	NA	NA	NA
chr18	50619980	50620348	complex	'0010000010	-5080.58	-5066.96	unique	0.349	61	6.07966e-07	NA	-1	-1	NA	0	NA	NA	NA	NA	NA	NA	NA	NA	NA	NA	NA
chr2	161023121	161023306	orang.sel	'0000001000	-2562.02	-2550.25	unique	0.394	58	6.11718e-07	NA	-1	-1	NA	0	NA	NA	NA	encodeH3K27ac	OREG1690139,OREG1655259,OREG1596916	encodeP300	NA	NA	NA	NA	NA
chr4	188120334	188120409	orang.sel	'0000001000	-1304.34	-1292.57	unique	0.359	56	6.11718e-07	NA	-1	-1	NA	0	NA	NA	NA	NA	NA	NA	NA	NA	NA	NA	NA
chr15	86818434	86818602	complex	1010100000	-2458.09	-2442.97	unique	0.414	55	6.14295e-07	NA	-1	-1	NA	0	NA	NA	NA	encodeH3K27ac	OREG0678795	NA	NA	NA	NA	NA	NA
chr4	14121725	14121910	complex	'0100101000	-2259.15	-2244.03	aic	0.408	56	6.14295e-07	NA	-1	-1	NA	0	NA	NA	NA	encodeH3K27ac	NA	NA	NA	NA	NA	NA	NA
chr9	120869394	120869648	complex	'0010101010	-4029.46	-4012.99	unique	0.369	60	6.14374e-07	NA	-1	-1	NA	0	NA	NA	NA	NA	NA	encodeP300	NA	NA	NA	NA	NA
chr1	171711176	171711251	chimp.sel	'0010000000	-1204.72	-1192.96	unique	0.413	51	6.1811e-07	NA	-1	-1	NA	0	NA	chromHMMprom	encodeDNaseIHS	encodeH3K27ac	OREG1875060,OREG1706284,OREG1541663,OREG1485501,OREG1478721,OREG1247705,OREG1217818,OREG1015804	encodeP300	NA	NA	NA	NA	NA
chr18	40430198	40430454	gorilla.sel	'0000100000	-3087.91	-3076.15	unique	0.34	53	6.1811e-07	NA	-1	-1	NA	0	NA	NA	encodeDNaseIHS	NA	NA	NA	NA	NA	NA	NA	NA
chr4	97949069	97949654	orang.sel	'0000001000	-7503.85	-7492.09	unique	0.346	60	6.1811e-07	NA	-1	-1	NA	0	NA	NA	NA	NA	NA	NA	NA	NA	NA	NA	NA
chr6	15090720	15090890	orang.sel	'0000001000	-2827.33	-2815.57	unique	0.467	62	6.1811e-07	NA	-1	-1	NA	0	chromHMMenh	NA	encodeDNaseIHS	encodeH3K27ac	OREG1635422,OREG1576705,OREG1252997,OREG1171342	encodeP300	NA	limb	NA	NA	NA
chr18	36001163	36001309	complex	'0100000010	-2415.15	-2401.55	aic	0.397	62	6.20248e-07	NA	-1	-1	NA	0	chromHMMenh	NA	NA	encodeH3K27ac	NA	NA	NA	NA	NA	NA	NA
chr16	65679276	65679398	chimp.sel	'0010000000	-2012.82	-2001.07	unique	0.407	58	6.24569e-07	NA	-1	-1	NA	0	chromHMMenh	NA	NA	encodeH3K27ac	NA	NA	NA	NA	NA	NA	NA
chr16	78511764	78512273	complex	'0100000010	-5237.78	-5224.19	aic	0.394	62	6.26481e-07	NA	-1	-1	NA	0	NA	NA	NA	encodeH3K27ac	OREG0350711,OREG0004181,OREG0002521	encodeP300	NA	NA	NA	hs12,Positive	NA
chr7	2916363	2916418	complex	'0010001000	-747.95	-734.36	aic	0.536	53	6.26481e-07	NA	-1	-1	NA	0	chromHMMenh	NA	encodeDNaseIHS	encodeH3K27ac	OREG1197650	encodeP300	NA	NA	NA	NA	NA
chr20	39435790	39436382	chimp.sel	'0010000000	-7385.24	-7373.5	unique	0.51	61	6.31095e-07	NA	-1	-1	NA	0	NA	NA	encodeDNaseIHS	NA	NA	encodeP300	NA	NA	NA	NA	NA
chr6	93169460	93169710	complex	'0000101010	-2687.68	-2672.59	aic	0.341	57	6.32413e-07	NA	-1	-1	NA	0	chromHMMenh	NA	encodeDNaseIHS	NA	OREG1660372,OREG1602064	NA	NA	NA	NA	NA	NA
chr13	76478544	76478600	complex	'0000001010	-1207.73	-1194.15	unique	0.409	61	6.32777e-07	NA	-1	-1	NA	0	NA	NA	NA	encodeH3K27ac	NA	encodeP300	NA	NA	NA	NA	NA
chr15	98382213	98382281	human.bgc	'0100000000	-1135.52	-1123.79	aic	0.407	56	6.3769e-07	NA	-1	-1	NA	0	NA	NA	NA	encodeH3K27ac	NA	encodeP300	NA	NA	NA	NA	NA
chr6	139867638	139867735	gibbon.sel	'0000000010	-1458.11	-1446.38	unique	0.397	60	6.3769e-07	NA	-1	-1	NA	0	chromHMMenh	NA	NA	encodeH3K27ac	OREG1890013,OREG1265387	encodeP300	NA	NA	NA	NA	NA
chr2	221131200	221131338	gibbon.sel	'0000000010	-2557.45	-2545.73	unique	0.396	61	6.44354e-07	NA	-1	-1	NA	0	NA	NA	NA	NA	NA	NA	NA	NA	NA	NA	NA
chr4	28060670	28060910	human.sel	1000000000	-3722.16	-3710.44	unique	0.323	61	6.44354e-07	NA	-1	-1	NA	0	NA	NA	NA	NA	NA	NA	NA	NA	NA	NA	NA
chr6	106340963	106341232	orang.sel	'0000001000	-4118.5	-4106.78	unique	0.405	60	6.44354e-07	NA	-1	-1	NA	0	chromHMMenh	NA	encodeDNaseIHS	encodeH3K27ac	OREG1622162,OREG1236082	encodeP300	NA	NA	[blood]|[dendritic_cell]|[large_intestine]|[lung]|[permissive]|[robust]|[throat]|[tonsil]	NA	NA
chr18	64008982	64009122	complex	'0010001000	-2212.02	-2198.46	unique	0.326	57	6.4556e-07	NA	-1	-1	NA	0	NA	NA	NA	NA	NA	NA	NA	NA	NA	NA	NA
chr18	37957620	37958203	complex	1001011000	-6977.32	-6960.92	aic	0.354	62	6.56281e-07	NA	-1	-1	NA	0	NA	NA	NA	NA	NA	NA	NA	NA	NA	NA	NA
chr11	8383754	8384194	human.sel	1000000000	-3160.47	-3148.77	unique	0.503	62	6.57893e-07	chr11	8383717	8384193	HACNS_146;2xHAR.346	439	NA	NA	NA	encodeH3K27ac	OREG0897736,OREG0869577	NA	NA	NA	NA	NA	NA
chr21	28177608	28177798	chimp.sel	'0010000000	-2215.35	-2203.65	unique	0.377	57	6.57893e-07	NA	-1	-1	NA	0	chromHMMenh	NA	encodeDNaseIHS	encodeH3K27ac	NA	encodeP300	NA	NA	NA	NA	NA
chr3	70298891	70298964	complex	'0010100000	-980.63	-967.09	unique	0.345	62	6.58601e-07	NA	-1	-1	NA	0	chromHMMenh	NA	encodeDNaseIHS	encodeH3K27ac	OREG1684017	NA	NA	NA	NA	NA	NA
chr6	87797820	87797932	complex	'0010100000	-1999.88	-1986.34	unique	0.373	60	6.58601e-07	NA	-1	-1	NA	0	chromHMMenh	NA	NA	NA	NA	NA	NA	NA	NA	NA	NA
chr2	21475217	21475734	complex	1000100000	-6575.02	-6561.49	unique	0.424	61	6.65221e-07	chr2	21475216	21475777	ANC419;2xHAR.39;HACNS_221	517	NA	NA	NA	encodeH3K27ac	NA	encodeP300	NA	NA	NA	NA	NA
chrX	149681472	149681599	chimp.sel	'0010000000	-1465.93	-1454.25	unique	0.53	61	6.71716e-07	NA	-1	-1	NA	0	NA	NA	NA	encodeH3K27ac	NA	encodeP300	NA	NA	NA	NA	NA
chr14	34744421	34744818	complex	'0001000010	-2674.39	-2660.87	aic	0.388	62	6.71906e-07	NA	-1	-1	NA	0	NA	NA	encodeDNaseIHS	encodeH3K27ac	OREG1902615	encodeP300	NA	NA	NA	mm506,Negative	NA
chr16	7074030	7074218	complex	1000001000	-2442.02	-2428.5	aic	0.455	59	6.71906e-07	NA	-1	-1	NA	0	NA	NA	NA	NA	NA	encodeP300	NA	NA	NA	NA	NA
chr1	171859459	171859551	orang.sel	'0000001000	-1170.24	-1158.57	unique	0.363	55	6.78737e-07	NA	-1	-1	NA	0	NA	NA	NA	encodeH3K27ac	OREG1238521	encodeP300	NA	NA	NA	NA	NA
chr17	4901549	4901634	chimp.sel	'0010000000	-1266.75	-1255.08	unique	0.568	55	6.78737e-07	NA	-1	-1	NA	0	NA	chromHMMprom	encodeDNaseIHS	encodeH3K27ac	OREG1898459	NA	NA	NA	NA	NA	NA
chr14	26741128	26741508	complex	'0001100010	-4953.65	-4938.64	aic	0.336	62	6.83376e-07	NA	-1	-1	NA	0	NA	NA	NA	NA	NA	encodeP300	NA	NA	NA	NA	NA
chr4	130767220	130767510	complex	'0000011000	-3757.85	-3744.35	aic	0.353	56	6.8548e-07	NA	-1	-1	NA	0	NA	NA	NA	NA	NA	NA	NA	NA	NA	NA	NA
chrX	142078068	142078213	complex	1000000001	-1920.94	-1907.44	aic	0.355	62	6.8548e-07	NA	-1	-1	NA	0	NA	NA	NA	NA	NA	NA	NA	NA	NA	NA	NA
chr4	137692415	137692565	complex	'0100100001	-2328.59	-2313.59	aic	0.343	56	6.90029e-07	NA	-1	-1	NA	0	NA	NA	NA	NA	NA	NA	NA	NA	NA	NA	NA
chr5	51680646	51681021	complex	'0000100010	-3987.09	-3973.6	unique	0.353	60	6.92369e-07	NA	-1	-1	NA	0	NA	NA	NA	NA	NA	NA	NA	NA	NA	NA	NA
chr2	212906446	212906799	complex	1010001000	-2428.02	-2413.03	unique	0.332	62	6.96745e-07	NA	-1	-1	NA	0	NA	NA	NA	NA	NA	NA	NA	NA	NA	NA	NA
chr13	79437973	79438102	complex	'0110000000	-2353.43	-2339.95	aic	0.371	59	6.99327e-07	NA	-1	-1	NA	0	NA	NA	NA	NA	NA	encodeP300	NA	NA	NA	NA	NA
chr16	54162096	54162766	complex	1000001000	-8812.49	-8799.01	aic	0.426	62	6.99327e-07	chr16	54162238	54162775	ANC395;2xHAR.371	528	chromHMMenh	NA	NA	encodeH3K27ac	OREG1300728,OREG0696766,OREG0505150	encodeP300	NA	limb	NA	NA	NA
chr4	29704251	29704399	orang.sel	'0000001000	-2232.24	-2220.6	unique	0.33	52	7.00244e-07	NA	-1	-1	NA	0	NA	NA	NA	NA	NA	NA	NA	NA	NA	NA	NA
chr8	12987433	12987537	gorilla.sel	'0000100000	-1005.7	-994.06	unique	0.464	59	7.00244e-07	NA	-1	-1	NA	0	chromHMMenh	chromHMMprom	encodeDNaseIHS	encodeH3K27ac	NA	encodeP300	NA	heart	NA	NA	NA
chr16	83188584	83188664	orang.sel	'0000001000	-1221.23	-1209.6	aic	0.407	58	7.07564e-07	NA	-1	-1	NA	0	NA	NA	NA	NA	NA	encodeP300	NA	NA	NA	NA	NA
chr4	187508924	187509169	gorilla.bgc	'0000010000	-2500.44	-2488.81	aic	0.402	62	7.07564e-07	NA	-1	-1	NA	0	NA	NA	NA	encodeH3K27ac	OREG1378565,OREG0518766,OREG0016447	encodeP300	NA	NA	NA	NA	NA
chr6	72439437	72439595	gibbon.sel	'0000000010	-2396.91	-2385.28	unique	0.38	60	7.07564e-07	NA	-1	-1	NA	0	NA	NA	NA	NA	NA	NA	NA	NA	NA	NA	NA
chr6	73470018	73470166	complex	'0000001001	-2817.47	-2804.01	unique	0.358	62	7.13455e-07	NA	-1	-1	NA	0	chromHMMenh	NA	NA	encodeH3K27ac	NA	NA	NA	heart	NA	NA	NA
chr2	6148460	6148645	gorilla.bgc	'0000010000	-2956.49	-2944.87	aic	0.415	56	7.1496e-07	NA	-1	-1	NA	0	NA	NA	NA	NA	NA	NA	NA	NA	NA	NA	NA
chr2	147439727	147440119	gibbon.bgc	'0000000001	-5212.64	-5201.02	aic	0.337	61	7.1496e-07	NA	-1	-1	NA	0	NA	NA	NA	NA	NA	NA	NA	NA	NA	NA	NA
chr3	1266969	1267228	complex	'0001000110	-3665.69	-3650.73	aic	0.353	58	7.17289e-07	NA	-1	-1	NA	0	NA	NA	NA	NA	NA	encodeP300	NA	NA	NA	NA	NA
chr7	146796985	146797104	complex	'0000101000	-2042.49	-2029.04	aic	0.365	58	7.20625e-07	NA	-1	-1	NA	0	NA	NA	NA	NA	NA	encodeP300	NA	NA	NA	NA	NA
chr16	8446785	8446849	complex	1010000010	-1034.81	-1019.86	unique	0.432	61	7.24271e-07	NA	-1	-1	NA	0	NA	NA	NA	NA	NA	encodeP300	NA	NA	NA	NA	NA
chr11	133789753	133791295	complex	'0000001010	-21458	-21444.5	unique	0.579	62	7.27867e-07	NA	-1	-1	NA	0	chromHMMenh	NA	encodeDNaseIHS	encodeH3K27ac	NA	encodeP300	cerebellum	NA	NA	NA	NA
chr13	71405948	71406378	complex	'0000100010	-3268.28	-3254.85	aic	0.318	60	7.35182e-07	NA	-1	-1	NA	0	NA	NA	NA	NA	NA	NA	NA	NA	NA	NA	NA
chr5	171517230	171517370	gibbon.sel	'0000000010	-1774.35	-1762.76	unique	0.53	61	7.37618e-07	NA	-1	-1	NA	0	NA	NA	encodeDNaseIHS	encodeH3K27ac	NA	encodeP300	NA	NA	NA	NA	NA
chr15	101912530	101912690	complex	'0000001001	-2875.52	-2862.1	unique	0.502	59	7.42571e-07	NA	-1	-1	NA	0	chromHMMenh	NA	encodeDNaseIHS	encodeH3K27ac	OREG1821994	encodeP300	NA	NA	NA	NA	NA
chr6	113754500	113754572	complex	'0000100001	-754.62	-741.23	aic	0.39	62	7.65186e-07	NA	-1	-1	NA	0	chromHMMenh	NA	encodeDNaseIHS	encodeH3K27ac	OREG1910517,OREG1685103,OREG1663773,OREG1605525,OREG1196897	NA	NA	NA	NA	NA	NA
chr17	4120155	4120416	chimp.bgc	'0001000000	-3706.49	-3694.94	aic	0.403	61	7.68953e-07	NA	-1	-1	NA	0	NA	NA	encodeDNaseIHS	encodeH3K27ac	NA	NA	NA	NA	NA	NA	NA
chr18	904155	904584	human.bgc	'0100000000	-5742.25	-5730.7	aic	0.508	62	7.68953e-07	chr18	904177	904537	ANC808	360	NA	chromHMMprom	encodeDNaseIHS	NA	OREG1506052	encodeP300	NA	NA	NA	NA	NA
chr7	9473697	9473855	human.bgc	'0100000000	-2052.05	-2040.5	aic	0.338	57	7.68953e-07	chr7	9473688	9473895	HACNS_90	158	NA	NA	NA	NA	NA	NA	NA	NA	NA	NA	NA
chr13	71241284	71241868	complex	'0010010000	-6452.99	-6439.61	aic	0.316	61	7.72876e-07	NA	-1	-1	NA	0	NA	NA	NA	NA	OREG1266073	NA	NA	NA	NA	NA	NA
chr5	157232870	157233176	complex	'0000001100	-3407.89	-3394.51	unique	0.354	62	7.72876e-07	NA	-1	-1	NA	0	NA	NA	NA	encodeH3K27ac	NA	encodeP300	NA	NA	NA	NA	NA
chr10	2573740	2573868	gibbon.sel	'0000000010	-1841.88	-1830.34	aic	0.397	58	7.76994e-07	NA	-1	-1	NA	0	NA	NA	NA	NA	NA	NA	NA	NA	NA	NA	NA
chr10	116675130	116675391	human.bgc	'0100000000	-3335.49	-3323.95	aic	0.397	62	7.76994e-07	NA	-1	-1	NA	0	NA	NA	encodeDNaseIHS	encodeH3K27ac	OREG0805640	NA	NA	NA	NA	NA	NA
chr11	112274446	112274595	complex	'0010000010	-2328.84	-2315.47	unique	0.473	60	7.80644e-07	NA	-1	-1	NA	0	NA	NA	NA	encodeH3K27ac	NA	NA	NA	NA	NA	NA	NA
chr9	9358741	9359405	human.sel	1000000000	-9557.5	-9545.97	unique	0.339	62	7.85118e-07	NA	-1	-1	NA	0	NA	NA	NA	NA	NA	NA	NA	NA	NA	NA	NA
chr7	3542671	3542888	complex	'0000101000	-3887.92	-3874.56	aic	0.363	59	7.88489e-07	NA	-1	-1	NA	0	NA	NA	NA	NA	NA	NA	NA	NA	NA	NA	NA
chrX	121450544	121450699	complex	'0010001000	-2171.03	-2157.67	unique	0.334	59	7.88489e-07	NA	-1	-1	NA	0	NA	NA	NA	NA	NA	NA	NA	NA	NA	NA	NA
chr14	66574558	66574814	complex	1000001010	-3258.78	-3243.92	unique	0.424	59	7.90235e-07	chr14	66574560	66574886	HACNS_389	254	NA	NA	NA	encodeH3K27ac	NA	encodeP300	NA	NA	NA	NA	NA
chr16	78609712	78610114	complex	'0010001010	-4486.07	-4471.21	unique	0.403	62	7.90235e-07	NA	-1	-1	NA	0	NA	NA	NA	encodeH3K27ac	NA	encodeP300	NA	NA	NA	NA	NA
chr6	62519055	62519320	complex	1010001000	-3801.77	-3786.91	unique	0.337	59	7.90235e-07	NA	-1	-1	NA	0	NA	NA	encodeDNaseIHS	NA	OREG1397654,OREG1350542	NA	NA	NA	NA	NA	NA
chr16	82533226	82533547	complex	'0100001010	-2977.23	-2962.38	aic	0.427	61	7.97925e-07	chr16	82533224	82533547	ANC751	321	NA	NA	NA	NA	NA	encodeP300	NA	NA	NA	NA	NA
chr11	17794398	17794534	chimp.sel	'0010000000	-3231.47	-3219.96	unique	0.551	62	8.01624e-07	NA	-1	-1	NA	0	NA	NA	NA	encodeH3K27ac	NA	encodeP300	NA	NA	NA	NA	NA
chr17	75723275	75723354	human.bgc	'0100000000	-1136.2	-1124.69	aic	0.534	56	8.01624e-07	NA	-1	-1	NA	0	NA	NA	encodeDNaseIHS	NA	NA	encodeP300	NA	forebrain	NA	NA	NA
chr20	51368471	51368751	orang.sel	'0000001000	-3611.24	-3599.73	unique	0.398	62	8.01624e-07	NA	-1	-1	NA	0	NA	NA	NA	NA	NA	encodeP300	NA	NA	NA	NA	NA
chr3	78734887	78735082	gibbon.bgc	'0000000001	-2566.02	-2554.51	aic	0.331	61	8.01624e-07	NA	-1	-1	NA	0	NA	NA	NA	NA	NA	NA	NA	NA	NA	NA	NA
chr6	2111511	2111847	human.bgc	'0100000000	-3661.25	-3649.74	aic	0.395	62	8.01624e-07	chr6	2111510	2111876	HACNS_159;2xHAR.130;ANC117	336	chromHMMenh	chromHMMprom	encodeDNaseIHS	encodeH3K27ac	OREG1674110,OREG1009164,OREG0788692,OREG0723121,OREG0700063,OREG0638326,OREG0425568,OREG0317678	encodeP300	NA	NA	NA	NA	NA
chr5	163488919	163489096	complex	'0100100000	-2625.75	-2612.41	aic	0.36	61	8.04418e-07	NA	-1	-1	NA	0	NA	NA	NA	NA	NA	encodeP300	NA	NA	NA	NA	NA
chr12	32893340	32893459	gibbon.bgc	'0000000001	-1280.54	-1269.04	aic	0.366	60	8.10007e-07	NA	-1	-1	NA	0	NA	NA	NA	encodeH3K27ac	NA	NA	NA	NA	NA	NA	NA
chr2	59144382	59144599	complex	1010000000	-3096.89	-3083.56	aic	0.402	61	8.12502e-07	NA	-1	-1	NA	0	NA	NA	NA	encodeH3K27ac	NA	encodeP300	NA	NA	NA	NA	NA
chr13	106466534	106466623	gibbon.bgc	'0000000001	-1696.97	-1685.48	aic	0.392	62	8.18478e-07	NA	-1	-1	NA	0	chromHMMenh	NA	encodeDNaseIHS	encodeH3K27ac	NA	NA	NA	NA	NA	NA	NA
chr12	6436852	6436902	complex	'0001000001	-743.39	-730.07	aic	0.545	62	8.20668e-07	NA	-1	-1	NA	0	NA	NA	encodeDNaseIHS	encodeH3K27ac	OREG1130371	encodeP300	heart	NA	NA	NA	NA
chr15	99839848	99839910	complex	'0001000010	-814.8	-801.48	aic	0.359	48	8.20668e-07	NA	-1	-1	NA	0	NA	NA	NA	encodeH3K27ac	NA	encodeP300	NA	NA	NA	NA	NA
chr16	79897367	79897525	complex	1000101010	-2708.14	-2691.98	unique	0.422	60	8.22789e-07	NA	-1	-1	NA	0	chromHMMenh	NA	NA	encodeH3K27ac	OREG1226413	encodeP300	NA	NA	NA	NA	NA
chr2	116474382	116474509	human.bgc	'0100000000	-1643.4	-1631.92	aic	0.343	61	8.27038e-07	chr2	116474381	116474511	HACNS_76	127	NA	NA	NA	NA	NA	NA	NA	NA	NA	NA	NA
chr18	51058318	51058803	orang.sel	'0000001000	-4781.86	-4770.39	unique	0.383	62	8.35687e-07	NA	-1	-1	NA	0	NA	NA	NA	NA	NA	NA	NA	NA	NA	NA	NA
chr6	107979407	107979691	gibbon.sel	'0000000010	-4084.51	-4073.04	unique	0.47	61	8.35687e-07	NA	-1	-1	NA	0	chromHMMenh	chromHMMprom	encodeDNaseIHS	encodeH3K27ac	OREG1854032,OREG1842723,OREG0017596	encodeP300	NA	NA	NA	NA	NA
chr15	88850745	88850977	complex	'0100100000	-2523.88	-2510.58	aic	0.471	59	8.37247e-07	NA	-1	-1	NA	0	NA	NA	encodeDNaseIHS	NA	NA	encodeP300	e14.5heart,e14.5brain	NA	NA	NA	NA
chr9	1320150	1320544	gibbon.sel	'0000000010	-3422.46	-3411	aic	0.408	61	8.44427e-07	NA	-1	-1	NA	0	NA	NA	encodeDNaseIHS	NA	NA	NA	NA	NA	NA	NA	NA
chr10	7262003	7262252	complex	'0101000000	-4195.66	-4182.37	aic	0.389	61	8.45661e-07	chr10	7261978	7262269	HACNS_986	249	NA	NA	NA	encodeH3K27ac	NA	encodeP300	NA	NA	NA	NA	NA
chr2	143719381	143719674	gibbon.sel	'0000000010	-4337.43	-4325.98	aic	0.34	60	8.53259e-07	NA	-1	-1	NA	0	NA	NA	NA	encodeH3K27ac	NA	NA	NA	NA	NA	NA	NA
chr2	67921432	67921556	complex	'0010001000	-2213.91	-2200.63	unique	0.421	62	8.5416e-07	NA	-1	-1	NA	0	NA	NA	NA	NA	NA	NA	NA	NA	NA	NA	NA
chr11	46430060	46430260	gibbon.bgc	'0000000001	-2762.91	-2751.47	aic	0.531	62	8.62184e-07	NA	-1	-1	NA	0	NA	NA	NA	encodeH3K27ac	NA	encodeP300	NA	NA	NA	NA	NA
chr16	79845132	79845258	complex	'0100010000	-1516.67	-1503.4	aic	0.423	59	8.62745e-07	NA	-1	-1	NA	0	chromHMMenh	NA	NA	encodeH3K27ac	OREG1495744	encodeP300	NA	NA	NA	NA	NA
chr18	44601783	44601952	complex	'0000011000	-1829.55	-1816.28	unique	0.4	60	8.62745e-07	NA	-1	-1	NA	0	chromHMMenh	NA	encodeDNaseIHS	encodeH3K27ac	NA	NA	NA	NA	NA	NA	NA
chr2	119887354	119887513	complex	1000001000	-1504.29	-1491.03	aic	0.507	61	8.71415e-07	NA	-1	-1	NA	0	chromHMMenh	NA	encodeDNaseIHS	encodeH3K27ac	OREG1647169,OREG1588735,OREG1182178	encodeP300	NA	NA	NA	NA	NA
chr1	244080686	244080839	complex	'0101000000	-2534.19	-2520.94	aic	0.435	61	8.80173e-07	NA	-1	-1	NA	0	chromHMMenh	chromHMMprom	encodeDNaseIHS	encodeH3K27ac	OREG1789545	encodeP300	NA	forebrain	NA	NA	NA
chr11	134079200	134079373	complex	'0000001100	-2721.44	-2708.19	unique	0.385	61	8.80173e-07	NA	-1	-1	NA	0	NA	NA	NA	encodeH3K27ac	NA	encodeP300	NA	NA	NA	NA	NA
chr18	72492338	72492600	complex	'0100001000	-2235.54	-2222.29	aic	0.353	61	8.80173e-07	NA	-1	-1	NA	0	NA	NA	NA	encodeH3K27ac	NA	NA	NA	NA	NA	NA	NA
chr18	32386176	32386274	orang.bgc	'0000000100	-769.01	-757.59	aic	0.392	61	8.80315e-07	NA	-1	-1	NA	0	chromHMMenh	NA	NA	encodeH3K27ac	NA	encodeP300	NA	NA	NA	NA	NA
chr1	63444952	63445026	orang.sel	'0000001000	-1220.8	-1209.39	unique	0.408	62	8.89523e-07	NA	-1	-1	NA	0	NA	NA	NA	NA	NA	encodeP300	NA	NA	NA	NA	NA
chr10	102642478	102642866	complex	'0000001010	-4297.32	-4284.09	unique	0.51	60	8.97954e-07	NA	-1	-1	NA	0	chromHMMenh	NA	encodeDNaseIHS	encodeH3K27ac	OREG1629158,OREG1165702	encodeP300	kidney,intestine	NA	NA	NA	NA
chr3	77637889	77638098	gibbon.bgc	'0000000001	-2277.26	-2265.86	aic	0.334	62	8.98829e-07	NA	-1	-1	NA	0	NA	NA	NA	NA	NA	NA	NA	NA	NA	NA	NA
chr5	42425031	42425096	gibbon.sel	'0000000010	-1383.38	-1371.98	unique	0.46	58	8.98829e-07	NA	-1	-1	NA	0	NA	chromHMMprom	encodeDNaseIHS	NA	OREG1491932,OREG1171644	encodeP300	NA	NA	NA	NA	NA
chr2	177770220	177770648	complex	'0000101010	-5231.23	-5216.51	unique	0.402	62	9.04959e-07	NA	-1	-1	NA	0	NA	NA	NA	encodeH3K27ac	NA	encodeP300	NA	NA	NA	NA	NA
chr4	59154459	59154898	complex	1010000010	-4410.83	-4396.11	aic	0.325	60	9.04959e-07	chr4	59154509	59154897	2xHAR.527	388	NA	NA	NA	NA	NA	NA	NA	NA	NA	NA	NA
chr9	120555418	120555545	complex	'0001100001	-1744.87	-1730.15	aic	0.373	60	9.04959e-07	NA	-1	-1	NA	0	NA	NA	NA	NA	NA	encodeP300	NA	NA	NA	NA	NA
chr16	7559845	7559956	complex	'0001000010	-1435.27	-1422.05	aic	0.447	62	9.06978e-07	NA	-1	-1	NA	0	chromHMMenh	NA	NA	encodeH3K27ac	NA	encodeP300	NA	NA	NA	NA	NA
chr1	39025547	39025800	chimp.sel	'0010000000	-2026.35	-2014.96	unique	0.514	60	9.08231e-07	NA	-1	-1	NA	0	chromHMMenh	chromHMMprom	encodeDNaseIHS	encodeH3K27ac	OREG1513492	encodeP300	NA	NA	NA	NA	NA
chr3	34635200	34635344	orang.sel	'0000001000	-2083.24	-2071.85	unique	0.385	58	9.08231e-07	NA	-1	-1	NA	0	NA	NA	NA	NA	NA	encodeP300	NA	NA	NA	NA	NA
chr11	132018806	132019005	complex	'0000010010	-2683.28	-2670.07	aic	0.445	61	9.16094e-07	NA	-1	-1	NA	0	NA	NA	NA	NA	NA	encodeP300	NA	NA	NA	NA	NA
chr3	34874927	34875155	complex	'0000100001	-3015.13	-3001.92	aic	0.375	58	9.16094e-07	NA	-1	-1	NA	0	NA	NA	NA	NA	NA	encodeP300	NA	NA	NA	NA	NA
chr13	73355414	73355522	chimp.sel	'0010000000	-1172.2	-1160.82	unique	0.401	58	9.17733e-07	NA	-1	-1	NA	0	NA	chromHMMprom	encodeDNaseIHS	encodeH3K27ac	OREG1260138	encodeP300	NA	NA	NA	NA	NA
chr6	110501641	110501841	gibbon.sel	'0000000010	-2779.72	-2768.34	unique	0.409	61	9.17733e-07	NA	-1	-1	NA	0	NA	chromHMMprom	encodeDNaseIHS	encodeH3K27ac	OREG1892599,OREG1746215,OREG1722264,OREG1262832,OREG1232192,OREG1181454	encodeP300	NA	NA	NA	NA	NA
chr11	131988549	131988844	orang.sel	'0000001000	-2358.19	-2346.82	unique	0.462	62	9.27334e-07	NA	-1	-1	NA	0	NA	NA	NA	encodeH3K27ac	NA	encodeP300	NA	NA	NA	NA	NA
chr18	34890960	34891114	gibbon.sel	'0000000010	-2482.39	-2471.02	aic	0.539	61	9.27334e-07	NA	-1	-1	NA	0	NA	NA	NA	encodeH3K27ac	NA	encodeP300	NA	NA	NA	NA	NA
chr2	121730797	121730853	human.sel	1000000000	-1148.27	-1136.9	unique	0.546	61	9.27334e-07	NA	-1	-1	NA	0	NA	NA	NA	encodeH3K27ac	NA	encodeP300	NA	NA	NA	NA	NA
chr8	117902548	117902610	gibbon.sel	'0000000010	-825.96	-814.59	unique	0.377	50	9.27334e-07	NA	-1	-1	NA	0	chromHMMenh	NA	encodeDNaseIHS	encodeH3K27ac	OREG1934521,OREG1883115	encodeP300	NA	NA	NA	NA	NA
chr3	58827638	58827855	complex	'0100011010	-3247.45	-3231.42	unique	0.368	60	9.29917e-07	NA	-1	-1	NA	0	chromHMMenh	chromHMMprom	encodeDNaseIHS	encodeH3K27ac	NA	NA	NA	NA	NA	NA	NA
chr16	8341419	8341485	complex	1000000001	-938.26	-925.07	aic	0.453	54	9.346e-07	chr16	8341428	8341453	2xHAR.204	25	NA	NA	NA	NA	NA	encodeP300	NA	NA	NA	NA	NA
chr20	54215059	54215196	complex	1000000010	-2346.83	-2333.64	unique	0.405	59	9.346e-07	NA	-1	-1	NA	0	NA	NA	NA	NA	NA	NA	NA	NA	NA	NA	NA
chr3	182318636	182318812	gibbon.sel	'0000000010	-2569.15	-2557.79	aic	0.419	58	9.37036e-07	NA	-1	-1	NA	0	NA	NA	NA	NA	NA	NA	NA	NA	NA	NA	NA
chr11	31003954	31004704	complex	'0001010000	-6144.68	-6131.5	aic	0.373	61	9.43993e-07	NA	-1	-1	NA	0	NA	NA	NA	encodeH3K27ac	NA	NA	NA	NA	NA	NA	NA
chr13	59763646	59763747	complex	'0010000010	-1544.97	-1531.79	unique	0.367	57	9.43993e-07	NA	-1	-1	NA	0	NA	NA	NA	NA	NA	encodeP300	NA	NA	NA	NA	NA
chr4	27255477	27255999	complex	1010001010	-7218.63	-7202.62	unique	0.393	62	9.47588e-07	NA	-1	-1	NA	0	NA	NA	NA	NA	NA	NA	NA	NA	NA	NA	NA
chr15	98703630	98704120	complex	'0010100000	-4608.03	-4594.86	unique	0.432	60	9.5348e-07	NA	-1	-1	NA	0	chromHMMenh	NA	encodeDNaseIHS	encodeH3K27ac	OREG0811196,OREG0714874	encodeP300	NA	NA	NA	NA	NA
chr11	30887005	30887394	gorilla.sel	'0000100000	-4478.51	-4467.17	unique	0.412	62	9.56746e-07	NA	-1	-1	NA	0	NA	NA	NA	NA	NA	NA	NA	NA	NA	NA	NA
chr9	17323156	17324173	chimp.sel	'0010000000	-4561.47	-4550.13	aic	0.327	62	9.56746e-07	NA	-1	-1	NA	0	NA	NA	encodeDNaseIHS	encodeH3K27ac	OREG1272026,OREG0069759	NA	NA	NA	NA	hs529,Positive	NA
chr9	123319225	123319366	chimp.sel	'0010000000	-2276.75	-2265.41	unique	0.403	60	9.56746e-07	NA	-1	-1	NA	0	NA	NA	encodeDNaseIHS	encodeH3K27ac	NA	encodeP300	NA	NA	NA	NA	NA
chr18	36743340	36743510	complex	'0101000010	-1444.31	-1429.65	aic	0.361	58	9.59079e-07	NA	-1	-1	NA	0	NA	NA	NA	NA	NA	encodeP300	NA	NA	NA	NA	NA
chr2	145874630	145875312	complex	'0000101010	-9543.98	-9529.32	unique	0.363	62	9.59079e-07	NA	-1	-1	NA	0	chromHMMenh	NA	encodeDNaseIHS	encodeH3K27ac	NA	encodeP300	NA	NA	NA	NA	NA
chr9	119415959	119416256	complex	'0001000010	-3639.57	-3626.41	unique	0.433	62	9.63063e-07	NA	-1	-1	NA	0	chromHMMenh	NA	encodeDNaseIHS	encodeH3K27ac	OREG1108037	encodeP300	NA	NA	NA	NA	NA
chr16	76156197	76156408	chimp.sel	'0010000000	-2898.95	-2887.63	unique	0.368	57	9.76872e-07	NA	-1	-1	NA	0	NA	NA	NA	NA	NA	NA	NA	NA	NA	NA	NA
chr8	111908144	111908221	orang.sel	'0000001000	-1128.7	-1117.38	unique	0.357	52	9.76872e-07	NA	-1	-1	NA	0	NA	NA	NA	encodeH3K27ac	NA	NA	NA	NA	NA	NA	NA
chr4	59469331	59469463	complex	1000000001	-1909.74	-1896.6	aic	0.342	59	9.82518e-07	NA	-1	-1	NA	0	chromHMMenh	NA	NA	encodeH3K27ac	NA	NA	NA	NA	NA	NA	NA
chr2	176990151	176990201	orang.sel	'0000001000	-919.67	-908.36	unique	0.528	60	9.87094e-07	NA	-1	-1	NA	0	NA	NA	NA	NA	NA	encodeP300	NA	NA	NA	NA	NA
chr8	101225561	101225661	gibbon.sel	'0000000010	-1451.68	-1440.37	unique	0.435	45	9.87094e-07	NA	-1	-1	NA	0	NA	chromHMMprom	encodeDNaseIHS	encodeH3K27ac	OREG1852998,OREG1190134	encodeP300	NA	NA	NA	NA	NA
chr2	141379104	141379531	complex	'0010000010	-4462.06	-4448.93	unique	0.322	61	9.92392e-07	NA	-1	-1	NA	0	NA	NA	NA	NA	NA	NA	NA	NA	NA	NA	classII
chr9	13113005	13113067	complex	'0100000001	-667.48	-654.35	aic	0.371	61	9.92392e-07	NA	-1	-1	NA	0	chromHMMenh	NA	NA	encodeH3K27ac	NA	NA	NA	NA	NA	NA	NA
chr15	53859348	53859582	complex	1010000001	-3013.19	-2998.57	unique	0.359	57	9.96942e-07	NA	-1	-1	NA	0	NA	NA	NA	NA	NA	NA	NA	NA	NA	NA	NA
chr12	96384165	96384322	human.bgc	'0100000000	-1948.35	-1937.05	aic	0.45	60	9.97423e-07	NA	-1	-1	NA	0	chromHMMenh	NA	encodeDNaseIHS	encodeH3K27ac	NA	encodeP300	NA	NA	NA	NA	NA
chr16	60826407	60826656	complex	1000100000	-3122.38	-3109.26	unique	0.385	60	1.00237e-06	NA	-1	-1	NA	0	NA	NA	NA	NA	NA	NA	NA	NA	NA	NA	NA
chr1	32221757	32222026	complex	'0000001001	-4322.98	-4309.87	unique	0.58	62	1.01244e-06	NA	-1	-1	NA	0	chromHMMenh	NA	encodeDNaseIHS	encodeH3K27ac	NA	encodeP300	NA	NA	NA	NA	NA
chr10	18438340	18438456	complex	'0010001000	-1854.88	-1841.77	unique	0.386	60	1.01244e-06	NA	-1	-1	NA	0	NA	NA	encodeDNaseIHS	NA	NA	encodeP300	NA	NA	NA	NA	NA
chr10	35953638	35953983	complex	'0000101000	-4549.29	-4536.18	unique	0.379	60	1.01244e-06	NA	-1	-1	NA	0	NA	NA	NA	encodeH3K27ac	NA	encodeP300	NA	NA	NA	NA	NA
chr7	3277296	3277531	complex	1000001000	-3058.15	-3045.04	aic	0.471	60	1.01244e-06	NA	-1	-1	NA	0	NA	NA	NA	NA	NA	NA	NA	NA	NA	NA	NA
chr13	75459658	75459958	complex	1010000010	-4252.89	-4238.29	unique	0.361	62	1.01643e-06	NA	-1	-1	NA	0	NA	NA	NA	NA	NA	encodeP300	NA	NA	NA	NA	NA
chr3	59554591	59554815	complex	1000001010	-3118.01	-3103.41	aic	0.444	62	1.01643e-06	NA	-1	-1	NA	0	chromHMMenh	NA	encodeDNaseIHS	encodeH3K27ac	NA	NA	NA	NA	NA	NA	NA
chr7	114069481	114069815	complex	'0110100000	-3549.14	-3534.54	aic	0.327	61	1.01643e-06	NA	-1	-1	NA	0	NA	NA	NA	NA	OREG0573281	encodeP300	NA	NA	NA	NA	NA
chr14	98558666	98558732	orang.sel	'0000001000	-1183.68	-1172.4	unique	0.431	57	1.01841e-06	NA	-1	-1	NA	0	NA	NA	NA	encodeH3K27ac	NA	encodeP300	NA	NA	NA	NA	NA
chr14	34112010	34112553	complex	'0001000100	-4664.37	-4651.27	aic	0.381	61	1.02261e-06	NA	-1	-1	NA	0	chromHMMenh	NA	encodeDNaseIHS	encodeH3K27ac	NA	encodeP300	NA	NA	NA	NA	NA
chr18	27984559	27985097	complex	'0001100000	-7414.72	-7401.62	aic	0.34	61	1.02261e-06	NA	-1	-1	NA	0	NA	NA	NA	NA	NA	encodeP300	NA	NA	NA	NA	NA
chr11	21342371	21342568	complex	1000001010	-2215.38	-2200.79	unique	0.385	58	1.02631e-06	NA	-1	-1	NA	0	NA	NA	NA	NA	NA	NA	NA	NA	NA	NA	NA
chr9	16982833	16982956	complex	1001100000	-1472.68	-1458.09	aic	0.416	62	1.02631e-06	NA	-1	-1	NA	0	NA	NA	NA	NA	OREG0352497	encodeP300	NA	NA	NA	NA	NA
chr3	64190809	64190904	human.sel	1000000000	-1384.57	-1373.3	unique	0.42	62	1.02906e-06	chr3	64190808	64190899	BUSH08_44	90	NA	NA	NA	encodeH3K27ac	NA	encodeP300	NA	NA	NA	NA	NA
chr4	136713112	136713289	gibbon.bgc	'0000000001	-2778.18	-2766.91	aic	0.336	55	1.02906e-06	NA	-1	-1	NA	0	NA	NA	encodeDNaseIHS	NA	NA	NA	NA	NA	NA	NA	NA
chr6	1267632	1267708	gibbon.sel	'0000000010	-1056.24	-1044.97	unique	0.446	56	1.02906e-06	NA	-1	-1	NA	0	chromHMMenh	NA	encodeDNaseIHS	encodeH3K27ac	OREG1892603,OREG1742590,OREG1293971	encodeP300	NA	NA	NA	NA	NA
chr14	45280468	45280626	complex	'0000000101	-1987.13	-1974.04	aic	0.389	57	1.03289e-06	NA	-1	-1	NA	0	NA	NA	NA	NA	NA	encodeP300	NA	NA	NA	NA	NA
chr14	83287545	83287637	complex	'0010001000	-1357.68	-1344.59	unique	0.337	58	1.03289e-06	NA	-1	-1	NA	0	NA	NA	NA	NA	NA	NA	NA	NA	NA	NA	NA
chr16	79896472	79896592	complex	'0010000010	-1667.01	-1653.92	aic	0.418	57	1.03289e-06	NA	-1	-1	NA	0	NA	NA	NA	encodeH3K27ac	NA	encodeP300	NA	NA	NA	NA	NA
chr2	177609876	177610111	complex	'0000001010	-2728.91	-2715.82	unique	0.387	62	1.03289e-06	NA	-1	-1	NA	0	chromHMMenh	NA	NA	encodeH3K27ac	NA	encodeP300	NA	NA	NA	NA	NA
chr2	7592818	7592964	gorilla.sel	'0000100000	-1689.49	-1678.23	unique	0.422	56	1.03984e-06	NA	-1	-1	NA	0	NA	NA	NA	NA	NA	NA	NA	NA	NA	NA	NA
chr15	46788756	46789230	complex	'0000001010	-6316.8	-6303.72	aic	0.38	59	1.04327e-06	NA	-1	-1	NA	0	NA	NA	NA	NA	NA	encodeP300	NA	NA	NA	NA	NA
chr4	182284532	182284968	complex	'0100001001	-4970.82	-4956.25	aic	0.363	62	1.04637e-06	NA	-1	-1	NA	0	NA	NA	NA	NA	NA	NA	NA	NA	NA	NA	NA
chr6	96861503	96861933	complex	1010000010	-5785.74	-5771.17	unique	0.372	62	1.04637e-06	NA	-1	-1	NA	0	NA	NA	NA	NA	NA	NA	NA	NA	NA	NA	NA
chr3	25429481	25430061	complex	1001011010	-6736.46	-6719.32	aic	0.416	62	1.04705e-06	NA	-1	-1	NA	0	NA	NA	NA	encodeH3K27ac	NA	encodeP300	NA	NA	NA	NA	NA
chr10	8006073	8006449	orang.bgc	'0000000100	-6174.64	-6163.39	aic	0.424	62	1.05072e-06	NA	-1	-1	NA	0	NA	NA	NA	encodeH3K27ac	NA	encodeP300	NA	NA	NA	NA	NA
chr14	51317332	51317552	chimp.bgc	'0001000000	-2987.38	-2976.13	aic	0.415	58	1.05072e-06	NA	-1	-1	NA	0	NA	NA	NA	NA	NA	NA	NA	NA	NA	NA	NA
chr2	195695358	195695470	complex	1010000100	-1659.92	-1645.36	unique	0.327	60	1.05655e-06	NA	-1	-1	NA	0	NA	NA	NA	NA	NA	NA	NA	NA	NA	NA	NA
chr11	120388563	120388650	orang.sel	'0000001000	-1009.98	-998.74	unique	0.543	54	1.06171e-06	NA	-1	-1	NA	0	chromHMMenh	chromHMMprom	encodeDNaseIHS	encodeH3K27ac	NA	encodeP300	NA	NA	NA	NA	NA
chr7	147926790	147926874	gibbon.sel	'0000000010	-1547.77	-1536.53	unique	0.436	60	1.06171e-06	NA	-1	-1	NA	0	NA	NA	NA	encodeH3K27ac	NA	encodeP300	NA	NA	NA	NA	NA
chr3	174588790	174588932	complex	'0001000010	-2303.39	-2290.33	aic	0.34	62	1.06435e-06	NA	-1	-1	NA	0	NA	NA	NA	NA	NA	NA	NA	NA	NA	NA	NA
chr10	102783187	102783371	chimp.sel	'0010000000	-2476.63	-2465.4	unique	0.563	61	1.07283e-06	NA	-1	-1	NA	0	NA	NA	NA	encodeH3K27ac	NA	encodeP300	heart	NA	NA	NA	NA
chr6	8417581	8417729	orang.sel	'0000001000	-2350.25	-2339.03	unique	0.348	61	1.08406e-06	NA	-1	-1	NA	0	NA	NA	NA	NA	NA	encodeP300	NA	NA	NA	NA	NA
chr6	35696805	35696957	gibbon.sel	'0000000010	-2565.14	-2553.92	unique	0.557	60	1.08406e-06	NA	-1	-1	NA	0	chromHMMenh	chromHMMprom	encodeDNaseIHS	encodeH3K27ac	OREG1859563,OREG1269175,OREG1238237,OREG0311173	encodeP300	NA	NA	NA	NA	NA
chr8	116913986	116914239	orang.sel	'0000001000	-3214.22	-3203	unique	0.366	60	1.08406e-06	NA	-1	-1	NA	0	NA	NA	NA	NA	NA	encodeP300	NA	NA	NA	NA	NA
chr9	36940091	36940483	complex	1000001010	-2952.89	-2938.36	unique	0.486	62	1.08767e-06	NA	-1	-1	NA	0	NA	NA	encodeDNaseIHS	encodeH3K27ac	NA	encodeP300	NA	NA	NA	NA	NA
chr2	156989066	156989222	complex	1000001000	-1874.91	-1861.88	aic	0.345	62	1.09676e-06	NA	-1	-1	NA	0	chromHMMenh	NA	NA	NA	NA	encodeP300	NA	NA	NA	NA	NA
chr14	34010427	34010706	complex	1010000100	-3621.88	-3607.36	unique	0.404	61	1.09825e-06	NA	-1	-1	NA	0	NA	NA	NA	encodeH3K27ac	NA	encodeP300	NA	NA	NA	NA	NA
chr14	31341764	31341907	orang.sel	'0000001000	-2080.03	-2068.83	unique	0.459	56	1.10687e-06	NA	-1	-1	NA	0	chromHMMenh	chromHMMprom	encodeDNaseIHS	encodeH3K27ac	NA	encodeP300	NA	NA	NA	NA	NA
chr4	182669820	182669999	human.sel	1000000000	-1608.19	-1596.99	aic	0.36	61	1.10687e-06	chr4	182669820	182670043	2xHAR.460;ANC1045	179	NA	NA	NA	NA	NA	encodeP300	NA	NA	NA	NA	NA
chr5	23389511	23389586	gibbon.sel	'0000000010	-1460.53	-1449.33	unique	0.333	58	1.10687e-06	NA	-1	-1	NA	0	NA	NA	NA	NA	NA	NA	NA	NA	NA	NA	NA
chr10	102752944	102753207	chimp.sel	'0010000000	-3770.09	-3758.9	unique	0.551	62	1.11846e-06	NA	-1	-1	NA	0	NA	NA	NA	encodeH3K27ac	NA	encodeP300	NA	NA	NA	NA	NA
chr18	43014590	43015096	complex	1010000000	-4724.77	-4711.76	aic	0.416	62	1.11892e-06	chr18	43014904	43015071	HACNS_621;HAR192	167	NA	NA	NA	NA	NA	encodeP300	NA	NA	NA	NA	NA
chr7	115113707	115114476	complex	'0100100000	-4099.12	-4086.11	aic	0.387	62	1.11892e-06	chr7	115113707	115114476	ANC1200	769	NA	NA	NA	NA	OREG0069874	encodeP300	NA	NA	NA	hs684,Negative	NA
chr11	43084307	43084496	complex	'0010001010	-2881.58	-2867.08	aic	0.428	62	1.11972e-06	NA	-1	-1	NA	0	NA	NA	encodeDNaseIHS	NA	NA	NA	NA	NA	NA	NA	NA
chr1	11549925	11550058	complex	'0110000000	-2081.51	-2068.51	aic	0.53	61	1.13017e-06	NA	-1	-1	NA	0	NA	NA	encodeDNaseIHS	encodeH3K27ac	NA	encodeP300	NA	NA	NA	NA	NA
chr11	43059857	43060350	complex	'0000100010	-6528.2	-6515.2	unique	0.398	61	1.13017e-06	NA	-1	-1	NA	0	NA	NA	NA	NA	NA	NA	NA	NA	NA	NA	NA
chr2	121678342	121678421	chimp.sel	'0010000000	-1378.51	-1367.33	aic	0.525	60	1.13017e-06	NA	-1	-1	NA	0	chromHMMenh	NA	NA	encodeH3K27ac	NA	encodeP300	NA	NA	NA	NA	NA
chr3	6907076	6907140	human.sel	1000000000	-1229.19	-1218.01	unique	0.463	60	1.13017e-06	chr3	6907090	6907107	2xHAR.241	17	NA	NA	encodeDNaseIHS	NA	NA	encodeP300	NA	NA	NA	NA	NA
chr4	80557579	80557852	orang.bgc	'0000000100	-3793.84	-3782.66	aic	0.349	61	1.13017e-06	NA	-1	-1	NA	0	NA	NA	NA	encodeH3K27ac	NA	encodeP300	NA	NA	NA	NA	NA
chr4	184882413	184882487	human.sel	1000000000	-1222.42	-1211.24	aic	0.405	61	1.13017e-06	NA	-1	-1	NA	0	NA	NA	encodeDNaseIHS	NA	NA	NA	NA	NA	NA	NA	NA
chr1	18559439	18559641	complex	'0000011000	-3341.58	-3328.59	aic	0.5	61	1.14152e-06	NA	-1	-1	NA	0	chromHMMenh	NA	NA	encodeH3K27ac	NA	encodeP300	NA	NA	NA	NA	NA
chr14	33991114	33991497	complex	1000000010	-5188.79	-5175.8	unique	0.395	60	1.14152e-06	NA	-1	-1	NA	0	NA	NA	NA	NA	OREG0086632	encodeP300	NA	NA	NA	NA	NA
chr10	1167098	1167196	gibbon.sel	'0000000010	-1590.35	-1579.18	unique	0.448	60	1.142e-06	NA	-1	-1	NA	0	chromHMMenh	NA	NA	encodeH3K27ac	NA	NA	NA	NA	NA	NA	NA
chr4	174674628	174674866	orang.sel	'0000001000	-4114.24	-4103.07	aic	0.347	59	1.142e-06	NA	-1	-1	NA	0	NA	NA	encodeDNaseIHS	NA	OREG0867338	NA	NA	NA	NA	NA	NA
chr5	167092733	167093004	chimp.sel	'0010000000	-3917.93	-3906.76	aic	0.379	62	1.142e-06	NA	-1	-1	NA	0	NA	NA	encodeDNaseIHS	encodeH3K27ac	NA	encodeP300	NA	NA	NA	NA	NA
chr12	59915717	59916017	complex	'0000101010	-4024.53	-4010.06	aic	0.348	58	1.1527e-06	NA	-1	-1	NA	0	NA	NA	NA	NA	OREG0581362	NA	NA	NA	NA	NA	NA
chr16	52493554	52493733	complex	'0001000010	-1977.4	-1964.42	aic	0.365	61	1.153e-06	NA	-1	-1	NA	0	NA	NA	NA	encodeH3K27ac	NA	NA	NA	NA	NA	NA	NA
chr16	60854377	60854434	complex	'0010010000	-947.8	-934.82	unique	0.358	61	1.153e-06	NA	-1	-1	NA	0	NA	NA	encodeDNaseIHS	NA	NA	NA	NA	NA	NA	NA	NA
chr2	31312411	31312664	complex	'0000001010	-4123.98	-4111	unique	0.462	58	1.153e-06	NA	-1	-1	NA	0	chromHMMenh	NA	NA	encodeH3K27ac	NA	encodeP300	NA	NA	NA	NA	NA
chr10	8546535	8547041	human.sel	1000000000	-2614.36	-2603.2	aic	0.396	61	1.15395e-06	chr10	8546534	8547054	BUSH08_7;ANC178;2xHAR.132	506	chromHMMenh	NA	NA	encodeH3K27ac	NA	NA	NA	NA	NA	NA	NA
chr20	59209435	59209713	chimp.sel	'0010000000	-3613.81	-3602.65	unique	0.473	59	1.15395e-06	NA	-1	-1	NA	0	NA	NA	NA	NA	NA	NA	NA	NA	NA	NA	NA
chr16	78635789	78635951	gorilla.sel	'0000100000	-2568.78	-2557.63	unique	0.44	61	1.16603e-06	NA	-1	-1	NA	0	NA	NA	NA	encodeH3K27ac	NA	encodeP300	NA	NA	NA	NA	NA
chr17	49072415	49072588	gibbon.bgc	'0000000001	-2256.15	-2245	aic	0.394	60	1.16603e-06	NA	-1	-1	NA	0	NA	NA	NA	NA	NA	NA	NA	NA	NA	NA	NA
chr15	58043871	58044102	complex	1000100000	-3291.48	-3278.52	unique	0.447	60	1.17629e-06	chr15	58043851	58044013	HACNS_82	142	chromHMMenh	NA	NA	encodeH3K27ac	NA	encodeP300	NA	NA	NA	NA	NA
chr15	60317569	60318010	complex	1000000010	-4055.72	-4042.76	unique	0.398	61	1.17629e-06	NA	-1	-1	NA	0	chromHMMenh	NA	encodeDNaseIHS	NA	OREG1913213,OREG0676810	encodeP300	NA	NA	NA	NA	NA
chr4	58363736	58364194	complex	1000000001	-5614.76	-5601.8	aic	0.381	62	1.17629e-06	chr4	58363766	58364184	2xHAR.464	418	NA	NA	NA	NA	NA	NA	NA	NA	NA	NA	NA
chr7	8856005	8856634	complex	1000100000	-7190.83	-7177.87	aic	0.353	58	1.17629e-06	NA	-1	-1	NA	0	NA	NA	encodeDNaseIHS	NA	NA	NA	NA	NA	NA	NA	NA
chr4	183343550	183343811	complex	'0101001010	-3434.67	-3418.9	aic	0.356	61	1.18762e-06	NA	-1	-1	NA	0	NA	NA	NA	NA	NA	encodeP300	NA	NA	NA	NA	NA
chr1	48564732	48565125	gorilla.sel	'0000100000	-5190.43	-5179.3	unique	0.477	60	1.19058e-06	NA	-1	-1	NA	0	NA	NA	NA	NA	OREG1492735	encodeP300	NA	NA	NA	NA	NA
chr12	44997323	44997404	chimp.sel	'0010000000	-1162.78	-1151.65	unique	0.359	55	1.19058e-06	NA	-1	-1	NA	0	NA	NA	NA	NA	NA	NA	NA	NA	NA	NA	NA
chr12	80699349	80699480	orang.bgc	'0000000100	-1661.13	-1650	aic	0.348	62	1.19058e-06	NA	-1	-1	NA	0	NA	NA	NA	NA	NA	NA	NA	NA	NA	NA	NA
chr9	120225045	120225178	gibbon.sel	'0000000010	-1951.74	-1940.61	unique	0.423	58	1.19058e-06	NA	-1	-1	NA	0	NA	NA	encodeDNaseIHS	encodeH3K27ac	NA	encodeP300	NA	NA	NA	NA	NA
chr13	100546618	100546984	complex	'0100010000	-4125.75	-4112.81	aic	0.473	61	1.20005e-06	NA	-1	-1	NA	0	NA	chromHMMprom	encodeDNaseIHS	NA	NA	encodeP300	NA	NA	NA	NA	NA
chr2	126292771	126292912	complex	1000000010	-1626.6	-1613.66	unique	0.344	53	1.20005e-06	chr2	126292758	126292859	HACNS_815	88	NA	NA	NA	NA	OREG0451073	NA	NA	NA	NA	NA	NA
chr18	2846697	2846818	human.bgc	'0100000000	-1869.85	-1858.73	aic	0.486	56	1.20304e-06	NA	-1	-1	NA	0	NA	chromHMMprom	encodeDNaseIHS	encodeH3K27ac	OREG1496917,OREG1257756,OREG0736390	encodeP300	NA	NA	NA	NA	NA
chr8	75014963	75015153	gibbon.sel	'0000000010	-2848.5	-2837.38	unique	0.413	61	1.20304e-06	NA	-1	-1	NA	0	chromHMMenh	NA	encodeDNaseIHS	encodeH3K27ac	NA	encodeP300	NA	NA	NA	NA	NA
chr4	145700755	145701250	complex	'0001010010	-4779.41	-4764.99	aic	0.416	62	1.20983e-06	NA	-1	-1	NA	0	NA	NA	NA	NA	NA	NA	NA	NA	NA	NA	NA
chr4	26257701	26257886	orang.sel	'0000001000	-2880.56	-2869.45	unique	0.396	58	1.21564e-06	NA	-1	-1	NA	0	chromHMMenh	NA	encodeDNaseIHS	encodeH3K27ac	NA	encodeP300	NA	NA	NA	NA	NA
chr12	18208201	18208454	complex	'0000101010	-2457.29	-2442.88	aic	0.355	58	1.22159e-06	NA	-1	-1	NA	0	NA	NA	encodeDNaseIHS	NA	NA	NA	NA	NA	NA	NA	NA
chr7	127735213	127735480	complex	'0001001010	-3372.15	-3357.74	unique	0.524	62	1.22159e-06	NA	-1	-1	NA	0	NA	NA	NA	encodeH3K27ac	NA	encodeP300	placenta,olfactory,e14.5limb	NA	NA	NA	NA
chr1	184188665	184188755	complex	'0100001000	-1306.24	-1293.32	aic	0.437	58	1.22429e-06	NA	-1	-1	NA	0	NA	NA	encodeDNaseIHS	NA	OREG0802334,OREG0715168	encodeP300	NA	NA	NA	NA	NA
chr4	112923710	112923921	complex	'0001001000	-3165.14	-3152.22	unique	0.388	62	1.22429e-06	NA	-1	-1	NA	0	chromHMMenh	NA	encodeDNaseIHS	NA	NA	encodeP300	NA	NA	[permissive]	NA	NA
chr5	166261968	166262187	orang.sel	'0000001000	-2945.01	-2933.91	unique	0.36	60	1.22837e-06	NA	-1	-1	NA	0	NA	NA	NA	NA	NA	NA	NA	NA	NA	NA	NA
chr18	37702144	37702671	complex	1000000010	-6113.13	-6100.22	unique	0.378	62	1.2366e-06	chr18	37702335	37702633	2xHAR.436	298	NA	NA	NA	NA	NA	encodeP300	NA	NA	NA	NA	NA
chr6	8785097	8785757	complex	1000100000	-5297.24	-5284.33	unique	0.373	61	1.2366e-06	chr6	8785075	8785757	ANC119	660	NA	NA	encodeDNaseIHS	NA	OREG1017401	NA	NA	NA	NA	NA	NA
chr18	38268615	38269014	gorilla.sel	'0000100000	-4399.51	-4388.42	unique	0.344	60	1.24123e-06	NA	-1	-1	NA	0	NA	NA	NA	NA	NA	NA	NA	NA	NA	NA	NA
chr5	38952290	38952529	chimp.sel	'0010000000	-2833.6	-2822.51	aic	0.345	62	1.24123e-06	NA	-1	-1	NA	0	NA	NA	NA	encodeH3K27ac	NA	encodeP300	NA	NA	NA	NA	NA
chr8	145101524	145101857	complex	1000101010	-5576.01	-5560.3	unique	0.631	60	1.25655e-06	NA	-1	-1	NA	0	NA	chromHMMprom	encodeDNaseIHS	NA	NA	encodeP300	NA	NA	NA	NA	NA
chr3	68026208	68026454	complex	'0010100010	-3519.58	-3505.2	unique	0.358	60	1.25757e-06	NA	-1	-1	NA	0	NA	NA	NA	NA	NA	NA	NA	NA	NA	NA	NA
chr11	112944290	112944431	complex	1000001000	-2030.9	-2018.01	unique	0.422	57	1.26158e-06	chr11	112944247	112944430	HACNS_872	140	chromHMMenh	NA	encodeDNaseIHS	encodeH3K27ac	NA	encodeP300	NA	NA	NA	NA	NA
chr1	74334843	74334935	chimp.sel	'0010000000	-1372.29	-1361.22	unique	0.359	60	1.26736e-06	NA	-1	-1	NA	0	NA	NA	NA	NA	NA	NA	NA	NA	NA	NA	NA
chr9	119708748	119708825	orang.sel	'0000001000	-1119.02	-1107.95	unique	0.42	61	1.26736e-06	NA	-1	-1	NA	0	chromHMMenh	NA	NA	encodeH3K27ac	OREG1231063	encodeP300	NA	NA	NA	NA	NA
chr1	208921255	208921816	complex	'0010100010	-4169.38	-4155.01	unique	0.399	59	1.26979e-06	NA	-1	-1	NA	0	NA	NA	encodeDNaseIHS	NA	NA	NA	NA	NA	NA	NA	NA
chr14	36690104	36690881	complex	1000001010	-5353.79	-5339.42	aic	0.388	61	1.26979e-06	NA	-1	-1	NA	0	chromHMMenh	NA	encodeDNaseIHS	encodeH3K27ac	NA	encodeP300	NA	NA	NA	NA	NA
chr4	182184923	182185181	complex	'0010100001	-4508.03	-4493.66	unique	0.366	60	1.26979e-06	NA	-1	-1	NA	0	NA	NA	NA	NA	NA	NA	NA	NA	NA	NA	NA
chr4	131639872	131640177	complex	1000000010	-3857.73	-3844.85	unique	0.321	57	1.27426e-06	NA	-1	-1	NA	0	NA	NA	NA	NA	NA	NA	NA	NA	NA	NA	NA
chr1	180010794	180010939	gibbon.sel	'0000000010	-2367.79	-2356.74	unique	0.362	61	1.29405e-06	NA	-1	-1	NA	0	NA	NA	NA	encodeH3K27ac	NA	NA	NA	NA	NA	NA	NA
chr5	164674835	164674979	complex	1010100000	-2597.9	-2583.55	unique	0.351	60	1.2946e-06	NA	-1	-1	NA	0	NA	NA	NA	NA	NA	NA	NA	NA	NA	NA	NA
chr2	215264605	215264801	complex	1001000000	-3013.6	-3000.74	aic	0.331	61	1.3e-06	NA	-1	-1	NA	0	NA	NA	NA	NA	NA	NA	NA	NA	NA	NA	NA
chr13	72341463	72342000	complex	1010001000	-4177.74	-4163.4	aic	0.325	62	1.30718e-06	chr13	72341645	72341994	HAR137	349	NA	NA	NA	NA	NA	encodeP300	NA	NA	NA	NA	NA
chr3	147774412	147774613	complex	'0010001010	-2606.48	-2592.14	unique	0.333	62	1.30718e-06	NA	-1	-1	NA	0	NA	NA	NA	NA	NA	NA	NA	NA	NA	NA	NA
chr9	28859193	28859460	complex	1010001000	-3760.98	-3746.64	unique	0.332	59	1.30718e-06	chr9	28859287	28859349	2xHAR.534	62	NA	NA	NA	encodeH3K27ac	NA	NA	NA	NA	NA	NA	NA
chr1	88616703	88616832	gibbon.bgc	'0000000001	-1772.64	-1761.6	aic	0.373	61	1.3076e-06	NA	-1	-1	NA	0	NA	NA	NA	NA	OREG0070027	NA	NA	NA	NA	hs878,Positive	NA
chr17	7484211	7484298	gibbon.sel	'0000000010	-1510.97	-1499.93	unique	0.526	61	1.3076e-06	NA	-1	-1	NA	0	chromHMMenh	NA	NA	encodeH3K27ac	OREG1782717,OREG1249707	encodeP300	NA	NA	NA	NA	NA
chr13	58805730	58805977	complex	'0000011000	-3711.58	-3698.73	aic	0.321	59	1.31306e-06	NA	-1	-1	NA	0	NA	NA	NA	NA	NA	NA	NA	NA	NA	NA	NA
chr12	66760868	66760935	orang.sel	'0000001000	-1150.94	-1139.92	unique	0.44	58	1.33514e-06	NA	-1	-1	NA	0	NA	NA	encodeDNaseIHS	encodeH3K27ac	NA	NA	NA	NA	NA	NA	NA
chr15	58549946	58550015	human.sel	1000000000	-1210.05	-1199.03	unique	0.434	58	1.33514e-06	NA	-1	-1	NA	0	chromHMMenh	NA	NA	encodeH3K27ac	NA	encodeP300	NA	NA	NA	NA	NA
chr3	193810655	193810981	gibbon.sel	'0000000010	-3670.85	-3659.83	unique	0.503	59	1.33514e-06	NA	-1	-1	NA	0	chromHMMenh	NA	encodeDNaseIHS	encodeH3K27ac	NA	encodeP300	NA	NA	NA	NA	NA
chr11	117621760	117622263	complex	1010000000	-4898.32	-4885.49	unique	0.522	62	1.33959e-06	NA	-1	-1	NA	0	NA	NA	NA	encodeH3K27ac	NA	NA	NA	NA	NA	NA	NA
chr20	53426874	53426932	complex	'0110000000	-1402.23	-1389.4	aic	0.37	59	1.33959e-06	NA	-1	-1	NA	0	NA	NA	NA	NA	NA	NA	NA	NA	NA	NA	NA
chr6	40133833	40133991	complex	'0000001010	-2621.38	-2608.55	unique	0.47	59	1.33959e-06	NA	-1	-1	NA	0	NA	NA	NA	encodeH3K27ac	NA	encodeP300	NA	NA	NA	NA	NA
chr2	35170651	35170760	complex	1000011000	-1394.56	-1380.25	unique	0.325	55	1.34567e-06	NA	-1	-1	NA	0	NA	NA	NA	NA	NA	NA	NA	NA	NA	NA	NA
chr17	3349759	3349880	chimp.bgc	'0001000000	-1575.33	-1564.32	aic	0.344	56	1.34912e-06	NA	-1	-1	NA	0	NA	NA	NA	NA	NA	NA	NA	NA	NA	NA	NA
chr7	29528802	29529039	human.bgc	'0100000000	-4078.62	-4067.61	aic	0.432	62	1.34912e-06	NA	-1	-1	NA	0	chromHMMenh	NA	encodeDNaseIHS	encodeH3K27ac	OREG1675654,OREG0318147	encodeP300	NA	NA	[blood_vessel_endothelial_cell]|[fat_cell]|[fibroblast_of_choroid_plexus]|[mesenchymal_cell]|[myoblast]|[permissive]|[preadipocyte]|[robust]|[vascular_associated_smooth_muscle_cell]	NA	NA
chr12	72936776	72937001	complex	1001000000	-2082.77	-2069.95	aic	0.338	62	1.35305e-06	NA	-1	-1	NA	0	NA	NA	NA	NA	NA	NA	NA	NA	NA	NA	NA
chr12	41759560	41760431	complex	1000101000	-7405.2	-7390.9	unique	0.377	59	1.35875e-06	NA	-1	-1	NA	0	NA	NA	encodeDNaseIHS	NA	NA	NA	NA	NA	NA	NA	NA
chr4	24444167	24444808	complex	'0001101000	-8238.46	-8224.16	unique	0.436	62	1.35875e-06	NA	-1	-1	NA	0	NA	NA	encodeDNaseIHS	NA	NA	encodeP300	NA	NA	NA	NA	NA
chr13	53653852	53654362	orang.sel	'0000001000	-5058.75	-5047.75	unique	0.41	62	1.36325e-06	NA	-1	-1	NA	0	NA	NA	encodeDNaseIHS	NA	NA	encodeP300	NA	NA	NA	NA	NA
chr2	69009358	69009457	orang.sel	'0000001000	-1469.03	-1458.03	unique	0.413	62	1.36325e-06	NA	-1	-1	NA	0	NA	NA	NA	encodeH3K27ac	NA	encodeP300	NA	NA	NA	NA	NA
chr3	18267008	18267141	orang.sel	'0000001000	-1579.61	-1568.61	unique	0.395	62	1.36325e-06	NA	-1	-1	NA	0	NA	NA	NA	encodeH3K27ac	NA	encodeP300	NA	NA	NA	NA	NA
chr1	96686856	96687120	complex	'0010100000	-3012.01	-2999.2	unique	0.366	60	1.36665e-06	NA	-1	-1	NA	0	NA	NA	NA	NA	NA	NA	NA	NA	NA	NA	NA
chr20	6542487	6542649	complex	1000100000	-2015.96	-2003.15	aic	0.38	61	1.36665e-06	chr20	6542448	6542649	ANC261;2xHAR.292	162	chromHMMenh	NA	NA	encodeH3K27ac	NA	NA	NA	midbrain	NA	NA	NA
chr3	67839645	67839870	complex	'0000001010	-3017.4	-3004.59	unique	0.382	60	1.36665e-06	NA	-1	-1	NA	0	NA	NA	NA	NA	NA	NA	NA	NA	NA	NA	NA
chr5	164732418	164732819	complex	1000100000	-4563.85	-4551.04	aic	0.369	61	1.36665e-06	chr5	164732568	164732761	HAR41	193	NA	NA	encodeDNaseIHS	NA	OREG0841708	NA	NA	NA	NA	NA	NA
chr14	38975341	38975432	gibbon.sel	'0000000010	-1502.29	-1491.3	unique	0.372	61	1.37753e-06	NA	-1	-1	NA	0	NA	NA	NA	NA	NA	NA	NA	NA	NA	NA	NA
chr15	35189092	35189174	gibbon.sel	'0000000010	-859.08	-848.09	unique	0.359	59	1.37753e-06	NA	-1	-1	NA	0	NA	NA	NA	encodeH3K27ac	NA	encodeP300	NA	NA	NA	NA	NA
chr18	51411162	51411233	orang.sel	'0000001000	-1367.06	-1356.07	unique	0.4	62	1.37753e-06	NA	-1	-1	NA	0	NA	NA	NA	NA	NA	NA	NA	NA	NA	NA	NA
chr9	23140008	23140378	human.sel	1000000000	-4193.76	-4182.77	unique	0.368	60	1.37753e-06	chr9	23139978	23140373	HACNS_388	365	NA	NA	NA	NA	NA	NA	NA	NA	NA	NA	NA
chr13	28303782	28304295	complex	'0000010010	-5862.33	-5849.53	unique	0.423	61	1.38039e-06	NA	-1	-1	NA	0	NA	NA	NA	encodeH3K27ac	NA	encodeP300	NA	NA	NA	NA	NA
chr16	7445178	7445964	complex	1000000001	-9083.39	-9070.59	unique	0.44	62	1.38039e-06	chr16	7445671	7445837	2xHAR.437	166	chromHMMenh	NA	encodeDNaseIHS	NA	NA	encodeP300	NA	NA	NA	NA	NA
chr3	192928606	192928690	orang.sel	'0000001000	-1435.45	-1424.47	unique	0.396	55	1.39196e-06	NA	-1	-1	NA	0	NA	NA	encodeDNaseIHS	NA	NA	NA	NA	NA	NA	NA	NA
chrX	133308611	133308790	gibbon.sel	'0000000010	-2659.54	-2648.56	unique	0.414	61	1.39196e-06	NA	-1	-1	NA	0	NA	chromHMMprom	NA	encodeH3K27ac	NA	encodeP300	NA	NA	NA	NA	NA
chr12	87092455	87092965	complex	'0100000010	-5817.06	-5804.27	aic	0.32	61	1.39426e-06	NA	-1	-1	NA	0	chromHMMenh	NA	encodeDNaseIHS	encodeH3K27ac	NA	NA	NA	NA	NA	NA	NA
chr2	171056656	171056802	complex	'0001000001	-1668.52	-1655.73	aic	0.415	61	1.39426e-06	NA	-1	-1	NA	0	NA	NA	NA	NA	NA	encodeP300	NA	NA	NA	NA	NA
chr21	20460278	20460444	complex	'0100000001	-2582.74	-2569.95	aic	0.328	55	1.39426e-06	NA	-1	-1	NA	0	NA	NA	NA	NA	NA	NA	NA	NA	NA	NA	NA
chr4	189169101	189169249	complex	'0000011001	-2684.94	-2670.67	unique	0.379	58	1.39876e-06	NA	-1	-1	NA	0	NA	NA	NA	encodeH3K27ac	NA	NA	NA	NA	NA	NA	NA
chr4	32995909	32996303	gibbon.sel	'0000000010	-4618.28	-4607.31	unique	0.339	61	1.40654e-06	NA	-1	-1	NA	0	NA	NA	NA	NA	NA	NA	NA	NA	NA	NA	NA
chr1	58362849	58363035	complex	'0001000010	-1773.46	-1760.68	aic	0.424	61	1.40827e-06	NA	-1	-1	NA	0	NA	NA	NA	NA	NA	encodeP300	NA	NA	NA	NA	NA
chr1	88952783	88953027	complex	1000100010	-3846.37	-3832.11	aic	0.377	62	1.41235e-06	chr1	88952731	88952922	HACNS_41;2xHAR.457	139	NA	NA	NA	NA	NA	NA	NA	NA	NA	NA	NA
chr10	101927096	101927204	orang.sel	'0000001000	-1081.49	-1070.53	unique	0.36	61	1.42128e-06	NA	-1	-1	NA	0	chromHMMenh	NA	NA	encodeH3K27ac	NA	NA	NA	NA	NA	NA	NA
chr14	77845393	77845459	orang.sel	'0000001000	-939.34	-928.38	unique	0.445	62	1.42128e-06	NA	-1	-1	NA	0	NA	NA	encodeDNaseIHS	encodeH3K27ac	NA	encodeP300	NA	NA	NA	NA	NA
chr5	24691111	24691275	complex	'0000101000	-3049.47	-3036.7	unique	0.373	61	1.42242e-06	NA	-1	-1	NA	0	NA	NA	NA	NA	NA	NA	NA	NA	NA	NA	NA
chr9	24451334	24451737	complex	1000100000	-4623.85	-4611.08	aic	0.343	60	1.42242e-06	chr9	24451492	24451666	HAR109	174	NA	NA	NA	NA	OREG0345960	NA	NA	NA	NA	NA	NA
chr7	114236462	114236711	complex	1000100010	-3278.59	-3264.34	unique	0.337	61	1.42608e-06	NA	-1	-1	NA	0	NA	NA	NA	NA	NA	encodeP300	NA	NA	NA	NA	NA
chr13	57880276	57880670	orang.sel	'0000001000	-4767.61	-4756.66	unique	0.32	59	1.43617e-06	NA	-1	-1	NA	0	NA	NA	NA	NA	NA	NA	NA	NA	NA	NA	NA
chr8	77579267	77579478	orang.sel	'0000001000	-3632.19	-3621.24	unique	0.318	60	1.43617e-06	NA	-1	-1	NA	0	NA	NA	NA	encodeH3K27ac	NA	encodeP300	NA	NA	NA	NA	NA
chr1	37351711	37351799	complex	1000000010	-1178.26	-1165.51	unique	0.492	57	1.45116e-06	NA	-1	-1	NA	0	NA	NA	NA	NA	NA	encodeP300	cortex	NA	NA	NA	NA
chr2	31758666	31758766	orang.sel	'0000001000	-1758.17	-1747.23	aic	0.422	60	1.45122e-06	NA	-1	-1	NA	0	NA	NA	NA	NA	NA	encodeP300	NA	NA	NA	NA	NA
chr3	139710007	139710287	gibbon.sel	'0000000010	-3090.9	-3079.96	unique	0.435	60	1.45122e-06	NA	-1	-1	NA	0	NA	NA	NA	NA	NA	encodeP300	NA	NA	NA	NA	NA
chr10	130312891	130312971	complex	'0010100000	-1415.14	-1402.4	unique	0.496	60	1.46574e-06	NA	-1	-1	NA	0	NA	NA	NA	NA	NA	encodeP300	NA	NA	NA	NA	NA
chr16	82366979	82367329	complex	1010000000	-4929.99	-4917.25	unique	0.442	61	1.46574e-06	NA	-1	-1	NA	0	NA	NA	encodeDNaseIHS	NA	NA	encodeP300	NA	NA	NA	NA	NA
chr2	195873216	195873459	complex	'0010000001	-3811.81	-3799.07	unique	0.361	61	1.46574e-06	NA	-1	-1	NA	0	NA	NA	NA	encodeH3K27ac	NA	NA	NA	NA	NA	NA	NA
chr6	8638105	8638508	complex	'0001010000	-4368.12	-4355.38	aic	0.39	62	1.46574e-06	NA	-1	-1	NA	0	NA	NA	NA	NA	NA	NA	NA	NA	NA	NA	NA
chr16	78662805	78663052	gibbon.sel	'0000000010	-3262.28	-3251.35	unique	0.449	58	1.46642e-06	NA	-1	-1	NA	0	chromHMMenh	NA	NA	encodeH3K27ac	NA	encodeP300	NA	NA	NA	NA	NA
chr2	219525706	219526035	chimp.sel	'0010000000	-4266.7	-4255.77	unique	0.537	62	1.46642e-06	NA	-1	-1	NA	0	chromHMMenh	chromHMMprom	encodeDNaseIHS	encodeH3K27ac	NA	encodeP300	NA	NA	NA	NA	NA
chr6	39041382	39041551	complex	1010000000	-2373.19	-2360.46	aic	0.517	61	1.48048e-06	NA	-1	-1	NA	0	NA	NA	encodeDNaseIHS	encodeH3K27ac	NA	encodeP300	NA	NA	NA	NA	NA
chr3	146671906	146671971	human.sel	1000000000	-1112.4	-1101.48	unique	0.331	58	1.48178e-06	chr3	146671723	146672026	HACNS_80	65	NA	NA	NA	encodeH3K27ac	NA	NA	NA	NA	NA	NA	NA
chr4	182661026	182661147	human.bgc	'0100000000	-1726.2	-1715.28	aic	0.353	59	1.48178e-06	NA	-1	-1	NA	0	NA	NA	NA	NA	NA	encodeP300	NA	NA	NA	NA	NA
chr2	45677868	45678440	complex	'0001000110	-4775.88	-4761.67	unique	0.346	61	1.48233e-06	NA	-1	-1	NA	0	NA	NA	encodeDNaseIHS	encodeH3K27ac	NA	encodeP300	NA	NA	NA	NA	NA
chr4	23040777	23041040	complex	1010000001	-3139.46	-3125.25	unique	0.381	61	1.48233e-06	chr4	23040772	23040860	2xHAR.420	83	chromHMMenh	NA	encodeDNaseIHS	encodeH3K27ac	OREG0533220	encodeP300	NA	NA	NA	NA	NA
chr11	133260718	133260924	complex	1010000000	-2445.09	-2432.37	unique	0.436	60	1.49535e-06	chr11	133260751	133260924	BUSH08_16	173	NA	NA	NA	encodeH3K27ac	OREG0070694	NA	NA	limb	NA	hs1722,Negative	NA
chr20	12222354	12222418	complex	'0000001010	-1135.06	-1122.34	unique	0.406	61	1.49535e-06	NA	-1	-1	NA	0	NA	NA	NA	NA	NA	NA	NA	NA	NA	NA	NA
chr13	76163959	76164437	orang.sel	'0000001000	-5730.65	-5719.74	unique	0.339	62	1.49731e-06	NA	-1	-1	NA	0	NA	NA	NA	encodeH3K27ac	NA	encodeP300	NA	NA	NA	NA	NA
chr6	29555719	29555810	gibbon.sel	'0000000010	-1491.57	-1480.66	unique	0.443	51	1.49731e-06	NA	-1	-1	NA	0	NA	NA	NA	NA	NA	encodeP300	NA	NA	NA	NA	NA
chr12	60438002	60438061	complex	'0001001010	-990.22	-976.03	aic	0.329	57	1.51127e-06	NA	-1	-1	NA	0	NA	NA	NA	NA	NA	NA	NA	NA	NA	NA	NA
chr13	92972683	92972936	human.bgc	'0100000000	-3956.32	-3945.42	aic	0.314	60	1.513e-06	chr13	92972675	92972853	ANC636	170	NA	NA	NA	encodeH3K27ac	OREG0077603	encodeP300	NA	NA	NA	NA	NA
chr4	36296413	36296466	orang.sel	'0000001000	-790.72	-779.82	unique	0.335	58	1.513e-06	NA	-1	-1	NA	0	NA	NA	NA	encodeH3K27ac	NA	NA	NA	NA	NA	NA	NA
chr13	73571681	73571841	complex	'0001001000	-2063.99	-2051.29	aic	0.363	58	1.52556e-06	NA	-1	-1	NA	0	chromHMMenh	NA	encodeDNaseIHS	encodeH3K27ac	NA	NA	NA	NA	NA	NA	NA
chr18	50247519	50247756	complex	'0010001000	-3337.83	-3325.13	aic	0.412	62	1.52556e-06	NA	-1	-1	NA	0	NA	NA	NA	NA	NA	NA	NA	NA	NA	NA	NA
chr8	82882421	82882778	complex	1000100000	-4795.4	-4782.7	unique	0.356	61	1.52556e-06	chr8	82882532	82882618	2xHAR.418	86	NA	NA	NA	NA	NA	NA	NA	NA	NA	NA	NA
chr14	29923316	29924155	complex	1010000100	-6169.53	-6155.35	unique	0.34	62	1.52596e-06	NA	-1	-1	NA	0	NA	NA	encodeDNaseIHS	NA	NA	encodeP300	NA	NA	NA	NA	NA
chr3	78696030	78696207	gibbon.sel	'0000000010	-2877.25	-2866.36	unique	0.378	60	1.52885e-06	NA	-1	-1	NA	0	NA	NA	NA	encodeH3K27ac	OREG1261073	NA	NA	NA	NA	NA	NA
chr6	42196086	42196409	orang.sel	'0000001000	-4839.86	-4828.97	unique	0.44	62	1.52885e-06	NA	-1	-1	NA	0	chromHMMenh	NA	NA	encodeH3K27ac	NA	encodeP300	NA	NA	NA	NA	NA
chr12	97484698	97484942	complex	'0010101000	-3585.61	-3571.44	unique	0.372	61	1.54079e-06	NA	-1	-1	NA	0	chromHMMenh	NA	NA	encodeH3K27ac	NA	NA	NA	NA	NA	NA	NA
chr8	117528085	117528341	complex	1000001000	-4210.86	-4198.17	unique	0.389	61	1.5409e-06	chr8	117528081	117528361	HACNS_43	256	NA	NA	encodeDNaseIHS	encodeH3K27ac	NA	encodeP300	NA	NA	NA	NA	NA
chr17	7793886	7794064	orang.sel	'0000001000	-2109.44	-2098.56	unique	0.534	62	1.54488e-06	NA	-1	-1	NA	0	NA	NA	NA	encodeH3K27ac	NA	NA	NA	NA	NA	NA	NA
chr3	78546069	78546428	complex	'0010001001	-3292.58	-3278.42	aic	0.366	60	1.55576e-06	NA	-1	-1	NA	0	NA	NA	encodeDNaseIHS	NA	NA	NA	NA	NA	NA	NA	NA
chr8	117170984	117171283	complex	1000100001	-2959.56	-2945.4	aic	0.398	62	1.55576e-06	NA	-1	-1	NA	0	NA	NA	encodeDNaseIHS	NA	NA	encodeP300	NA	NA	NA	NA	NA
chr16	6611288	6611348	complex	'0000001001	-925	-912.33	aic	0.411	59	1.57202e-06	NA	-1	-1	NA	0	chromHMMenh	NA	NA	NA	NA	NA	NA	NA	NA	NA	NA
chr2	183286688	183286784	complex	'0100000010	-1408.24	-1395.57	aic	0.363	58	1.57202e-06	NA	-1	-1	NA	0	NA	NA	NA	NA	NA	NA	NA	NA	NA	NA	NA
chr10	119590112	119590703	chimp.sel	'0010000000	-5382.86	-5372	unique	0.409	62	1.57742e-06	NA	-1	-1	NA	0	chromHMMenh	NA	encodeDNaseIHS	NA	OREG1552011,OREG0070335	encodeP300	NA	NA	NA	hs1236,Positive	NA
chr12	124422094	124422249	chimp.sel	'0010000000	-2584.55	-2573.69	unique	0.549	62	1.57742e-06	NA	-1	-1	NA	0	chromHMMenh	NA	encodeDNaseIHS	encodeH3K27ac	NA	encodeP300	cortex	NA	NA	NA	NA
chr16	52436454	52436784	orang.sel	'0000001000	-3148.48	-3137.62	unique	0.397	62	1.57742e-06	NA	-1	-1	NA	0	NA	NA	NA	NA	OREG0002644	NA	NA	NA	NA	hs64,Negative	NA
chr22	27128637	27128925	chimp.sel	'0010000000	-2003.75	-1992.89	unique	0.472	61	1.57742e-06	NA	-1	-1	NA	0	NA	NA	NA	encodeH3K27ac	NA	encodeP300	NA	NA	NA	NA	NA
chr3	137196374	137196897	complex	'0010001000	-5780.11	-5767.45	unique	0.421	62	1.58782e-06	NA	-1	-1	NA	0	NA	NA	NA	NA	NA	NA	NA	NA	NA	NA	NA
chr10	25464085	25464153	gibbon.sel	'0000000010	-1129.91	-1119.06	unique	0.453	56	1.59396e-06	NA	-1	-1	NA	0	NA	chromHMMprom	encodeDNaseIHS	NA	OREG1178232	encodeP300	NA	NA	NA	NA	NA
chr14	61416282	61416377	orang.sel	'0000001000	-1358.41	-1347.56	aic	0.341	58	1.59396e-06	NA	-1	-1	NA	0	NA	NA	NA	NA	NA	NA	NA	NA	NA	NA	NA
chr4	182294351	182294898	gibbon.sel	'0000000010	-8638.86	-8628.01	unique	0.353	61	1.59396e-06	NA	-1	-1	NA	0	NA	NA	NA	NA	NA	NA	NA	NA	NA	NA	NA
chr15	36587191	36587755	complex	1010100000	-7476.7	-7462.57	unique	0.352	62	1.60155e-06	NA	-1	-1	NA	0	NA	NA	NA	NA	NA	encodeP300	NA	NA	NA	NA	NA
chr3	67750175	67750342	complex	'0100100010	-2668.56	-2654.43	aic	0.388	62	1.60155e-06	chr3	67750239	67750354	HACNS_392	103	NA	NA	NA	encodeH3K27ac	NA	NA	NA	NA	NA	NA	NA
chr2	8931183	8931357	complex	'0010000001	-2609.74	-2597.09	aic	0.384	59	1.60378e-06	NA	-1	-1	NA	0	chromHMMenh	NA	encodeDNaseIHS	encodeH3K27ac	NA	NA	NA	NA	NA	NA	NA
chr12	123334418	123334506	chimp.sel	'0010000000	-1436.61	-1425.77	unique	0.597	61	1.61066e-06	NA	-1	-1	NA	0	NA	NA	encodeDNaseIHS	encodeH3K27ac	NA	encodeP300	NA	NA	NA	NA	NA
chr13	93018891	93018947	human.bgc	'0100000000	-999.5	-988.66	aic	0.341	60	1.61066e-06	NA	-1	-1	NA	0	NA	NA	NA	encodeH3K27ac	NA	encodeP300	NA	NA	NA	NA	NA
chr4	47808913	47808998	gibbon.bgc	'0000000001	-1417.86	-1407.02	aic	0.39	60	1.61066e-06	NA	-1	-1	NA	0	NA	NA	NA	NA	NA	NA	NA	NA	NA	NA	NA
chr1	175704717	175704908	complex	1000100000	-2550.8	-2538.16	unique	0.464	61	1.6199e-06	chr1	175704682	175704908	ANC153;HACNS_87	191	NA	NA	NA	NA	NA	encodeP300	NA	NA	NA	NA	NA
chr18	36372820	36373305	complex	'0010001000	-5316.13	-5303.49	unique	0.355	62	1.6199e-06	NA	-1	-1	NA	0	NA	NA	encodeDNaseIHS	NA	OREG1253610,OREG0741949	encodeP300	NA	NA	NA	NA	NA
chr22	30186450	30186540	gibbon.sel	'0000000010	-1350.44	-1339.61	aic	0.547	62	1.62754e-06	NA	-1	-1	NA	0	NA	NA	NA	encodeH3K27ac	NA	encodeP300	NA	NA	NA	NA	NA
chr9	25175552	25175958	gorilla.sel	'0000100000	-3553.65	-3542.82	unique	0.319	60	1.62754e-06	NA	-1	-1	NA	0	NA	NA	NA	NA	NA	NA	NA	NA	NA	NA	NA
chr10	107662520	107662842	complex	'0001100010	-4569.07	-4554.96	aic	0.37	61	1.63282e-06	NA	-1	-1	NA	0	NA	NA	NA	NA	NA	NA	NA	NA	NA	NA	NA
chr18	38369641	38369737	complex	'0001101000	-1487.25	-1473.14	unique	0.342	54	1.63282e-06	NA	-1	-1	NA	0	NA	NA	NA	NA	NA	NA	NA	NA	NA	NA	NA
chr4	183723053	183723565	complex	'0010000001	-5019.38	-5006.75	unique	0.456	62	1.63618e-06	NA	-1	-1	NA	0	NA	NA	NA	encodeH3K27ac	NA	encodeP300	NA	NA	NA	NA	NA
chr10	11159761	11159854	orang.bgc	'0000000100	-1514.86	-1504.04	aic	0.402	60	1.6446e-06	NA	-1	-1	NA	0	NA	NA	NA	encodeH3K27ac	NA	encodeP300	NA	NA	NA	NA	NA
chr8	17868114	17868186	chimp.sel	'0010000000	-841.3	-830.48	unique	0.357	62	1.6446e-06	NA	-1	-1	NA	0	NA	NA	NA	encodeH3K27ac	NA	encodeP300	NA	NA	NA	NA	NA
chr11	8320162	8320339	complex	1000100010	-2266.92	-2252.82	aic	0.469	61	1.64868e-06	NA	-1	-1	NA	0	NA	NA	NA	NA	NA	encodeP300	NA	NA	NA	NA	NA
chr6	142270025	142270403	complex	1010100000	-4931.13	-4917.03	unique	0.341	58	1.64868e-06	NA	-1	-1	NA	0	NA	NA	NA	NA	NA	NA	NA	NA	NA	NA	NA
chr2	59183112	59183517	complex	'0100010110	-4070.16	-4054.74	unique	0.389	62	1.65015e-06	NA	-1	-1	NA	0	NA	NA	NA	encodeH3K27ac	NA	encodeP300	NA	NA	NA	NA	NA
chr2	164178089	164178183	complex	'0001000010	-1659.45	-1646.83	aic	0.344	61	1.65262e-06	NA	-1	-1	NA	0	NA	NA	NA	NA	OREG0567166,OREG0544955	encodeP300	NA	NA	NA	NA	NA
chr1	243671136	243671291	orang.sel	'0000001000	-2597.04	-2586.23	unique	0.435	59	1.66184e-06	NA	-1	-1	NA	0	chromHMMenh	NA	NA	encodeH3K27ac	NA	encodeP300	NA	NA	NA	NA	NA
chr3	48637490	48637587	gibbon.sel	'0000000010	-1321.57	-1310.76	unique	0.574	61	1.66184e-06	NA	-1	-1	NA	0	chromHMMenh	NA	NA	encodeH3K27ac	NA	encodeP300	NA	NA	NA	NA	NA
chr9	10611291	10611482	chimp.sel	'0010000000	-2207.3	-2196.49	unique	0.385	61	1.66184e-06	NA	-1	-1	NA	0	NA	NA	encodeDNaseIHS	NA	NA	encodeP300	NA	NA	NA	NA	NA
chr2	50996669	50996945	complex	1000101000	-3734.72	-3720.63	unique	0.375	60	1.6647e-06	NA	-1	-1	NA	0	NA	NA	encodeDNaseIHS	encodeH3K27ac	NA	NA	e14.5heart,e14.5brain	NA	NA	NA	NA
chr3	18752360	18752591	complex	'0100100010	-3861.82	-3847.73	unique	0.394	62	1.6647e-06	NA	-1	-1	NA	0	NA	NA	NA	encodeH3K27ac	NA	encodeP300	NA	NA	NA	NA	NA
chr11	27742261	27742448	complex	'0010000010	-2461.79	-2449.18	aic	0.462	61	1.66923e-06	NA	-1	-1	NA	0	NA	chromHMMprom	encodeDNaseIHS	encodeH3K27ac	OREG0020851	encodeP300	NA	NA	NA	NA	NA
chr13	95516656	95517125	complex	1000000010	-4170.01	-4157.4	unique	0.424	60	1.66923e-06	NA	-1	-1	NA	0	NA	chromHMMprom	encodeDNaseIHS	encodeH3K27ac	NA	encodeP300	NA	limb	NA	NA	NA
chr14	59475751	59475979	complex	1000000010	-3691.01	-3678.4	unique	0.384	60	1.66923e-06	NA	-1	-1	NA	0	NA	NA	NA	NA	NA	encodeP300	NA	NA	NA	NA	NA
chr11	117265063	117265184	chimp.sel	'0010000000	-2294.2	-2283.4	unique	0.562	60	1.67926e-06	NA	-1	-1	NA	0	NA	NA	NA	encodeH3K27ac	NA	NA	NA	NA	NA	NA	NA
chr16	12662349	12662488	gibbon.sel	'0000000010	-2404.02	-2393.22	unique	0.548	59	1.67926e-06	NA	-1	-1	NA	0	NA	NA	encodeDNaseIHS	encodeH3K27ac	NA	encodeP300	NA	NA	NA	NA	NA
chr16	82660021	82660136	gibbon.bgc	'0000000001	-1585.94	-1575.14	aic	0.479	62	1.67926e-06	NA	-1	-1	NA	0	chromHMMenh	chromHMMprom	encodeDNaseIHS	encodeH3K27ac	NA	encodeP300	NA	NA	NA	NA	NA
chr8	78307094	78307185	gorilla.sel	'0000100000	-1844.83	-1834.03	unique	0.333	61	1.67926e-06	NA	-1	-1	NA	0	NA	NA	NA	NA	NA	NA	NA	NA	NA	NA	NA
chr12	43997113	43997300	complex	'0010000110	-2533.32	-2519.24	aic	0.369	59	1.68087e-06	NA	-1	-1	NA	0	NA	NA	NA	NA	NA	NA	NA	NA	NA	NA	NA
chr16	78582575	78582786	complex	1000100000	-2733.85	-2721.25	unique	0.419	62	1.68601e-06	NA	-1	-1	NA	0	NA	NA	NA	encodeH3K27ac	NA	encodeP300	NA	NA	NA	NA	NA
chr3	4790362	4790575	complex	'0101000000	-2694.76	-2682.16	aic	0.474	60	1.68601e-06	chr3	4790328	4790561	HACNS_611	199	chromHMMenh	NA	NA	encodeH3K27ac	NA	encodeP300	NA	NA	[basophil]|[circulating_cell]|[granulocyte]|[monocyte]|[natural_killer_cell]|[permissive]|[robust]|[sensory_epithelial_cell]	NA	NA
chr8	6112340	6112502	complex	'0000011000	-1737.61	-1725.01	aic	0.446	55	1.68601e-06	NA	-1	-1	NA	0	NA	NA	encodeDNaseIHS	NA	NA	NA	NA	NA	NA	NA	NA
chr11	134385459	134385551	chimp.sel	'0010000000	-1292.94	-1282.15	aic	0.515	53	1.69686e-06	NA	-1	-1	NA	0	NA	NA	encodeDNaseIHS	encodeH3K27ac	NA	encodeP300	NA	NA	NA	NA	NA
chr16	84096907	84097015	orang.bgc	'0000000100	-1520.33	-1509.54	aic	0.472	60	1.69686e-06	NA	-1	-1	NA	0	chromHMMenh	NA	encodeDNaseIHS	encodeH3K27ac	OREG0023981	encodeP300	NA	NA	NA	NA	NA
chr18	49810886	49811111	complex	1000000010	-3412.95	-3400.36	unique	0.387	59	1.70295e-06	NA	-1	-1	NA	0	NA	NA	NA	NA	NA	NA	NA	NA	NA	NA	NA
chr3	149470162	149470234	complex	'0010000010	-1089.66	-1077.07	unique	0.402	58	1.70295e-06	NA	-1	-1	NA	0	NA	chromHMMprom	encodeDNaseIHS	encodeH3K27ac	OREG1890176,OREG1843548,OREG1716701,OREG1547893,OREG1260749,OREG1230253	encodeP300	NA	NA	NA	NA	NA
chr9	101850803	101850960	complex	'0100000100	-2232.06	-2219.47	aic	0.466	58	1.70295e-06	chr9	101850712	101851036	HACNS_413;ANC365	157	NA	NA	NA	encodeH3K27ac	NA	encodeP300	NA	NA	NA	NA	NA
chr2	208119171	208119258	human.bgc	'0100000000	-1287.19	-1276.41	aic	0.464	59	1.71465e-06	NA	-1	-1	NA	0	chromHMMenh	NA	NA	encodeH3K27ac	OREG1275327,OREG1243726	encodeP300	NA	NA	NA	NA	NA
chr6	112453948	112454095	chimp.sel	'0010000000	-1702.15	-1691.37	unique	0.359	62	1.71465e-06	NA	-1	-1	NA	0	NA	NA	NA	encodeH3K27ac	NA	encodeP300	NA	NA	NA	NA	NA
chr12	43057224	43057474	complex	'0010100000	-3135.11	-3122.53	aic	0.392	58	1.72007e-06	NA	-1	-1	NA	0	NA	NA	NA	NA	NA	NA	NA	NA	NA	NA	NA
chr2	150223181	150223330	complex	'0001000010	-2148.8	-2136.22	aic	0.414	60	1.72007e-06	NA	-1	-1	NA	0	chromHMMenh	NA	NA	encodeH3K27ac	OREG1898508	encodeP300	NA	NA	NA	NA	NA
chr20	42000947	42001096	complex	1000000001	-1933.3	-1920.72	aic	0.413	60	1.72007e-06	NA	-1	-1	NA	0	NA	NA	encodeDNaseIHS	NA	NA	encodeP300	NA	NA	NA	NA	NA
chr4	14150044	14150169	complex	'0000100010	-1595.82	-1583.24	aic	0.381	57	1.72007e-06	NA	-1	-1	NA	0	NA	NA	NA	NA	NA	NA	NA	NA	NA	NA	NA
chr5	29019689	29019895	complex	1000100000	-2859.54	-2846.96	aic	0.334	55	1.72007e-06	NA	-1	-1	NA	0	NA	NA	NA	NA	NA	encodeP300	NA	NA	NA	NA	NA
chr8	4871966	4872055	complex	'0000001010	-1469.17	-1456.59	unique	0.395	58	1.72007e-06	NA	-1	-1	NA	0	NA	NA	NA	NA	NA	NA	NA	NA	NA	NA	NA
chr9	104765864	104766174	complex	'0000001010	-3786.11	-3773.53	aic	0.359	58	1.72007e-06	NA	-1	-1	NA	0	NA	NA	NA	NA	NA	encodeP300	NA	NA	NA	NA	NA
chr9	109205793	109205897	complex	'0000010100	-1597.27	-1584.69	aic	0.358	52	1.72007e-06	NA	-1	-1	NA	0	NA	NA	NA	NA	NA	encodeP300	NA	NA	NA	NA	NA
chr9	13805571	13805849	complex	'0101000010	-3414.49	-3400.44	aic	0.388	62	1.73033e-06	NA	-1	-1	NA	0	chromHMMenh	NA	encodeDNaseIHS	encodeH3K27ac	NA	NA	NA	NA	NA	NA	NA
chr14	64151626	64151694	gibbon.sel	'0000000010	-1193.5	-1182.73	unique	0.339	61	1.73262e-06	NA	-1	-1	NA	0	NA	NA	NA	encodeH3K27ac	OREG1277800	encodeP300	NA	NA	NA	NA	NA
chr11	41687180	41687497	complex	'0000010100	-3772.3	-3759.73	aic	0.365	62	1.73735e-06	NA	-1	-1	NA	0	NA	NA	NA	NA	NA	NA	NA	NA	NA	NA	NA
chr11	132078515	132078794	complex	'0000001010	-2828.71	-2816.14	unique	0.425	60	1.73735e-06	NA	-1	-1	NA	0	NA	NA	NA	NA	NA	encodeP300	NA	NA	NA	NA	NA
chr12	54740806	54741033	complex	'0000001010	-3024.67	-3012.1	unique	0.479	58	1.73735e-06	NA	-1	-1	NA	0	NA	NA	encodeDNaseIHS	encodeH3K27ac	NA	encodeP300	NA	NA	NA	NA	NA
chr5	11810504	11810805	complex	'0010000010	-4568.78	-4556.21	unique	0.365	59	1.73735e-06	NA	-1	-1	NA	0	NA	NA	NA	NA	NA	NA	NA	NA	NA	NA	NA
chr10	10627580	10628233	complex	1000001010	-9469.99	-9455.95	aic	0.398	62	1.74714e-06	NA	-1	-1	NA	0	NA	NA	NA	NA	NA	NA	NA	NA	NA	NA	NA
chr2	58001293	58001747	complex	'0001100010	-6429	-6414.96	aic	0.333	61	1.74714e-06	NA	-1	-1	NA	0	NA	NA	NA	NA	OREG1262944	NA	NA	NA	NA	NA	NA
chr11	20816990	20817209	complex	'0000100010	-3681.22	-3668.66	unique	0.371	61	1.75481e-06	NA	-1	-1	NA	0	NA	NA	NA	NA	NA	NA	NA	NA	NA	NA	NA
chr14	27457042	27457594	complex	'0000101000	-6612.17	-6599.61	aic	0.352	61	1.75481e-06	NA	-1	-1	NA	0	NA	NA	NA	encodeH3K27ac	OREG1293830,OREG0515657	encodeP300	NA	NA	NA	NA	NA
chr12	16610305	16611821	complex	1000001010	-12807.7	-12793.6	unique	0.35	60	1.76411e-06	NA	-1	-1	NA	0	chromHMMenh	NA	NA	NA	OREG0069815	NA	NA	NA	NA	hs607,Positive	NA
chr16	80452224	80452552	complex	1010001000	-2981.92	-2967.89	unique	0.423	59	1.76411e-06	NA	-1	-1	NA	0	NA	NA	NA	NA	OREG0581946	encodeP300	NA	NA	NA	NA	NA
chr11	116138784	116138887	orang.sel	'0000001000	-1278.33	-1267.58	unique	0.512	56	1.76914e-06	NA	-1	-1	NA	0	NA	NA	encodeDNaseIHS	NA	NA	NA	NA	NA	NA	NA	NA
chr15	60237856	60238342	complex	1000100000	-3613.2	-3600.65	unique	0.398	62	1.77245e-06	NA	-1	-1	NA	0	NA	NA	NA	encodeH3K27ac	NA	encodeP300	NA	NA	NA	NA	NA
chr8	116899848	116900155	complex	'0000001010	-4580.79	-4568.24	unique	0.375	62	1.77245e-06	NA	-1	-1	NA	0	NA	NA	NA	NA	NA	encodeP300	NA	NA	NA	NA	NA
chr11	31846894	31847194	gorilla.sel	'0000100000	-4104.41	-4093.67	aic	0.474	58	1.78769e-06	NA	-1	-1	NA	0	NA	chromHMMprom	encodeDNaseIHS	NA	NA	encodeP300	NA	NA	NA	NA	NA
chr7	136320536	136320589	orang.sel	'0000001000	-680.96	-670.22	unique	0.375	51	1.78769e-06	NA	-1	-1	NA	0	NA	NA	NA	NA	NA	encodeP300	NA	NA	NA	NA	NA
chr9	14202800	14203161	human.sel	1000000000	-4457.08	-4446.34	aic	0.413	62	1.78769e-06	NA	-1	-1	NA	0	chromHMMenh	chromHMMprom	NA	encodeH3K27ac	NA	encodeP300	NA	NA	NA	NA	NA
chr2	168591681	168591900	complex	1000001000	-3434.54	-3422	aic	0.375	61	1.79026e-06	NA	-1	-1	NA	0	NA	NA	NA	NA	NA	encodeP300	NA	NA	NA	NA	NA
chr4	68193623	68193829	complex	1010001000	-3404.32	-3390.31	unique	0.389	59	1.79855e-06	NA	-1	-1	NA	0	NA	NA	encodeDNaseIHS	NA	NA	encodeP300	NA	NA	NA	NA	NA
chr12	104155075	104155175	orang.sel	'0000001000	-1521.43	-1510.7	unique	0.502	62	1.80644e-06	NA	-1	-1	NA	0	NA	NA	NA	NA	NA	encodeP300	NA	NA	NA	NA	NA
chr16	1576613	1576800	chimp.sel	'0010000000	-2844.31	-2833.58	unique	0.588	60	1.80644e-06	NA	-1	-1	NA	0	NA	NA	encodeDNaseIHS	encodeH3K27ac	NA	NA	NA	NA	NA	NA	NA
chr20	44945762	44946107	chimp.sel	'0010000000	-3198.81	-3188.08	unique	0.533	62	1.80644e-06	NA	-1	-1	NA	0	NA	chromHMMprom	encodeDNaseIHS	NA	NA	encodeP300	testes,heart	NA	NA	NA	NA
chrX	109453730	109453810	chimp.sel	'0010000000	-1357.37	-1346.64	unique	0.364	60	1.80644e-06	NA	-1	-1	NA	0	chromHMMenh	NA	encodeDNaseIHS	encodeH3K27ac	NA	encodeP300	NA	NA	NA	NA	NA
chr12	23293752	23294213	complex	'0001010000	-5977.39	-5964.86	aic	0.376	61	1.80826e-06	NA	-1	-1	NA	0	NA	NA	encodeDNaseIHS	NA	NA	NA	NA	NA	NA	NA	NA
chr4	171522788	171522976	complex	'0010100000	-3272.7	-3260.17	aic	0.349	58	1.80826e-06	NA	-1	-1	NA	0	NA	NA	NA	NA	NA	NA	NA	NA	NA	NA	NA
chr9	36740953	36741079	complex	1010000000	-1447.88	-1435.35	unique	0.509	56	1.80826e-06	chr9	36741023	36741072	2xHAR.86	49	NA	NA	encodeDNaseIHS	NA	NA	encodeP300	NA	NA	NA	NA	NA
chr6	90744023	90744074	gibbon.bgc	'0000000001	-944.71	-933.99	aic	0.38	60	1.82538e-06	NA	-1	-1	NA	0	NA	NA	NA	encodeH3K27ac	NA	encodeP300	NA	forebrain	NA	NA	NA
chr6	155207742	155207840	gibbon.sel	'0000000010	-1671.49	-1660.77	aic	0.449	60	1.82538e-06	NA	-1	-1	NA	0	chromHMMenh	NA	NA	encodeH3K27ac	NA	encodeP300	NA	NA	NA	NA	NA
chr1	56776653	56776822	chimp.sel	'0010000000	-2627.83	-2617.12	unique	0.403	59	1.84452e-06	NA	-1	-1	NA	0	NA	NA	NA	NA	NA	NA	NA	NA	NA	NA	NA
chr16	83699660	83699751	gibbon.sel	'0000000010	-1632.68	-1621.97	unique	0.439	61	1.84452e-06	NA	-1	-1	NA	0	NA	NA	NA	NA	NA	encodeP300	NA	NA	NA	NA	NA
chr2	120741205	120741311	gorilla.bgc	'0000010000	-2038.19	-2027.48	aic	0.33	58	1.84452e-06	NA	-1	-1	NA	0	chromHMMenh	NA	NA	NA	NA	encodeP300	NA	NA	NA	NA	NA
chr14	76737908	76738159	complex	'0010100000	-1920.15	-1907.64	unique	0.475	61	1.84479e-06	NA	-1	-1	NA	0	NA	NA	encodeDNaseIHS	encodeH3K27ac	NA	encodeP300	NA	NA	NA	NA	NA
chr3	68054993	68055106	complex	'0000101000	-2245.83	-2233.32	aic	0.401	62	1.84479e-06	NA	-1	-1	NA	0	chromHMMenh	NA	NA	NA	NA	encodeP300	NA	NA	NA	NA	NA
chrX	133310976	133311239	complex	'0010000010	-3315.17	-3302.66	unique	0.403	62	1.84479e-06	NA	-1	-1	NA	0	chromHMMenh	NA	NA	encodeH3K27ac	NA	encodeP300	NA	NA	NA	NA	NA
chr20	15432172	15432445	complex	'0010101000	-3938.31	-3924.33	unique	0.393	59	1.85147e-06	NA	-1	-1	NA	0	NA	NA	NA	NA	NA	NA	NA	NA	NA	NA	NA
chr14	36661602	36662084	complex	1010000000	-6968.43	-6955.93	unique	0.385	59	1.86333e-06	chr14	36661739	36661776	2xHAR.428	37	NA	NA	NA	encodeH3K27ac	NA	encodeP300	NA	NA	NA	NA	NA
chr7	10877933	10878368	complex	'0010010000	-4920.45	-4907.95	aic	0.36	60	1.86333e-06	NA	-1	-1	NA	0	NA	NA	encodeDNaseIHS	NA	OREG0427605	NA	NA	NA	NA	NA	NA
chr9	12363922	12364205	complex	'0000100010	-4049.72	-4037.22	unique	0.332	58	1.86333e-06	NA	-1	-1	NA	0	NA	NA	NA	NA	NA	NA	NA	NA	NA	NA	NA
chr14	82346443	82346737	orang.sel	'0000001000	-4924.23	-4913.53	unique	0.392	61	1.86386e-06	NA	-1	-1	NA	0	NA	NA	NA	NA	NA	encodeP300	NA	NA	NA	NA	NA
chr5	38563099	38563156	complex	1000101001	-1110.79	-1095.5	aic	0.394	61	1.86435e-06	NA	-1	-1	NA	0	NA	NA	encodeDNaseIHS	encodeH3K27ac	NA	encodeP300	NA	NA	NA	NA	NA
chr7	20915602	20915884	complex	'0000100010	-5022.05	-5009.56	unique	0.366	62	1.88205e-06	NA	-1	-1	NA	0	NA	NA	NA	NA	NA	NA	NA	NA	NA	NA	NA
chr9	340244	340328	gibbon.bgc	'0000000001	-1297.64	-1286.95	aic	0.42	60	1.8834e-06	NA	-1	-1	NA	0	NA	NA	NA	encodeH3K27ac	NA	encodeP300	NA	NA	NA	NA	NA
chr16	82981830	82982003	complex	'0001101000	-2498.39	-2484.43	unique	0.395	61	1.8876e-06	NA	-1	-1	NA	0	NA	NA	NA	NA	NA	encodeP300	NA	NA	NA	NA	NA
chr14	34140372	34140676	complex	'0000010001	-5013.43	-5000.95	aic	0.391	60	1.90097e-06	NA	-1	-1	NA	0	NA	NA	NA	encodeH3K27ac	NA	encodeP300	NA	NA	NA	NA	NA
chr16	72851728	72851974	complex	1000000010	-2778.93	-2766.45	unique	0.446	61	1.90097e-06	NA	-1	-1	NA	0	NA	NA	NA	encodeH3K27ac	NA	encodeP300	NA	NA	NA	NA	NA
chr6	23131094	23131313	complex	'0000000101	-3060.97	-3048.49	unique	0.345	56	1.90097e-06	NA	-1	-1	NA	0	NA	NA	NA	NA	NA	NA	NA	NA	NA	NA	NA
chr1	27877253	27878005	orang.sel	'0000001000	-11974.9	-11964.2	unique	0.604	62	1.90315e-06	NA	-1	-1	NA	0	NA	NA	encodeDNaseIHS	encodeH3K27ac	NA	encodeP300	kidney	NA	NA	NA	NA
chr11	36153656	36153773	gibbon.sel	'0000000010	-1735.05	-1724.37	unique	0.472	59	1.90315e-06	NA	-1	-1	NA	0	chromHMMenh	NA	NA	encodeH3K27ac	OREG1257868,OREG1227568,OREG0020890	encodeP300	cerebellum	NA	NA	NA	NA
chr3	169574230	169574301	chimp.sel	'0010000000	-1171.1	-1160.42	unique	0.435	55	1.90315e-06	NA	-1	-1	NA	0	NA	NA	NA	NA	NA	encodeP300	NA	NA	NA	NA	NA
chr18	29488712	29489002	complex	'0001000010	-3592.83	-3580.36	unique	0.333	60	1.92007e-06	NA	-1	-1	NA	0	NA	NA	NA	NA	NA	NA	NA	NA	NA	NA	NA
chr16	7977580	7977639	human.sel	1000000000	-900.6	-889.93	aic	0.423	61	1.92311e-06	NA	-1	-1	NA	0	NA	NA	encodeDNaseIHS	NA	NA	encodeP300	NA	NA	NA	NA	NA
chr2	59416552	59416948	human.sel	1000000000	-4530.3	-4519.63	unique	0.405	62	1.92311e-06	NA	-1	-1	NA	0	NA	NA	NA	NA	NA	NA	NA	NA	NA	NA	NA
chr3	25495814	25495929	chimp.bgc	'0001000000	-1952.72	-1942.05	aic	0.421	62	1.92311e-06	NA	-1	-1	NA	0	chromHMMenh	NA	encodeDNaseIHS	encodeH3K27ac	OREG1877046	encodeP300	thymus	limb	NA	NA	NA
chrX	121796327	121796571	complex	1000001010	-3218.27	-3204.33	unique	0.356	60	1.92445e-06	chrX	121796323	121796559	ANC1323;HACNS_676	232	NA	NA	NA	NA	NA	NA	NA	NA	NA	NA	NA
chr13	69948259	69948341	complex	'0100000100	-1179.16	-1166.7	aic	0.301	58	1.93937e-06	chr13	69948245	69948439	ANC625	82	NA	NA	encodeDNaseIHS	NA	NA	NA	NA	NA	NA	NA	NA
chr7	10149734	10150375	complex	1001000000	-8885.53	-8873.07	unique	0.347	62	1.93937e-06	NA	-1	-1	NA	0	NA	NA	NA	NA	NA	NA	NA	NA	NA	NA	NA
chr3	67608491	67608765	complex	'0000011010	-2786.17	-2772.24	aic	0.384	61	1.94313e-06	NA	-1	-1	NA	0	NA	NA	NA	encodeH3K27ac	NA	NA	NA	NA	NA	NA	NA
chr13	67494952	67495019	gorilla.sel	'0000100000	-1130.51	-1119.85	unique	0.321	60	1.94328e-06	NA	-1	-1	NA	0	NA	NA	NA	encodeH3K27ac	NA	encodeP300	NA	NA	NA	NA	NA
chr3	18460734	18461501	orang.sel	'0000001000	-5761.92	-5751.26	unique	0.391	61	1.94328e-06	NA	-1	-1	NA	0	NA	NA	encodeDNaseIHS	encodeH3K27ac	OREG1664242,OREG1606008,OREG0346494	encodeP300	NA	NA	NA	NA	NA
chr5	163512009	163512263	complex	1000001000	-3171.38	-3158.93	aic	0.372	60	1.95886e-06	chr5	163511930	163512260	HACNS_446	251	NA	NA	NA	NA	NA	encodeP300	NA	NA	NA	NA	NA
chr2	164948549	164948914	complex	'0110000000	-3910.86	-3898.42	unique	0.346	61	1.97855e-06	NA	-1	-1	NA	0	NA	NA	NA	NA	OREG1631693,OREG1573010	encodeP300	NA	NA	NA	NA	NA
chr4	59804560	59804771	complex	'0000100100	-2650.98	-2638.54	unique	0.316	60	1.97855e-06	NA	-1	-1	NA	0	NA	NA	NA	NA	NA	NA	NA	NA	NA	NA	NA
chr2	205375752	205376175	complex	'0100100010	-5477.71	-5463.8	unique	0.367	62	1.98106e-06	NA	-1	-1	NA	0	NA	NA	NA	NA	NA	NA	NA	NA	NA	NA	NA
chr4	78940454	78940692	complex	'0010101000	-3611.25	-3597.34	unique	0.362	58	1.98106e-06	NA	-1	-1	NA	0	NA	NA	NA	NA	NA	encodeP300	NA	NA	NA	NA	NA
chr13	47469621	47469930	orang.sel	'0000001000	-3637.96	-3627.32	unique	0.441	62	1.98425e-06	NA	-1	-1	NA	0	chromHMMenh	chromHMMprom	encodeDNaseIHS	encodeH3K27ac	NA	encodeP300	NA	NA	NA	NA	NA
chr6	94642936	94643205	gorilla.bgc	'0000010000	-3749.76	-3739.12	aic	0.32	60	1.98425e-06	NA	-1	-1	NA	0	NA	NA	NA	NA	NA	NA	NA	NA	NA	NA	NA
chr8	93464088	93464371	orang.sel	'0000001000	-3070.12	-3059.48	unique	0.368	60	1.98425e-06	NA	-1	-1	NA	0	NA	NA	NA	NA	NA	NA	NA	NA	NA	NA	NA
chr7	17564207	17564391	complex	'0100101010	-3093.95	-3078.73	unique	0.348	58	1.99094e-06	NA	-1	-1	NA	0	chromHMMenh	NA	encodeDNaseIHS	encodeH3K27ac	OREG1893109,OREG1294352	encodeP300	NA	NA	[cardiac_fibroblast]|[chondrocyte]|[epithelial_cell_of_prostate]|[fibroblast_of_choroid_plexus]|[iris_pigment_epithelial_cell]|[large_intestine]|[lens_epithelial_cell]|[mammary_epithelial_cell]|[mesenchymal_cell]|[permissive]|[placenta]|[preadipocyte]|[robust]|[skin_of_body]|[stromal_cell]|[tonsil]|[vascular_associated_smooth_muscle_cell]	NA	NA
chr2	119512428	119512765	complex	'0010001000	-3426.52	-3414.09	unique	0.451	59	1.99843e-06	NA	-1	-1	NA	0	NA	NA	NA	encodeH3K27ac	NA	encodeP300	NA	NA	NA	NA	NA
chr3	147964032	147964837	complex	'0010000010	-8421.71	-8409.28	unique	0.35	62	1.99843e-06	NA	-1	-1	NA	0	NA	NA	encodeDNaseIHS	NA	NA	NA	NA	NA	NA	NA	NA
chr4	183416723	183417443	complex	1000001001	-9176.39	-9162.49	aic	0.366	62	2.0003e-06	NA	-1	-1	NA	0	chromHMMenh	NA	NA	NA	NA	encodeP300	NA	NA	NA	NA	NA
chr8	124518629	124518828	chimp.sel	'0010000000	-2749.22	-2738.59	unique	0.455	61	2.00506e-06	NA	-1	-1	NA	0	NA	NA	encodeDNaseIHS	encodeH3K27ac	OREG1500496	encodeP300	NA	NA	NA	NA	NA
chr10	117775218	117775569	complex	1010000000	-5252.88	-5240.46	aic	0.427	62	2.01852e-06	chr10	117775221	117775327	HACNS_558	106	NA	NA	NA	NA	NA	encodeP300	NA	NA	NA	NA	NA
chr11	28254204	28254509	complex	'0000010010	-4898.55	-4886.13	unique	0.329	62	2.01852e-06	NA	-1	-1	NA	0	NA	NA	NA	NA	NA	NA	NA	NA	NA	NA	NA
chr7	115375049	115375107	complex	'0010010000	-774.86	-762.44	aic	0.347	61	2.01852e-06	NA	-1	-1	NA	0	NA	NA	NA	NA	NA	NA	NA	NA	NA	NA	NA
chr2	207665463	207665554	chimp.sel	'0010000000	-1476.03	-1465.41	unique	0.425	60	2.0261e-06	NA	-1	-1	NA	0	chromHMMenh	NA	encodeDNaseIHS	encodeH3K27ac	OREG1402816,OREG1356493,OREG1269486,OREG1238554,OREG0015162	NA	NA	NA	NA	NA	NA
chr1	10510819	10510916	complex	'0010001000	-1247.53	-1235.12	unique	0.468	60	2.0388e-06	NA	-1	-1	NA	0	chromHMMenh	NA	encodeDNaseIHS	encodeH3K27ac	NA	NA	NA	NA	NA	NA	NA
chr17	52572306	52572648	complex	'0010000001	-4653.22	-4640.81	aic	0.391	61	2.0388e-06	NA	-1	-1	NA	0	NA	NA	encodeDNaseIHS	NA	NA	NA	NA	NA	NA	NA	NA
chr4	188461730	188461850	complex	1000101000	-2258.43	-2244.56	unique	0.373	61	2.05913e-06	NA	-1	-1	NA	0	NA	NA	NA	encodeH3K27ac	NA	NA	NA	NA	NA	NA	NA
chr1	112556673	112556995	gorilla.sel	'0000100000	-4262.59	-4251.99	unique	0.454	62	2.06882e-06	NA	-1	-1	NA	0	NA	NA	NA	encodeH3K27ac	NA	encodeP300	NA	NA	NA	NA	NA
chr13	66047365	66047622	complex	1000100000	-3542.59	-3530.2	unique	0.301	58	2.07999e-06	chr13	66047405	66047618	HACNS_406	213	NA	NA	NA	NA	NA	NA	NA	NA	NA	NA	NA
chr11	121541566	121541798	chimp.sel	'0010000000	-3007.63	-2997.04	unique	0.458	60	2.09052e-06	NA	-1	-1	NA	0	chromHMMenh	NA	encodeDNaseIHS	encodeH3K27ac	NA	encodeP300	NA	limb	NA	NA	NA
chr20	37193981	37194127	chimp.sel	'0010000000	-1728.92	-1718.33	unique	0.389	61	2.09052e-06	NA	-1	-1	NA	0	NA	NA	NA	encodeH3K27ac	OREG1489616	encodeP300	NA	NA	NA	NA	NA
chr4	139627490	139627724	complex	'0000001010	-3637.67	-3625.29	unique	0.424	60	2.1009e-06	NA	-1	-1	NA	0	NA	NA	encodeDNaseIHS	encodeH3K27ac	NA	encodeP300	NA	NA	NA	NA	NA
chr1	82196662	82196826	gibbon.sel	'0000000010	-2390.04	-2379.46	unique	0.36	60	2.11245e-06	NA	-1	-1	NA	0	chromHMMenh	NA	NA	encodeH3K27ac	NA	NA	NA	NA	NA	NA	NA
chr11	6232545	6232936	gibbon.sel	'0000000010	-4457.39	-4446.81	unique	0.475	60	2.11245e-06	NA	-1	-1	NA	0	NA	NA	encodeDNaseIHS	encodeH3K27ac	NA	NA	NA	NA	NA	NA	NA
chr18	73154890	73155011	gorilla.sel	'0000100000	-1811.49	-1800.91	aic	0.421	58	2.11245e-06	NA	-1	-1	NA	0	NA	NA	NA	NA	NA	encodeP300	NA	NA	NA	NA	NA
chr11	97100959	97101129	complex	'0100100010	-2997.87	-2984.03	aic	0.355	59	2.1197e-06	NA	-1	-1	NA	0	NA	NA	NA	NA	NA	NA	NA	NA	NA	NA	NA
chr4	182364850	182365266	complex	1001100000	-4323.58	-4309.74	aic	0.37	60	2.1197e-06	NA	-1	-1	NA	0	NA	NA	NA	NA	NA	NA	NA	NA	NA	NA	NA
chr1	38974000	38974289	complex	'0010100000	-2641.65	-2629.28	unique	0.455	58	2.12201e-06	NA	-1	-1	NA	0	chromHMMenh	chromHMMprom	encodeDNaseIHS	encodeH3K27ac	NA	encodeP300	NA	NA	NA	NA	NA
chr11	115648207	115648526	complex	1000001000	-3696.7	-3684.34	unique	0.476	61	2.14334e-06	chr11	115648182	115648526	HACNS_548;2xHAR.87	319	NA	NA	encodeDNaseIHS	NA	NA	encodeP300	NA	NA	NA	NA	NA
chr2	144562212	144562333	complex	'0000010010	-1993.09	-1980.73	aic	0.375	61	2.14334e-06	NA	-1	-1	NA	0	NA	NA	NA	encodeH3K27ac	NA	encodeP300	NA	NA	NA	NA	NA
chr9	109399939	109400658	complex	'0000101000	-6965.36	-6953	unique	0.374	62	2.14334e-06	NA	-1	-1	NA	0	NA	NA	NA	NA	NA	encodeP300	NA	NA	NA	NA	NA
chr5	25286598	25286720	complex	'0010100100	-2183.69	-2169.87	unique	0.321	59	2.16106e-06	NA	-1	-1	NA	0	NA	NA	encodeDNaseIHS	NA	NA	NA	NA	NA	NA	NA	NA
chr6	117965798	117966134	complex	1000101000	-5779.98	-5766.16	unique	0.366	60	2.16106e-06	chr6	117965821	117966135	HACNS_186	313	NA	NA	NA	NA	NA	NA	NA	NA	NA	NA	NA
chr11	45928692	45928800	complex	'0000100010	-2247.83	-2235.48	unique	0.606	61	2.16488e-06	NA	-1	-1	NA	0	NA	NA	encodeDNaseIHS	encodeH3K27ac	OREG1190789	encodeP300	NA	NA	NA	NA	NA
chr4	180333130	180333271	complex	1010000000	-2504.01	-2491.66	unique	0.345	62	2.16488e-06	NA	-1	-1	NA	0	NA	NA	NA	NA	NA	NA	NA	NA	NA	NA	NA
chr6	83201112	83201241	complex	'0000011000	-2134.24	-2121.89	unique	0.377	58	2.16488e-06	NA	-1	-1	NA	0	NA	NA	NA	NA	NA	NA	NA	NA	NA	NA	NA
chr7	115608347	115608586	complex	'0001000001	-3482.14	-3469.79	aic	0.341	62	2.16488e-06	NA	-1	-1	NA	0	NA	NA	encodeDNaseIHS	encodeH3K27ac	NA	encodeP300	NA	NA	NA	NA	NA
chr8	60151465	60151735	complex	'0000001010	-4177.73	-4165.38	unique	0.366	61	2.16488e-06	NA	-1	-1	NA	0	NA	NA	NA	encodeH3K27ac	NA	encodeP300	NA	NA	NA	NA	NA
chr1	82951330	82951392	gibbon.sel	'0000000010	-819.15	-808.6	unique	0.383	57	2.17964e-06	NA	-1	-1	NA	0	chromHMMenh	NA	encodeDNaseIHS	encodeH3K27ac	NA	NA	NA	NA	NA	NA	NA
chr5	158143610	158144421	chimp.sel	'0010000000	-6703.37	-6692.82	unique	0.402	62	2.17964e-06	NA	-1	-1	NA	0	NA	NA	encodeDNaseIHS	encodeH3K27ac	OREG0069971,OREG0006489	encodeP300	NA	NA	NA	hs813,Positive	NA
chr15	53414143	53414388	complex	'0000100010	-3798.89	-3786.55	unique	0.389	58	2.18663e-06	NA	-1	-1	NA	0	NA	NA	NA	encodeH3K27ac	NA	encodeP300	NA	NA	NA	NA	NA
chr8	142195302	142195364	complex	'0001100000	-1232	-1219.66	aic	0.533	57	2.18663e-06	NA	-1	-1	NA	0	chromHMMenh	NA	NA	encodeH3K27ac	NA	encodeP300	NA	NA	NA	NA	NA
chr2	218553172	218553226	gibbon.sel	'0000000010	-829.9	-819.36	unique	0.438	54	2.20251e-06	NA	-1	-1	NA	0	NA	NA	NA	encodeH3K27ac	NA	encodeP300	NA	NA	NA	NA	NA
chr1	76962375	76962607	complex	'0010001000	-3144.76	-3132.43	unique	0.386	60	2.20861e-06	NA	-1	-1	NA	0	NA	NA	NA	encodeH3K27ac	NA	NA	NA	NA	NA	NA	NA
chr18	40404449	40404673	complex	'0100000010	-2450.54	-2438.21	unique	0.337	54	2.20861e-06	NA	-1	-1	NA	0	NA	NA	NA	NA	NA	NA	NA	NA	NA	NA	NA
chr2	21676743	21677220	complex	1100000000	-6478.01	-6465.68	unique	0.393	61	2.20861e-06	chr2	21676684	21676953	HACNS_137	210	chromHMMenh	NA	encodeDNaseIHS	encodeH3K27ac	NA	NA	NA	NA	NA	NA	NA
chr9	119196982	119197159	complex	1000101000	-2862.76	-2848.97	unique	0.425	59	2.22461e-06	chr9	119196976	119197180	HACNS_242	177	chromHMMenh	NA	encodeDNaseIHS	NA	NA	encodeP300	NA	NA	NA	NA	NA
chr16	57937720	57937889	gibbon.sel	'0000000010	-1969.89	-1959.36	unique	0.54	61	2.22562e-06	NA	-1	-1	NA	0	NA	chromHMMprom	encodeDNaseIHS	encodeH3K27ac	OREG1505157	encodeP300	NA	NA	NA	NA	NA
chr17	79658474	79658607	chimp.sel	'0010000000	-1583.48	-1572.95	aic	0.607	57	2.22562e-06	NA	-1	-1	NA	0	NA	NA	encodeDNaseIHS	NA	NA	encodeP300	NA	NA	NA	NA	NA
chr6	125661872	125661922	complex	'0001100000	-1209.21	-1196.89	aic	0.391	62	2.23081e-06	NA	-1	-1	NA	0	NA	NA	NA	NA	NA	NA	NA	heart	NA	mm765,Negative	NA
chr5	166859414	166859792	complex	'0010000001	-4941.76	-4929.45	unique	0.349	62	2.25323e-06	NA	-1	-1	NA	0	NA	NA	NA	NA	NA	encodeP300	NA	NA	NA	NA	NA
chr9	1414854	1415038	complex	1010000000	-2648.65	-2636.34	unique	0.409	61	2.25323e-06	chr9	1414854	1414979	2xHAR.259	125	NA	NA	NA	NA	NA	NA	NA	NA	NA	NA	NA
chr2	22159830	22160209	chimp.bgc	'0001000000	-5102.55	-5092.04	aic	0.375	58	2.27257e-06	NA	-1	-1	NA	0	NA	NA	NA	NA	NA	NA	NA	NA	NA	NA	NA
chr3	59032884	59032988	orang.sel	'0000001000	-1135.66	-1125.15	unique	0.396	62	2.27257e-06	NA	-1	-1	NA	0	chromHMMenh	NA	encodeDNaseIHS	NA	OREG1658795	NA	NA	NA	NA	NA	NA
chr11	7369851	7369912	complex	'0100010000	-930.1	-917.8	aic	0.434	60	2.27587e-06	NA	-1	-1	NA	0	chromHMMenh	NA	encodeDNaseIHS	NA	NA	NA	NA	NA	NA	NA	NA
chr9	1577268	1577459	complex	'0010100000	-2834.02	-2821.72	unique	0.378	62	2.27587e-06	NA	-1	-1	NA	0	NA	NA	encodeDNaseIHS	NA	NA	NA	NA	NA	NA	NA	NA
chr3	173907394	173907845	complex	'0000011001	-5627.68	-5613.92	aic	0.342	59	2.29003e-06	NA	-1	-1	NA	0	NA	NA	NA	NA	NA	NA	NA	NA	NA	NA	NA
chr4	16701086	16701136	chimp.sel	'0010000000	-703.41	-692.91	unique	0.403	57	2.29642e-06	NA	-1	-1	NA	0	NA	NA	NA	encodeH3K27ac	NA	encodeP300	NA	NA	NA	NA	NA
chr2	164800527	164801484	complex	'0000011000	-12662	-12649.7	unique	0.341	62	2.29874e-06	NA	-1	-1	NA	0	chromHMMenh	NA	NA	encodeH3K27ac	OREG0908523,OREG0830723	encodeP300	NA	NA	NA	NA	NA
chr14	78936380	78936460	gorilla.bgc	'0000010000	-1343.17	-1332.68	aic	0.41	61	2.32051e-06	NA	-1	-1	NA	0	NA	NA	NA	encodeH3K27ac	NA	NA	NA	NA	NA	NA	NA
chr4	58329053	58329318	gibbon.bgc	'0000000001	-3690.39	-3679.9	aic	0.399	61	2.32051e-06	NA	-1	-1	NA	0	NA	NA	encodeDNaseIHS	NA	OREG0348170	NA	NA	NA	NA	NA	NA
chr1	37506253	37506609	gibbon.sel	'0000000010	-4248.19	-4237.71	unique	0.531	62	2.34487e-06	NA	-1	-1	NA	0	chromHMMenh	NA	encodeDNaseIHS	encodeH3K27ac	NA	encodeP300	NA	NA	NA	NA	NA
chr2	117723089	117723267	chimp.sel	'0010000000	-1833.9	-1823.42	aic	0.366	56	2.34487e-06	NA	-1	-1	NA	0	NA	NA	NA	NA	NA	NA	NA	NA	NA	NA	NA
chr6	710676	710853	human.bgc	'0100000000	-2309.47	-2298.99	aic	0.4	61	2.34487e-06	NA	-1	-1	NA	0	chromHMMenh	chromHMMprom	encodeDNaseIHS	encodeH3K27ac	OREG1824859,OREG1794466,OREG1275789,OREG1244128	encodeP300	NA	NA	[blood_vessel_endothelial_cell]|[endothelial_cell_of_lymphatic_vessel]|[kidney_epithelial_cell]|[mesenchymal_cell]|[permissive]|[robust]|[smooth_muscle_cell_of_prostate]|[spleen]|[T_cell]|[vascular_associated_smooth_muscle_cell]	NA	NA
chr11	120713594	120713720	complex	1010000000	-2151.56	-2139.29	aic	0.462	62	2.34518e-06	NA	-1	-1	NA	0	NA	NA	encodeDNaseIHS	NA	NA	encodeP300	NA	NA	NA	NA	NA
chr4	67423797	67424066	complex	'0100001010	-3461.41	-3447.68	unique	0.343	62	2.35737e-06	NA	-1	-1	NA	0	chromHMMenh	NA	NA	encodeH3K27ac	NA	NA	NA	NA	NA	NA	NA
chr11	115836758	115837118	complex	'0000100010	-4946.63	-4934.37	unique	0.477	61	2.36875e-06	NA	-1	-1	NA	0	chromHMMenh	chromHMMprom	encodeDNaseIHS	encodeH3K27ac	OREG1529122,OREG0408842	encodeP300	NA	NA	NA	NA	NA
chr6	8303798	8304085	complex	'0010000010	-2835.43	-2823.17	aic	0.372	61	2.36875e-06	NA	-1	-1	NA	0	NA	NA	NA	NA	NA	NA	NA	NA	NA	NA	NA
chr11	117338840	117339162	chimp.sel	'0010000000	-3170.67	-3160.2	unique	0.485	61	2.36948e-06	NA	-1	-1	NA	0	NA	NA	NA	NA	NA	NA	NA	NA	NA	NA	NA
chr8	19706595	19706981	human.sel	1000000000	-3619.57	-3609.1	aic	0.445	62	2.36948e-06	NA	-1	-1	NA	0	NA	NA	encodeDNaseIHS	encodeH3K27ac	NA	encodeP300	NA	NA	NA	NA	NA
chr5	177890034	177890128	complex	1010000010	-1754.39	-1740.67	unique	0.471	59	2.38025e-06	NA	-1	-1	NA	0	chromHMMenh	NA	encodeDNaseIHS	encodeH3K27ac	NA	encodeP300	NA	NA	NA	NA	NA
chr18	42041060	42041454	complex	'0000000110	-4496.27	-4484.02	unique	0.367	57	2.39256e-06	NA	-1	-1	NA	0	NA	NA	NA	NA	NA	encodeP300	NA	NA	NA	NA	NA
chr12	1940366	1940696	chimp.bgc	'0001000000	-5110.64	-5100.18	aic	0.56	62	2.39434e-06	NA	-1	-1	NA	0	chromHMMenh	chromHMMprom	encodeDNaseIHS	encodeH3K27ac	OREG1650044,OREG1297163,OREG1184767,OREG0005740	encodeP300	NA	NA	NA	NA	NA
chr17	78936724	78936863	orang.sel	'0000001000	-2027.53	-2017.07	unique	0.592	57	2.39434e-06	NA	-1	-1	NA	0	NA	NA	encodeDNaseIHS	NA	NA	encodeP300	NA	NA	NA	NA	NA
chr20	3143734	3143887	human.sel	1000000000	-2449.52	-2439.06	unique	0.577	59	2.39434e-06	NA	-1	-1	NA	0	chromHMMenh	NA	encodeDNaseIHS	encodeH3K27ac	NA	encodeP300	NA	NA	NA	NA	NA
chr20	60204583	60204680	human.sel	1000000000	-1336.09	-1325.63	aic	0.55	53	2.39434e-06	chr20	60204586	60204692	ANC260;2xHAR.46	94	chromHMMenh	chromHMMprom	encodeDNaseIHS	encodeH3K27ac	NA	NA	NA	NA	NA	NA	NA
chrX	123789290	123789771	chimp.sel	'0010000000	-6300.4	-6289.94	unique	0.345	62	2.39434e-06	NA	-1	-1	NA	0	NA	NA	NA	NA	NA	NA	NA	NA	NA	NA	NA
chr8	4570588	4570768	complex	1000100000	-1883.36	-1871.12	aic	0.389	57	2.4166e-06	NA	-1	-1	NA	0	NA	NA	NA	NA	NA	NA	NA	NA	NA	NA	NA
chr16	60353668	60353759	human.bgc	'0100000000	-1445.28	-1434.83	aic	0.363	56	2.41947e-06	NA	-1	-1	NA	0	NA	NA	NA	NA	NA	NA	NA	NA	NA	NA	NA
chr18	53222893	53223435	complex	'0001010000	-5867.92	-5855.69	aic	0.36	62	2.44089e-06	NA	-1	-1	NA	0	NA	NA	NA	encodeH3K27ac	OREG1250188	encodeP300	NA	NA	NA	NA	NA
chr5	164923205	164923487	complex	'0100010000	-4737.78	-4725.55	aic	0.365	61	2.44089e-06	NA	-1	-1	NA	0	NA	NA	NA	NA	NA	NA	NA	NA	NA	NA	NA
chr12	42131215	42131604	gibbon.sel	'0000000010	-5101.99	-5091.55	unique	0.383	56	2.44487e-06	NA	-1	-1	NA	0	NA	NA	NA	NA	NA	NA	NA	NA	NA	NA	NA
chr17	46724670	46724725	chimp.sel	'0010000000	-698.25	-687.81	unique	0.538	55	2.44487e-06	NA	-1	-1	NA	0	NA	chromHMMprom	encodeDNaseIHS	encodeH3K27ac	NA	encodeP300	NA	NA	NA	NA	NA
chr2	177229369	177229760	complex	1000101000	-3769.08	-3755.39	unique	0.347	62	2.45023e-06	NA	-1	-1	NA	0	NA	NA	NA	NA	NA	encodeP300	NA	NA	NA	NA	NA
chr2	181022819	181023200	complex	1000000110	-5631.32	-5617.63	unique	0.343	59	2.45023e-06	NA	-1	-1	NA	0	NA	NA	NA	NA	NA	encodeP300	NA	NA	NA	NA	NA
chr1	36823834	36823994	orang.sel	'0000001000	-2020.09	-2009.66	unique	0.526	61	2.47053e-06	NA	-1	-1	NA	0	NA	NA	NA	encodeH3K27ac	OREG1501666	encodeP300	NA	NA	NA	NA	NA
chr17	72917298	72917393	gibbon.sel	'0000000010	-1250.12	-1239.69	unique	0.609	59	2.47053e-06	NA	-1	-1	NA	0	chromHMMenh	NA	encodeDNaseIHS	NA	OREG1499727,OREG1105586	encodeP300	NA	NA	NA	NA	NA
chrX	97589626	97589730	chimp.sel	'0010000000	-1741.14	-1730.71	unique	0.349	58	2.47053e-06	NA	-1	-1	NA	0	NA	NA	encodeDNaseIHS	NA	NA	NA	NA	NA	NA	NA	NA
chr1	117704534	117704698	complex	'0100101000	-2886.49	-2872.81	unique	0.409	60	2.47401e-06	NA	-1	-1	NA	0	NA	NA	encodeDNaseIHS	encodeH3K27ac	NA	encodeP300	NA	NA	NA	NA	NA
chr7	147048900	147048982	complex	1010001000	-1412.73	-1399.05	unique	0.332	60	2.47401e-06	NA	-1	-1	NA	0	NA	NA	NA	NA	NA	encodeP300	NA	NA	NA	NA	NA
chr16	73727164	73727329	complex	'0100100000	-1842.88	-1830.67	unique	0.394	62	2.4902e-06	NA	-1	-1	NA	0	NA	NA	NA	NA	NA	NA	NA	NA	NA	NA	NA
chr2	177367492	177367578	complex	'0001100000	-1328.73	-1316.52	aic	0.421	58	2.4902e-06	NA	-1	-1	NA	0	NA	NA	encodeDNaseIHS	encodeH3K27ac	OREG1709206,OREG0286739	encodeP300	NA	NA	NA	NA	NA
chr8	15917303	15917490	complex	'0000000110	-3176.17	-3163.96	aic	0.352	60	2.4902e-06	NA	-1	-1	NA	0	NA	NA	NA	NA	NA	NA	NA	NA	NA	NA	NA
chr1	82439879	82440416	chimp.sel	'0010000000	-5404.68	-5394.26	unique	0.335	62	2.49646e-06	NA	-1	-1	NA	0	chromHMMenh	NA	encodeDNaseIHS	encodeH3K27ac	NA	NA	NA	NA	NA	NA	NA
chr6	85406612	85406939	chimp.sel	'0010000000	-4209.73	-4199.31	unique	0.374	61	2.49646e-06	NA	-1	-1	NA	0	NA	NA	NA	NA	NA	NA	NA	NA	NA	NA	NA
chr2	66957571	66957965	complex	'0010001010	-3721.74	-3708.07	unique	0.383	62	2.49803e-06	NA	-1	-1	NA	0	NA	NA	encodeDNaseIHS	NA	NA	NA	NA	NA	NA	NA	NA
chr17	1417200	1417276	complex	'0001010000	-1324.96	-1312.76	aic	0.511	62	2.51523e-06	NA	-1	-1	NA	0	chromHMMenh	NA	encodeDNaseIHS	encodeH3K27ac	NA	NA	NA	NA	NA	NA	NA
chr4	35163748	35163855	complex	'0100000001	-1254.21	-1242.01	aic	0.33	58	2.51523e-06	NA	-1	-1	NA	0	NA	NA	NA	NA	NA	NA	NA	NA	NA	NA	NA
chr1	63419079	63419445	complex	'0100100010	-3460.21	-3446.55	unique	0.394	61	2.52227e-06	NA	-1	-1	NA	0	chromHMMenh	NA	NA	NA	NA	encodeP300	NA	NA	NA	NA	NA
chr8	77596987	77597789	complex	1000001010	-5993.83	-5980.17	aic	0.409	62	2.52227e-06	chr8	77597057	77597792	2xHAR.547	732	NA	chromHMMprom	encodeDNaseIHS	encodeH3K27ac	NA	encodeP300	NA	NA	NA	NA	NA
chr1	171519222	171519381	orang.sel	'0000001000	-1757.01	-1746.6	aic	0.365	60	2.52267e-06	NA	-1	-1	NA	0	chromHMMenh	NA	encodeDNaseIHS	encodeH3K27ac	NA	NA	NA	NA	NA	NA	NA
chr11	13881794	13881906	gibbon.sel	'0000000010	-1756.68	-1746.27	aic	0.447	61	2.52267e-06	NA	-1	-1	NA	0	NA	NA	NA	NA	NA	NA	NA	NA	NA	NA	NA
chr9	26405456	26405669	complex	1001001000	-2901.59	-2887.94	unique	0.384	62	2.54675e-06	NA	-1	-1	NA	0	NA	NA	NA	NA	NA	NA	NA	NA	NA	NA	NA
chr1	57739704	57739939	gibbon.sel	'0000000010	-2922.74	-2912.34	unique	0.442	58	2.54915e-06	NA	-1	-1	NA	0	NA	NA	encodeDNaseIHS	encodeH3K27ac	NA	encodeP300	NA	NA	NA	NA	NA
chr16	80079779	80080102	human.sel	1000000000	-3167.01	-3156.61	aic	0.44	62	2.54915e-06	chr16	80079855	80080106	2xHAR.21;ANC47;HACNS_40	247	NA	NA	NA	encodeH3K27ac	NA	encodeP300	NA	NA	NA	NA	NA
chrX	133105175	133105225	chimp.sel	'0010000000	-692.66	-682.26	unique	0.409	58	2.54915e-06	NA	-1	-1	NA	0	NA	NA	NA	encodeH3K27ac	NA	encodeP300	NA	NA	NA	NA	NA
chr13	72772878	72773333	complex	'0110000000	-2584.89	-2572.71	aic	0.36	62	2.56604e-06	NA	-1	-1	NA	0	NA	NA	encodeDNaseIHS	encodeH3K27ac	OREG0002705	encodeP300	NA	NA	NA	hs131,Positive	NA
chr16	52411056	52411216	complex	'0000101000	-2338.72	-2326.54	unique	0.422	61	2.56604e-06	NA	-1	-1	NA	0	NA	NA	encodeDNaseIHS	NA	NA	NA	NA	NA	NA	NA	NA
chr2	66921294	66921572	complex	'0000001010	-3885.49	-3873.31	aic	0.37	62	2.56604e-06	NA	-1	-1	NA	0	NA	NA	NA	NA	OREG0454765	NA	NA	NA	NA	NA	NA
chr3	77133728	77133781	complex	'0000001001	-1023.69	-1011.51	unique	0.358	61	2.56604e-06	NA	-1	-1	NA	0	NA	NA	NA	NA	NA	NA	NA	NA	NA	NA	NA
chr6	19293011	19293359	complex	'0000010010	-4492.96	-4480.78	aic	0.383	60	2.56604e-06	NA	-1	-1	NA	0	NA	NA	NA	NA	NA	NA	NA	NA	NA	NA	NA
chr3	5577028	5577266	complex	1010100000	-3364.44	-3350.8	unique	0.352	58	2.57146e-06	NA	-1	-1	NA	0	NA	NA	NA	NA	NA	encodeP300	NA	NA	NA	NA	NA
chr2	173347172	173347335	gibbon.sel	'0000000010	-2746.44	-2736.05	aic	0.425	61	2.57591e-06	NA	-1	-1	NA	0	NA	NA	NA	encodeH3K27ac	NA	encodeP300	NA	NA	NA	NA	NA
chr3	29841010	29841235	orang.sel	'0000001000	-3185.43	-3175.04	unique	0.356	62	2.57591e-06	NA	-1	-1	NA	0	NA	NA	NA	NA	NA	encodeP300	NA	NA	NA	NA	NA
chrX	97004038	97004120	chimp.sel	'0010000000	-1566.18	-1555.79	aic	0.382	60	2.57591e-06	NA	-1	-1	NA	0	NA	NA	NA	NA	NA	NA	NA	NA	NA	NA	NA
chr14	34152677	34153024	complex	'0100100000	-4566.49	-4554.32	aic	0.389	62	2.59183e-06	NA	-1	-1	NA	0	chromHMMenh	NA	encodeDNaseIHS	encodeH3K27ac	NA	encodeP300	NA	NA	NA	NA	NA
chr3	79490980	79491078	complex	1000000010	-1764.61	-1752.44	unique	0.319	59	2.59183e-06	chr3	79490980	79491051	2xHAR.465	71	NA	NA	NA	NA	NA	NA	NA	NA	NA	NA	NA
chr9	8680258	8680360	complex	'0100000001	-1284	-1271.83	aic	0.38	58	2.59183e-06	NA	-1	-1	NA	0	NA	NA	NA	encodeH3K27ac	NA	NA	NA	NA	NA	NA	NA
chr2	144550102	144550655	complex	1000101000	-3921.57	-3907.94	unique	0.39	61	2.59642e-06	NA	-1	-1	NA	0	NA	NA	NA	encodeH3K27ac	OREG0486959	encodeP300	NA	NA	NA	NA	NA
chr20	37824198	37824537	complex	'0001001010	-4571.18	-4557.55	unique	0.468	62	2.59642e-06	NA	-1	-1	NA	0	NA	NA	encodeDNaseIHS	encodeH3K27ac	OREG0005203	encodeP300	NA	NA	NA	NA	NA
chr11	15430760	15431031	orang.sel	'0000001000	-4115.41	-4105.03	unique	0.435	62	2.60295e-06	NA	-1	-1	NA	0	NA	NA	NA	NA	OREG0546874	NA	NA	NA	NA	NA	NA
chr9	116377413	116377477	chimp.sel	'0010000000	-777.79	-767.41	unique	0.538	59	2.60295e-06	NA	-1	-1	NA	0	chromHMMenh	chromHMMprom	encodeDNaseIHS	encodeH3K27ac	OREG0938481	encodeP300	NA	NA	NA	NA	NA
chr11	130420960	130421042	complex	1000001000	-1213.87	-1201.71	unique	0.443	60	2.61788e-06	NA	-1	-1	NA	0	NA	NA	NA	NA	NA	NA	NA	NA	NA	NA	NA
chr17	13214719	13214941	complex	'0000010010	-2529.98	-2517.82	aic	0.39	54	2.61788e-06	NA	-1	-1	NA	0	NA	NA	encodeDNaseIHS	NA	NA	NA	NA	NA	NA	NA	NA
chr2	138554322	138554501	complex	'0100000010	-2471.88	-2459.72	aic	0.383	59	2.61788e-06	NA	-1	-1	NA	0	NA	NA	NA	NA	NA	encodeP300	NA	NA	NA	NA	NA
chr10	16200625	16200728	complex	'0000101010	-1699.44	-1685.82	unique	0.361	61	2.62161e-06	NA	-1	-1	NA	0	NA	NA	NA	NA	NA	NA	NA	NA	NA	NA	NA
chr15	35946410	35946932	complex	'0110000010	-4250.09	-4236.48	unique	0.373	62	2.64705e-06	NA	-1	-1	NA	0	NA	NA	encodeDNaseIHS	NA	NA	encodeP300	NA	NA	NA	NA	NA
chr1	200048327	200048866	orang.sel	'0000001000	-4800.47	-4790.11	unique	0.381	60	2.65789e-06	NA	-1	-1	NA	0	NA	NA	encodeDNaseIHS	encodeH3K27ac	NA	encodeP300	NA	NA	NA	NA	NA
chr10	103994755	103994910	orang.sel	'0000001000	-2315.78	-2305.42	unique	0.535	62	2.65789e-06	NA	-1	-1	NA	0	chromHMMenh	chromHMMprom	encodeDNaseIHS	encodeH3K27ac	OREG1414948	encodeP300	NA	NA	NA	NA	NA
chr2	142880817	142880913	gorilla.bgc	'0000010000	-1423.19	-1412.83	aic	0.332	62	2.65789e-06	NA	-1	-1	NA	0	NA	NA	NA	NA	NA	NA	NA	NA	NA	NA	NA
chr21	16003069	16003144	gibbon.bgc	'0000000001	-1233.28	-1222.92	aic	0.372	59	2.65789e-06	NA	-1	-1	NA	0	chromHMMenh	NA	encodeDNaseIHS	encodeH3K27ac	OREG1622107,OREG1266706	encodeP300	NA	NA	NA	NA	NA
chr4	32505194	32505245	chimp.sel	'0010000000	-897.11	-886.75	unique	0.307	52	2.65789e-06	NA	-1	-1	NA	0	NA	NA	NA	NA	NA	NA	NA	NA	NA	NA	NA
chr16	76917843	76918097	complex	1001000110	-3137.61	-3122.7	unique	0.365	56	2.66262e-06	NA	-1	-1	NA	0	NA	NA	NA	encodeH3K27ac	NA	NA	NA	NA	NA	NA	NA
chr1	74360533	74360946	complex	'0000101000	-5887.58	-5875.44	unique	0.356	62	2.67076e-06	NA	-1	-1	NA	0	NA	NA	NA	NA	NA	NA	NA	NA	NA	NA	NA
chr16	78933678	78933933	complex	'0000100010	-2315.49	-2303.35	unique	0.403	62	2.67076e-06	NA	-1	-1	NA	0	NA	NA	NA	encodeH3K27ac	OREG0002509	encodeP300	NA	NA	NA	hs9,Negative	NA
chr1	87835470	87835859	complex	1000001001	-3834.9	-3821.3	unique	0.4	62	2.67274e-06	chr1	87835463	87835856	ANC168	386	NA	NA	encodeDNaseIHS	encodeH3K27ac	NA	encodeP300	NA	NA	NA	NA	NA
chr4	115753446	115753585	chimp.sel	'0010000000	-1996.08	-1985.73	unique	0.369	56	2.6858e-06	NA	-1	-1	NA	0	NA	NA	NA	NA	NA	NA	NA	NA	NA	NA	NA
chr6	50435740	50435992	gibbon.sel	'0000000010	-2827.2	-2816.85	unique	0.344	62	2.6858e-06	NA	-1	-1	NA	0	NA	NA	NA	NA	NA	encodeP300	NA	NA	NA	NA	NA
chr11	128259630	128259734	gorilla.sel	'0000100000	-1897.15	-1886.81	unique	0.434	62	2.714e-06	NA	-1	-1	NA	0	NA	NA	NA	NA	NA	NA	NA	NA	NA	NA	NA
chr14	83717431	83717516	human.sel	1000000000	-1329.65	-1319.31	unique	0.349	62	2.714e-06	chr14	83717404	83717486	2xHAR.394	55	NA	NA	NA	NA	NA	NA	NA	NA	NA	NA	NA
chr18	34394115	34394183	orang.sel	'0000001000	-990.44	-980.1	aic	0.423	44	2.714e-06	NA	-1	-1	NA	0	chromHMMenh	NA	NA	encodeH3K27ac	OREG1260664	encodeP300	NA	NA	NA	NA	NA
chr1	209489165	209489347	complex	'0101000000	-2376.32	-2364.2	aic	0.422	59	2.72471e-06	NA	-1	-1	NA	0	NA	NA	NA	NA	NA	encodeP300	NA	NA	NA	NA	NA
chr12	3281161	3281376	complex	'0001010000	-3196.04	-3183.92	aic	0.522	60	2.72471e-06	NA	-1	-1	NA	0	chromHMMenh	NA	encodeDNaseIHS	encodeH3K27ac	NA	encodeP300	e14.5heart,e14.5brain	NA	NA	NA	NA
chr2	21877024	21877183	complex	'0010010000	-2181.23	-2169.11	aic	0.423	57	2.72471e-06	NA	-1	-1	NA	0	NA	NA	NA	NA	NA	NA	NA	NA	NA	NA	NA
chr3	50434618	50434793	complex	'0010000010	-2190.27	-2178.15	unique	0.564	60	2.72471e-06	NA	-1	-1	NA	0	NA	NA	encodeDNaseIHS	encodeH3K27ac	NA	encodeP300	NA	NA	NA	NA	NA
chr2	156584660	156586250	complex	'0010101010	-10794.2	-10779.3	unique	0.366	62	2.73854e-06	NA	-1	-1	NA	0	chromHMMenh	NA	NA	NA	OREG0069775	encodeP300	NA	NA	NA	hs551,Negative	NA
chr14	33793115	33793861	complex	'0001100010	-6630.32	-6616.75	aic	0.383	62	2.7513e-06	NA	-1	-1	NA	0	NA	NA	encodeDNaseIHS	NA	NA	encodeP300	NA	NA	NA	NA	NA
chr21	27367181	27367307	complex	'0100010001	-2009.26	-1995.69	aic	0.398	58	2.7513e-06	NA	-1	-1	NA	0	NA	NA	NA	encodeH3K27ac	NA	encodeP300	heart	NA	NA	NA	NA
chr9	113920764	113920988	complex	1010001000	-2930.02	-2916.45	unique	0.37	59	2.7513e-06	NA	-1	-1	NA	0	NA	NA	encodeDNaseIHS	NA	NA	encodeP300	NA	NA	NA	NA	NA
chr14	33577737	33578326	complex	'0000001010	-5611.73	-5599.62	unique	0.361	61	2.7521e-06	NA	-1	-1	NA	0	NA	NA	NA	NA	NA	NA	NA	NA	NA	NA	NA
chr2	44265240	44265601	gibbon.sel	'0000000010	-4408.03	-4397.71	unique	0.412	59	2.7713e-06	NA	-1	-1	NA	0	chromHMMenh	NA	NA	NA	NA	encodeP300	NA	NA	NA	NA	NA
chr21	18160751	18161194	human.bgc	'0100000000	-4607.33	-4597.01	aic	0.35	58	2.7713e-06	NA	-1	-1	NA	0	NA	NA	encodeDNaseIHS	encodeH3K27ac	NA	encodeP300	NA	NA	NA	NA	NA
chr6	31854352	31854462	gibbon.sel	'0000000010	-1344.84	-1334.52	unique	0.579	60	2.7713e-06	NA	-1	-1	NA	0	NA	NA	NA	NA	NA	encodeP300	NA	NA	NA	NA	NA
chr6	72504514	72504776	human.sel	1000000000	-4033.69	-4023.37	unique	0.35	62	2.7713e-06	chr6	72504551	72504756	HACNS_699	205	NA	NA	NA	NA	NA	NA	NA	NA	NA	NA	NA
chr1	36081063	36081350	complex	'0000000011	-3045.35	-3033.25	unique	0.382	62	2.77976e-06	NA	-1	-1	NA	0	NA	NA	encodeDNaseIHS	encodeH3K27ac	NA	encodeP300	NA	NA	NA	NA	NA
chr1	185757644	185757811	complex	'0000101000	-2573.36	-2561.26	unique	0.38	60	2.77976e-06	NA	-1	-1	NA	0	chromHMMenh	NA	encodeDNaseIHS	encodeH3K27ac	NA	encodeP300	NA	NA	NA	NA	NA
chr1	81510335	81510645	complex	'0000001010	-4476.43	-4464.34	unique	0.346	62	2.80769e-06	NA	-1	-1	NA	0	chromHMMenh	NA	encodeDNaseIHS	NA	NA	NA	NA	NA	NA	NA	NA
chrX	142076928	142077022	complex	1000100000	-1712.96	-1700.87	aic	0.353	61	2.80769e-06	NA	-1	-1	NA	0	NA	NA	NA	NA	NA	NA	NA	NA	NA	NA	NA
chr12	87612769	87613182	human.sel	1000000000	-5490.62	-5480.32	aic	0.327	61	2.82981e-06	NA	-1	-1	NA	0	NA	NA	NA	NA	NA	NA	NA	NA	NA	NA	NA
chr22	29278401	29278473	gibbon.sel	'0000000010	-1077.47	-1067.17	unique	0.487	57	2.82981e-06	NA	-1	-1	NA	0	chromHMMenh	NA	encodeDNaseIHS	encodeH3K27ac	OREG1260498	NA	NA	NA	NA	NA	NA
chr5	166013939	166014336	complex	'0100000010	-3640.73	-3628.65	unique	0.363	61	2.83591e-06	NA	-1	-1	NA	0	NA	NA	NA	NA	NA	NA	NA	NA	NA	NA	NA
chr7	28333238	28333324	complex	'0001100000	-1381.42	-1369.34	aic	0.411	62	2.83591e-06	NA	-1	-1	NA	0	chromHMMenh	NA	encodeDNaseIHS	encodeH3K27ac	OREG0886028,OREG0823021	encodeP300	NA	NA	NA	NA	NA
chr17	8062456	8062679	orang.sel	'0000001000	-2314.95	-2304.66	unique	0.559	60	2.85952e-06	NA	-1	-1	NA	0	NA	NA	encodeDNaseIHS	encodeH3K27ac	OREG0024157	encodeP300	mESC	NA	NA	NA	NA
chr17	52301290	52301431	gibbon.bgc	'0000000001	-2292.54	-2282.25	aic	0.368	59	2.85952e-06	NA	-1	-1	NA	0	NA	NA	NA	NA	NA	NA	NA	NA	NA	NA	NA
chr1	81592650	81593121	complex	1010001000	-6163.72	-6150.19	unique	0.355	61	2.85964e-06	NA	-1	-1	NA	0	chromHMMenh	NA	encodeDNaseIHS	NA	NA	NA	NA	NA	NA	NA	NA
chr12	78893548	78893607	complex	1010100000	-1034.5	-1020.97	unique	0.331	59	2.85964e-06	NA	-1	-1	NA	0	NA	NA	NA	NA	NA	NA	NA	NA	NA	NA	NA
chr9	17436904	17437268	complex	1000101000	-3597.95	-3584.42	unique	0.333	62	2.85964e-06	NA	-1	-1	NA	0	NA	NA	NA	encodeH3K27ac	NA	NA	NA	NA	NA	NA	NA
chr11	42576006	42576151	complex	'0100010000	-2232.52	-2220.45	aic	0.368	61	2.86441e-06	chr11	42576008	42576123	ANC559	115	NA	NA	NA	NA	NA	NA	NA	NA	NA	NA	NA
chr21	22365769	22365897	complex	1000000010	-1822.12	-1810.05	unique	0.425	60	2.86441e-06	chr21	22365769	22365861	2xHAR.72	92	NA	NA	NA	encodeH3K27ac	NA	encodeP300	NA	NA	NA	NA	NA
chr7	11682581	11682774	complex	'0000010010	-2724.27	-2712.2	unique	0.322	60	2.86441e-06	NA	-1	-1	NA	0	NA	NA	NA	encodeH3K27ac	NA	NA	NA	NA	NA	NA	NA
chr11	132656084	132656294	complex	'0101100000	-2716.2	-2702.68	aic	0.412	61	2.88738e-06	NA	-1	-1	NA	0	chromHMMenh	NA	NA	NA	NA	NA	NA	NA	NA	NA	NA
chr1	68173271	68173372	gibbon.bgc	'0000000001	-1430.48	-1420.2	aic	0.446	60	2.88956e-06	NA	-1	-1	NA	0	chromHMMenh	NA	NA	encodeH3K27ac	NA	encodeP300	NA	NA	NA	NA	NA
chr10	8825146	8825545	chimp.sel	'0010000000	-5084.64	-5074.36	aic	0.353	62	2.88956e-06	NA	-1	-1	NA	0	NA	NA	NA	encodeH3K27ac	NA	NA	NA	NA	NA	NA	NA
chr13	43889632	43889966	human.sel	1000000000	-4199.41	-4189.13	aic	0.407	61	2.88956e-06	chr13	43889748	43890052	ANC615;HACNS_336	218	chromHMMenh	NA	NA	encodeH3K27ac	NA	encodeP300	NA	NA	NA	NA	NA
chr3	28260267	28260604	gibbon.sel	'0000000010	-2963.25	-2952.97	unique	0.362	62	2.88956e-06	NA	-1	-1	NA	0	NA	NA	encodeDNaseIHS	encodeH3K27ac	NA	encodeP300	NA	NA	NA	NA	NA
chr6	145421467	145421553	complex	'0001010001	-1436.89	-1423.38	aic	0.394	60	2.9154e-06	NA	-1	-1	NA	0	chromHMMenh	NA	NA	NA	NA	encodeP300	NA	NA	NA	NA	NA
chr2	205823188	205823363	chimp.sel	'0010000000	-2443.06	-2432.79	aic	0.385	58	2.9199e-06	NA	-1	-1	NA	0	NA	chromHMMprom	encodeDNaseIHS	NA	NA	NA	NA	NA	NA	NA	NA
chr3	31161247	31161417	gorilla.bgc	'0000010000	-2591.48	-2581.21	aic	0.382	58	2.9199e-06	NA	-1	-1	NA	0	NA	NA	NA	encodeH3K27ac	NA	encodeP300	NA	NA	NA	NA	NA
chr7	22047132	22047531	human.bgc	'0100000000	-4937.47	-4927.2	aic	0.417	62	2.9199e-06	chr7	22047390	22047544	ANC1214	141	NA	NA	encodeDNaseIHS	NA	OREG0378464	NA	NA	NA	NA	NA	NA
chr4	136710067	136710279	complex	1000101000	-2629.26	-2615.76	unique	0.338	55	2.94368e-06	NA	-1	-1	NA	0	NA	NA	NA	NA	NA	NA	NA	NA	NA	NA	NA
chr9	1836839	1837040	gibbon.sel	'0000000010	-3077.9	-3067.64	unique	0.428	61	2.95057e-06	NA	-1	-1	NA	0	NA	NA	NA	NA	NA	encodeP300	NA	NA	NA	NA	NA
chr18	38458456	38458698	complex	1000001000	-3506.28	-3494.24	unique	0.369	60	2.95165e-06	NA	-1	-1	NA	0	chromHMMenh	NA	encodeDNaseIHS	encodeH3K27ac	OREG0677776	encodeP300	NA	NA	NA	NA	NA
chr13	58231499	58231836	complex	'0000101000	-4802.61	-4790.58	unique	0.323	60	2.98131e-06	NA	-1	-1	NA	0	NA	NA	NA	NA	NA	NA	NA	NA	NA	NA	NA
chr13	97285456	97285511	complex	'0000010010	-997.76	-985.73	unique	0.387	58	2.98131e-06	NA	-1	-1	NA	0	NA	NA	NA	NA	NA	NA	NA	NA	NA	NA	NA
chr15	36264826	36265036	complex	1010000000	-3189.39	-3177.36	unique	0.377	61	2.98131e-06	NA	-1	-1	NA	0	NA	NA	NA	NA	NA	encodeP300	NA	NA	NA	NA	NA
chr7	114793236	114793696	complex	'0001001000	-4151.69	-4139.66	aic	0.363	61	2.98131e-06	NA	-1	-1	NA	0	NA	NA	NA	NA	NA	NA	NA	NA	NA	NA	NA
chr9	116567897	116568106	complex	1000000010	-3753.18	-3741.15	unique	0.449	62	2.98131e-06	NA	-1	-1	NA	0	NA	NA	NA	NA	NA	encodeP300	NA	NA	NA	NA	NA
chr1	18405094	18405232	orang.sel	'0000001000	-2137.25	-2127	aic	0.523	62	2.98156e-06	NA	-1	-1	NA	0	NA	NA	NA	encodeH3K27ac	NA	encodeP300	NA	NA	NA	NA	NA
chr2	213019446	213019870	complex	'0010100000	-5716.6	-5704.58	unique	0.361	61	3.01127e-06	NA	-1	-1	NA	0	chromHMMenh	NA	NA	NA	OREG1940881	NA	NA	NA	NA	NA	NA
chr14	67759210	67759445	orang.sel	'0000001000	-2444.88	-2434.64	unique	0.34	60	3.01288e-06	NA	-1	-1	NA	0	NA	NA	NA	NA	NA	NA	NA	NA	NA	NA	NA
chr14	90979989	90980115	chimp.sel	'0010000000	-1812.66	-1802.42	unique	0.56	59	3.01288e-06	NA	-1	-1	NA	0	chromHMMenh	chromHMMprom	encodeDNaseIHS	encodeH3K27ac	OREG1813027,OREG1709244,OREG1633460,OREG1574754,OREG1169643,OREG1013679,OREG0346317,OREG0346316	encodeP300	NA	limb,heart	NA	NA	NA
chr9	20038816	20038887	orang.sel	'0000001000	-1192.17	-1181.93	unique	0.419	58	3.01288e-06	NA	-1	-1	NA	0	NA	NA	NA	encodeH3K27ac	NA	encodeP300	NA	NA	NA	NA	NA
chr16	83662893	83663364	complex	'0000101010	-5684.43	-5670.96	unique	0.447	62	3.03018e-06	NA	-1	-1	NA	0	NA	NA	NA	NA	NA	encodeP300	NA	NA	NA	NA	NA
chr18	35133857	35133911	complex	'0010100000	-819.54	-807.53	unique	0.498	58	3.04154e-06	NA	-1	-1	NA	0	NA	chromHMMprom	encodeDNaseIHS	encodeH3K27ac	OREG1389358,OREG1340829	encodeP300	NA	NA	NA	NA	NA
chr6	99564573	99565192	complex	'0010001000	-6158.76	-6146.75	unique	0.406	62	3.04154e-06	NA	-1	-1	NA	0	NA	NA	encodeDNaseIHS	NA	NA	NA	NA	NA	NA	NA	NA
chr13	66741100	66741459	human.sel	1000000000	-4043.45	-4033.22	unique	0.327	59	3.04453e-06	NA	-1	-1	NA	0	NA	NA	NA	NA	NA	NA	NA	NA	NA	NA	NA
chr2	204468571	204468666	complex	1010000000	-2103.97	-2091.97	aic	0.412	62	3.07211e-06	NA	-1	-1	NA	0	NA	NA	encodeDNaseIHS	encodeH3K27ac	NA	NA	NA	NA	NA	NA	NA
chr11	131512296	131512484	complex	'0010010100	-2253.16	-2239.71	unique	0.438	62	3.08925e-06	NA	-1	-1	NA	0	chromHMMenh	NA	NA	encodeH3K27ac	NA	encodeP300	NA	NA	NA	NA	NA
chr12	120198736	120198861	complex	1000000010	-1428.05	-1416.06	unique	0.45	62	3.10298e-06	NA	-1	-1	NA	0	NA	NA	NA	encodeH3K27ac	NA	encodeP300	NA	NA	NA	NA	NA
chr3	160574916	160574984	gorilla.bgc	'0000010000	-943.29	-933.08	aic	0.37	52	3.10883e-06	NA	-1	-1	NA	0	NA	NA	NA	NA	NA	encodeP300	cortex	NA	NA	NA	NA
chr1	37914903	37915190	complex	1000001000	-3080.98	-3069	aic	0.521	61	3.13417e-06	NA	-1	-1	NA	0	chromHMMenh	NA	encodeDNaseIHS	encodeH3K27ac	OREG1500446	encodeP300	heart	NA	NA	NA	NA
chr1	113899975	113900055	complex	'0010010000	-1442.13	-1430.15	unique	0.365	60	3.13417e-06	NA	-1	-1	NA	0	NA	NA	NA	NA	NA	encodeP300	NA	NA	NA	NA	NA
chr4	31575149	31575424	complex	'0000001010	-4789.35	-4777.37	unique	0.33	58	3.13417e-06	NA	-1	-1	NA	0	NA	NA	encodeDNaseIHS	NA	NA	NA	NA	NA	NA	NA	NA
chr14	29267734	29268094	gibbon.sel	'0000000010	-4341.19	-4330.99	unique	0.322	61	3.14149e-06	NA	-1	-1	NA	0	NA	NA	NA	NA	NA	NA	NA	NA	NA	NA	NA
chr14	103574069	103574125	gorilla.sel	'0000100000	-1076.26	-1066.06	unique	0.627	57	3.14149e-06	NA	-1	-1	NA	0	chromHMMenh	NA	encodeDNaseIHS	encodeH3K27ac	NA	encodeP300	NA	NA	NA	NA	NA
chr15	36965002	36965898	human.sel	1000000000	-4758.99	-4748.79	unique	0.37	62	3.14149e-06	chr15	36964908	36965898	ANC86	896	NA	NA	encodeDNaseIHS	NA	OREG0069984	encodeP300	NA	NA	NA	hs828,Positive	NA
chr20	30560310	30560525	gorilla.sel	'0000100000	-3343.48	-3333.28	aic	0.502	58	3.14149e-06	NA	-1	-1	NA	0	chromHMMenh	NA	encodeDNaseIHS	encodeH3K27ac	OREG1832952	encodeP300	NA	NA	NA	NA	NA
chr3	159160678	159161054	gibbon.sel	'0000000010	-5437.67	-5427.47	aic	0.414	61	3.14149e-06	NA	-1	-1	NA	0	NA	NA	NA	NA	NA	NA	NA	NA	NA	NA	NA
chr4	182555564	182555913	gibbon.sel	'0000000010	-4914.32	-4904.12	unique	0.379	62	3.14149e-06	NA	-1	-1	NA	0	NA	NA	NA	NA	NA	encodeP300	NA	NA	NA	NA	NA
chr5	158307514	158307713	gibbon.sel	'0000000010	-2637.74	-2627.54	unique	0.418	61	3.14149e-06	NA	-1	-1	NA	0	chromHMMenh	NA	encodeDNaseIHS	encodeH3K27ac	NA	encodeP300	e14.5limb	NA	NA	NA	NA
chr8	57026362	57026421	gorilla.bgc	'0000010000	-1195.35	-1185.15	unique	0.444	60	3.14149e-06	NA	-1	-1	NA	0	NA	chromHMMprom	encodeDNaseIHS	NA	NA	encodeP300	NA	NA	NA	NA	NA
chr8	99657312	99657505	gibbon.sel	'0000000010	-3122.81	-3112.61	unique	0.334	61	3.14149e-06	NA	-1	-1	NA	0	NA	NA	NA	encodeH3K27ac	NA	NA	NA	NA	NA	NA	NA
chr4	32861825	32861889	complex	'0000100110	-792.09	-778.66	aic	0.317	56	3.14947e-06	NA	-1	-1	NA	0	NA	NA	NA	NA	NA	NA	NA	NA	NA	NA	NA
chr2	67222831	67223190	complex	1000011010	-3572.45	-3557.72	unique	0.381	62	3.15167e-06	NA	-1	-1	NA	0	NA	NA	NA	NA	NA	NA	NA	NA	NA	NA	NA
chr1	94719254	94719436	orang.sel	'0000001000	-2448.83	-2438.64	unique	0.386	57	3.17449e-06	NA	-1	-1	NA	0	chromHMMenh	NA	encodeDNaseIHS	encodeH3K27ac	OREG1654511,OREG1596170,OREG1510761,OREG0354115	encodeP300	NA	NA	NA	NA	NA
chr11	99577667	99577871	orang.sel	'0000001000	-2741.93	-2731.74	unique	0.32	60	3.17449e-06	NA	-1	-1	NA	0	NA	NA	encodeDNaseIHS	NA	NA	NA	NA	NA	NA	NA	NA
chr12	93503369	93503575	orang.sel	'0000001000	-2527.73	-2517.54	unique	0.425	57	3.17449e-06	NA	-1	-1	NA	0	chromHMMenh	NA	encodeDNaseIHS	encodeH3K27ac	NA	encodeP300	NA	NA	NA	NA	NA
chr20	41774382	41775006	human.bgc	'0100000000	-6972.68	-6962.49	aic	0.443	61	3.17449e-06	NA	-1	-1	NA	0	NA	NA	NA	NA	NA	encodeP300	NA	NA	NA	NA	NA
chr6	141225134	141225204	gorilla.sel	'0000100000	-1113.8	-1103.61	unique	0.331	57	3.17449e-06	NA	-1	-1	NA	0	NA	NA	NA	NA	NA	encodeP300	NA	NA	NA	NA	NA
chr16	73596824	73596889	complex	'0000001001	-1181.78	-1169.82	aic	0.422	60	3.19748e-06	NA	-1	-1	NA	0	NA	NA	NA	NA	NA	NA	NA	NA	NA	NA	NA
chr12	57029866	57029980	chimp.sel	'0010000000	-1780.42	-1770.24	unique	0.52	61	3.20785e-06	NA	-1	-1	NA	0	chromHMMenh	chromHMMprom	encodeDNaseIHS	encodeH3K27ac	OREG1876689,OREG1837780,OREG1730717,OREG1249327,OREG1246710,OREG1167458,OREG1096896,OREG0849299,OREG0657381	encodeP300	NA	NA	NA	NA	NA
chr20	52193092	52193184	orang.sel	'0000001000	-1445.9	-1435.72	unique	0.464	55	3.20785e-06	NA	-1	-1	NA	0	NA	NA	NA	encodeH3K27ac	NA	encodeP300	e14.5limb	NA	NA	NA	NA
chr10	6857229	6857488	complex	1000010000	-3077.07	-3065.12	aic	0.391	59	3.22962e-06	NA	-1	-1	NA	0	chromHMMenh	NA	encodeDNaseIHS	NA	NA	encodeP300	NA	NA	NA	NA	NA
chr13	44036497	44036852	complex	'0100100000	-3964.52	-3952.57	aic	0.376	62	3.22962e-06	NA	-1	-1	NA	0	NA	NA	NA	encodeH3K27ac	NA	encodeP300	NA	NA	NA	NA	NA
chr21	15896083	15896205	complex	'0000011000	-1936.92	-1924.97	unique	0.337	61	3.22962e-06	NA	-1	-1	NA	0	chromHMMenh	NA	NA	encodeH3K27ac	NA	encodeP300	NA	NA	NA	NA	NA
chr6	142455916	142456046	complex	'0000100100	-1907.23	-1895.28	aic	0.354	59	3.22962e-06	NA	-1	-1	NA	0	NA	NA	NA	NA	NA	NA	NA	NA	NA	NA	NA
chr12	78084022	78084079	gibbon.sel	'0000000010	-985.23	-975.06	unique	0.348	55	3.24155e-06	NA	-1	-1	NA	0	NA	NA	NA	NA	NA	NA	NA	NA	NA	NA	NA
chr8	107781798	107781977	orang.sel	'0000001000	-3487.31	-3477.14	unique	0.423	62	3.24155e-06	NA	-1	-1	NA	0	NA	NA	NA	encodeH3K27ac	NA	encodeP300	NA	NA	NA	NA	NA
chr12	73375137	73375374	complex	'0000100110	-3476.4	-3463	unique	0.349	60	3.242e-06	NA	-1	-1	NA	0	NA	NA	NA	NA	NA	NA	NA	NA	NA	NA	NA
chr1	82888549	82888696	complex	'0000100101	-2401.65	-2388.26	unique	0.346	60	3.27345e-06	NA	-1	-1	NA	0	chromHMMenh	NA	NA	NA	NA	NA	NA	NA	NA	NA	NA
chr3	54597579	54597739	complex	'0001100010	-1946	-1932.61	aic	0.422	59	3.27345e-06	NA	-1	-1	NA	0	NA	NA	NA	encodeH3K27ac	NA	encodeP300	NA	NA	NA	NA	NA
chr5	167035411	167035805	complex	1010001000	-4293.75	-4280.36	unique	0.405	62	3.27345e-06	NA	-1	-1	NA	0	chromHMMenh	NA	NA	encodeH3K27ac	NA	encodeP300	NA	NA	NA	NA	NA
chr7	115295295	115296339	complex	1000100010	-8155.62	-8142.23	unique	0.333	61	3.27345e-06	NA	-1	-1	NA	0	NA	NA	NA	encodeH3K27ac	OREG0069910	NA	NA	NA	NA	hs738,Negative	NA
chr9	13144745	13144826	gibbon.bgc	'0000000001	-1417.58	-1407.42	aic	0.355	62	3.27561e-06	NA	-1	-1	NA	0	chromHMMenh	NA	NA	encodeH3K27ac	NA	NA	NA	NA	NA	NA	NA
chr4	186455872	186455961	complex	'0100000001	-1591.08	-1579.15	aic	0.416	60	3.29486e-06	NA	-1	-1	NA	0	NA	chromHMMprom	encodeDNaseIHS	encodeH3K27ac	NA	encodeP300	NA	NA	NA	NA	NA
chr10	10581661	10581848	complex	'0110000110	-3012.01	-2997.33	unique	0.428	62	3.30273e-06	NA	-1	-1	NA	0	NA	NA	NA	NA	NA	NA	NA	NA	NA	NA	NA
chr5	13957146	13957288	complex	1000100001	-2167.94	-2154.56	unique	0.381	57	3.3052e-06	chr5	13957142	13957257	ANC1088	111	chromHMMenh	NA	encodeDNaseIHS	encodeH3K27ac	OREG1392423,OREG1344415	encodeP300	NA	NA	NA	NA	NA
chr18	65176767	65176880	human.sel	1000000000	-1753.12	-1742.97	unique	0.413	61	3.31003e-06	NA	-1	-1	NA	0	chromHMMenh	NA	NA	encodeH3K27ac	NA	encodeP300	NA	NA	NA	NA	NA
chr20	44462404	44462458	chimp.sel	'0010000000	-801.65	-791.5	unique	0.528	55	3.31003e-06	NA	-1	-1	NA	0	NA	chromHMMprom	encodeDNaseIHS	encodeH3K27ac	OREG1855367,OREG1499790	encodeP300	NA	NA	NA	NA	NA
chr6	67703560	67703667	gorilla.bgc	'0000010000	-1490.05	-1479.9	aic	0.317	55	3.31003e-06	NA	-1	-1	NA	0	chromHMMenh	NA	NA	NA	NA	NA	NA	NA	NA	NA	NA
chr8	104427147	104427243	gorilla.sel	'0000100000	-1889.19	-1879.04	unique	0.439	59	3.31003e-06	NA	-1	-1	NA	0	NA	chromHMMprom	encodeDNaseIHS	encodeH3K27ac	OREG1814107,OREG1798469,OREG1792555,OREG1779740,OREG1765047,OREG1705454,OREG1492085,OREG1223277	encodeP300	NA	NA	NA	NA	NA
chr11	112778401	112778474	orang.sel	'0000001000	-1312.24	-1302.1	unique	0.432	59	3.34481e-06	NA	-1	-1	NA	0	NA	NA	encodeDNaseIHS	NA	NA	NA	NA	NA	NA	NA	NA
chr11	127473424	127473700	chimp.sel	'0010000000	-3076.55	-3066.41	unique	0.391	59	3.34481e-06	NA	-1	-1	NA	0	NA	NA	NA	NA	NA	NA	NA	NA	NA	NA	NA
chr13	68268666	68269210	complex	'0000001010	-7613.21	-7601.3	unique	0.328	62	3.36142e-06	NA	-1	-1	NA	0	NA	NA	NA	NA	NA	NA	NA	NA	NA	NA	NA
chr3	60102732	60102944	complex	'0000100010	-2903.4	-2891.49	unique	0.374	61	3.36142e-06	NA	-1	-1	NA	0	NA	NA	NA	NA	OREG0904543	NA	NA	NA	NA	NA	NA
chr4	130202738	130202945	complex	1000001000	-2349.15	-2337.24	unique	0.367	53	3.36142e-06	chr4	130202752	130202945	HACNS_62;2xHAR.83	193	NA	NA	NA	NA	NA	encodeP300	NA	NA	NA	NA	NA
chr5	177865558	177865688	human.bgc	'0100000000	-2178.57	-2168.44	aic	0.509	60	3.37996e-06	NA	-1	-1	NA	0	NA	NA	NA	encodeH3K27ac	NA	encodeP300	NA	NA	NA	NA	NA
[truncated: 3,917 more rows]

## Sheet: columnDefinitions
	Description
chr	chromosome
start	start position of linAR in hg19 assembly
end	end position of linAR in hg19 assembly
className	type of linAR: species with acceleration before ".", type of model after "." with sel = unbiased acceleration, bgc = weak-to-strong-biased acceleration, complex if more than one lineage has acceleration
class	1000000000 = human.sel, 0100000000 = human.bgc, 0010000000 = chimp.sel, 0001000000 = chimp.bgc, 0000100000 = gorilla.sel, 0000010000 = gorilla.bgc, 0000001000 = orang.sel, 0000000100 = orang.bgc, 0000000010 = gibbon.sel, 0000000001 = gibbon.bgc; complex signatures of acceleration combine classes, eg., 1010000000 = human.sel and chimp.sel
lrt0	negative log likelihood for the global null model (no branch specific acceleration)
lrt1	negative log likelihood for alternative model that was chosen
ModelSelection	criterion used to choose alternative model: AIC = model selection used to select between non-nested models, unqiue = no model selection needed
GC%	GC-content as a percentage of base pairs
NumSpecies	Number of species included in analysis of element
GlobalP-value	p-value for the likelihood ratio test statistic between the alternative model that was chosen and the nested model with the maximum likelihood
chrHAR	if a previously published Human Accelerated Region (HAR) overlaps the linAR, chromosome of the HAR (should be same as chr)
startHAR	if a HAR overlaps the linAR, start position of HAR in hg19 assembly
endHAR	if a HAR overlaps the linAR, end position of HAR in hg19 assembly
HAR	if a HAR overlaps the linAR, HAR ID number
overlapHAR	if a HAR overlaps the linAR, number of bases in the overlapping region
chromHMMenh	enhancer state predictions from ENCODE data (Ernst and Kellis 2012)
chromHMMprom	promoter state predictions from ENCODE data (Ernst and Kellis 2012)
encodeDNaseIHS	open chromatin regions from (Dunham et al. 2012)
encodeH3K27ac	H2K27 acelylation peaks from (Dunham et al. 2012)
ORegAnno_hg19	regulatory element predictions from (Griffith et al. 2008)
encodeP300	P300 peaks from (Dunham et al. 2012)
p300Shen	P300 peaks in mouse tissues (Shen et al. 2012)
p300Blow	P300 peaks in mouse heart (Blow et al. 2010)
fantom5	enhancer predictions from FANTOM5 (DOI: 10.1038/nature13182 & DOI: 10.1038/nature12787)
vistaEnhVisel	mouse and human enhancers validated by reporter assays in mouse embryos (Visel et al. 2007)
enhRada	human ESC expression (Rada-Iglesias et al. 2011)
