# Supplementary material for: Developmental Loci Harbor Clusters of Accelerated Regions That Evolved Independently in Ape Lineages
Source: Mol Biol Evol. 2018 Jun 18;35(8):2034–45. doi: 10.1093/molbev/msy109 (PMC6063267; doi:10.1093/molbev/msy109)
Supplement: Supplementary Data [file msy109_supp.zip › TableS10.xlsx]

## Sheet: TableS10
chr	start	end	size	classes	genes	FDR
chr4	182117267	183564236	62	0100000010,0001100000,1000000010,1010011010,0010100001,0101000010,1000000010,1010000010,0100001001,0100000001,0000000010,1000000110,1001100000,0010000000,0001000010,0000001000,1010100000,0000100000,0000100010,0110000010,0100000000,0101000001,0000100010,1000000100,0000000010,0001000010,1001100000,0110000001,1000010000,0001000000,1010000010,1010010000,1000001000,1001000101,1000000110,0100000000,100…	7SK,AK056196,MGC45800,MIR1305,TENM3,U2	4.39e-23
chr16	6808276	7559956	40	0010100000,0100000010,0000001010,1001000000,0000000010,1000101011,1010100000,0100000000,1010000000,0000100000,0100001000,0000100010,1000101010,0100000010,1000001000,0110100000,1000100010,0010100000,1000001000,0000100010,1000101010,1000001000,1001000000,0000100010,1000101000,0010100010,1000001000,1000000010,0000010010,0000100000,0010000010,1000000000,1000100010,0000100001,1000001000,0001001000,100…	RBFOX1	1.56e-21
chr16	78319932	79093248	38	1000100000,1010101010,0010100010,0000101000,1000101010,0011000010,0010100010,0000000010,0001100010,0100000010,1000000000,0000000010,0010100100,1010000010,0000100010,1000100000,0010001010,0000100000,0000000010,0010100010,0000001001,0000000010,0010000000,1010000000,0100000010,0100000010,1010000010,1010000000,0100100000,0010000010,0010000000,0110000000,0000100010,0000000010,1000000000,0000100010,101…	WWOX	1.55e-18
chr14	33241820	34184594	36	0000101010,0010000000,0000001010,0010100000,1000100000,1000100000,1000100000,0000001010,0010000000,0110001000,0100001000,0101011000,0001100010,0000100001,0000001000,0000000001,0100000100,0000101000,0000010001,1000000010,1000000010,1010000100,0101001010,0000010000,1000000010,1000000000,0000100010,0100000001,0001000100,0100001000,0000010001,0100100000,1001000000,0110000000,1000000000,0001000010	AKAP6,BC039319,NPAS3	1.13e-10
chr16	82826999	83704582	27	0110001000,1010000100,1000100010,0000101000,1000100000,0011000000,0000001010,0010000010,1000000000,0001101000,0100000000,1000100000,0100000001,0000101010,0000001000,1001000001,1001100000,0000101000,1000101010,1000000010,0010001001,0000100000,0000000001,1000001010,0000101010,0000000010,0010001000	CDH13,MIR3182	4.94e-14
chr13	71190059	71901930	25	1010000000,1000001000,0000010010,0010010000,0010001010,0000000100,0000100010,1001100000,0010000000,0000000010,0000010001,0000101001,0000001001,0010000000,1000100000,0000100010,1010000000,0010001000,0010000100,0000001001,1010001010,0010100100,1001000000,0000011010,1000000010	LINC00348,Y_RNA	1.38e-14
chr4	23497233	24305407	21	0000101000,0110000000,0010100000,1010001010,0000001000,0100011000,0000010010,0100001000,0000101000,1000101000,1010000000,0000001000,0001101000,1000100000,0100100000,1010000000,0000001010,1000100000,0000101000,0000011000,1000000000	PPARGC1A	0.0562
chr10	10581660	11029056	16	0110000110,1000001010,0100010000,1010100000,0000000100,0000001010,0000001000,1000001000,0000100000,0010100010,0011000000,0010000010,1010000000,0010100100,0001000010,1000000000	LINC00710,SFTA1P	1.64e-05
chr16	8292448	8539335	16	0000100010,0000000001,1000000001,0010000010,1000000001,1000000010,0000101010,0010000000,0000000010,0010000010,1010000010,0000010010,1000000010,1000010000,0100001010,0100011000	TMEM114	1.24e-11
chr5	166859413	167320564	16	0010000001,0010000001,0000000001,1000001010,1010001000,0010000100,0010100001,0010000000,0010000000,0000001000,0100000110,0010000010,0100000100,0000001000,0100100000,0001000000	TENM2	0.0278
chr3	79092777	79787722	15	0000000110,0010000011,0100000010,0010000001,0000000010,0000000010,0000101010,0100000100,0000000001,1000000010,0000001000,0100011010,0010000110,0000100001,0000001010	ROBO1	8.11e-06
chr5	166261967	166700307	14	0000001000,0000000001,0001000110,0100000000,0000000010,0000001010,0010000001,0000000100,0010000000,0000010000,0100000001,0100000000,1000000000,0110000010	TENM2	0.0168
chr11	131773182	132127198	13	0010000000,0100000000,1000000000,1001000000,0000001000,0010001000,1000010000,0000001000,0000001000,0000010010,0000000010,0000001010,0010010000	NTM	0.000461
chr15	60170421	60591855	12	0000001010,1010001000,1000101000,0010000000,1000100000,0000010100,1000000010,1010001000,0000001010,1000001010,1000001000,1000000000	FOXB1	0.00115
chr3	77050307	77453664	12	0000000001,0000001000,0000000100,0000001001,0000100000,0000000011,1000101000,0000000001,0000000001,0000001011,0000000011,0000100000	ROBO2,U6	0.0218
chr1	37234363	37724462	11	0000100010,0000000010,1000000010,0010000000,0010000000,0000000010,0000001010,0000000010,1000101010,0010000000,0000101000	GRIK3,MIR4255	0.0185
chr3	60224514	60544959	11	0000000001,1010001000,0000000001,0100000000,0010000001,0000001000,0000000001,1000000000,1000000001,0010000010,1000000001	FHIT	0.00037
chr7	21039075	21357629	11	0000000010,0010000010,0001001000,0000001010,0001000000,1000010000,1001001000,0110000000,0010000000,0000010000,0000010010	SP4	0.00153
chr10	102387904	102642866	10	0000101000,0000000010,0010001001,0000001000,0000001000,1000000010,0000101000,0010100010,0010001000,0000001010	JB136480,PAX2	0.0139
chr16	52411055	52552582	10	0000101000,0000001000,0000001000,0001000010,0010000000,0000100100,0010000010,0000001000,1010000010,1000000000	TOX3	0.000528
chr16	80079778	80462011	10	1000000000,0000000010,0000100010,0010000000,1000000010,0000100000,0100000010,0010001000,1010001000,1010100000	DYNLRB2	0.00217
chr18	38587646	39093788	10	0000100110,1010001000,0000101000,0000000010,0000100010,0001000010,1010100010,1000001010,1000000010,0000001000	KC6	0.0302
chr5	163238437	163594895	10	1000101000,1000000010,0000100001,1010000010,0100100000,1000001000,0000100000,0001000010,1000100000,0000000010	BC011998	0.00379
chr5	164591780	165083487	10	0100001000,1001000000,1010100000,1000100000,1000000100,0101101001,0100000001,0100010000,0000100100,1001001000	7SK	0.0237
chr9	121392787	121851393	10	0010100000,0010000010,0000001010,0000001010,0010000000,1000100010,0001001000,0001001000,0000001001,1000001000	DBC1	0.0237
chr20	6955973	7390099	9	1000000000,0000000001,0000001000,1000010000,0010001000,0000000001,0000100010,0000011000,0001100000	BC043288	0.0162
chr5	165590537	165800050	9	0000000010,1000100000,1000000010,0100001000,0001000000,0100001010,0010001000,0010000110,0010000010	7SK	0.058
chr9	990143	1202013	9	0010000010,0011000000,0001000010,0111001000,0010000010,0100001000,0000000010,0000001010,0100000000	DMRT2,DMRT3,U6	0.000118
chr1	82767837	83107026	8	0000010010,0010000000,1000000010,0000100101,0000000010,0001000010,0000101000,1000001000	LPHN2	0.0869
chr16	59055011	59310359	8	0000000101,0000101010,0100001010,1000010000,0100000000,0100000000,0010000000,1000100001	AK057513	0.0371
chr18	38250665	38484232	8	1000000010,0001001001,0000100000,0010000000,0001101000,1000001000,0000001010,0010000000	BC045816	0.000362
chr3	67750174	68055106	8	0100100010,0100000000,0100001000,0000001010,0000001010,1000000010,0010100010,0000101000	AL832184,BC038210,FAM19A1,Mir_548	0.00354
chr3	77637888	77923216	8	0000000001,0010100011,0000000001,1000010001,0000000001,0000000111,0110100000,0000001000	ROBO2	0.0794
chr5	165935242	166135054	8	0010010000,0000010100,1010001001,0100000010,0001101000,0001001000,1010000010,1000001001	TENM2	0.0601
chr11	126329682	126516204	7	0010000000,1110000000,0000001000,0000000010,0010000010,1010100000,0000000110	KIRREL3	0.0686
chr11	130819751	131056526	7	0000000010,0000000101,1000011000,1000000001,0100000000,0010000010,0000000010	SNX19	0.0267
chr11	8227870	8384194	7	0000100010,1000000010,0000100010,0010000010,1000100010,0100000010,1000000000	LMO1	0.00252
chr12	23712263	23909160	7	0000001010,0100000110,0001001000,0001000000,1000000001,0000010001,0100000000	SOX5	0.00617
chr16	6465973	6621233	7	0110100000,0001000100,1010000000,0000011000,0000001001,1000000001,1010000000	RBFOX1	0.00617
chr16	76130550	76408103	7	0000010010,0110010001,0010000000,1010000100,1010000001,0001000000,1000000010	7SK,CNTNAP4	0.00252
chr16	79813657	79922456	7	0000100010,0100000010,0000100010,0100010000,0010000010,1000101010,0000100010	MAF	0.00303
chr2	147260646	147444698	7	1000010010,0001001000,1000000010,1000001010,1000000000,0000000001,1010000000	PABPC1P2	0.00436
chr20	37662845	37912251	7	0100010000,0000100010,0010000010,0001001010,0000001000,0010101010,0010100010	DHX35,LOC339568,Mir_584,miR-449b-3P	0.00436
chr3	70644645	70776592	7	1000000010,1000100010,0000001001,0010000110,0100100000,0000001010,0000101000	FOXP1	0.00252
chr3	78148444	78434285	7	0000000010,0000100010,0000001010,0000000010,0001000011,1010000000,1000000010	ROBO1	0.0236
chr6	38294700	38483900	7	0010000001,1000000000,0010000010,0000010000,0001000001,0001000010,0000001000	BTBD9,Mir_584	0.0439
chr7	114754007	114985175	7	0000101010,0000000010,0001001000,0000000100,0100000100,1010000000,1000101000	BC022431,Y_RNA	0.0613
chr7	20822847	20919427	7	0101000000,0000011000,0000100010,0000010000,0000001000,0000100010,0000100000	RPL23P8,SP8	0.0011
chr8	13636941	13729916	7	0010001010,0000000011,0100100000,0000000010,1000001010,0000100010,0100000000	C8orf48	2.5e-07
chr9	104462631	104766174	7	0000001010,0000100000,1010000000,1000000000,0010010000,0000001000,0000001010	GRIN3A	0.0686
chr11	132496834	132656294	6	0010000000,0000001000,0000001010,0000011000,0101000000,0101100000	OPCML	0.0446
chr12	16604655	16710132	6	1001000010,1000001010,0000001001,0000001000,0000001000,0000000010	LMO3	0.0281
chr13	97171207	97319869	6	0000001000,1000000010,0000100000,0000001000,0000010010,0100000000	HS6ST3	0.0514
chr20	39334414	39488272	6	0000001010,1000100000,0000001000,0010000000,1010100010,1000000000	5S_rRNA	0.0514
chr21	15870213	16030331	6	0010000010,0001000000,0000011000,0100001010,0000000001,0100001001	LOC388813,SAMSN1,SAMSN1-AS1,TRNA_Sup	0.0446
chr4	23237565	23391195	6	0000010110,1001001000,0000101000,1000101000,0010000000,0000001000	MIR548AJ2	0.0118
chr7	10684511	10899412	6	0010100110,1000000000,0001001000,0000010000,0010010000,1010100000	NDUFA4	0.0514
chr8	60878351	61030066	6	1000100010,1000000000,0010000010,0000000010,0110010000,0000000110	CA8	0.024
chr9	17323155	17502481	6	0010000000,0000010100,0001000000,1000101000,0010000000,0010000000	CNTLN	0.00409
chr9	23116730	23230343	6	0000001000,1000011010,1000000000,0110000000,0101100001,0000000010	CR627240	0.00252
chr9	24443940	24553195	6	0000001000,1000100000,0001001000,0001001000,1000000010,0001101000	IZUMO3	0.024
chr9	28005892	28179033	6	0100011001,1010000000,1000000010,1000101000,1010000000,0000000010	LINGO2	0.0588
chr9	4206700	4346536	6	1000000000,0100000000,0000000100,0000101010,0100000000,0001000010	GLIS3	0.0514
chr1	81494073	81593121	5	1000001010,0000010000,0000001010,0010000001,1010001000	LPHN2	0.038
chr12	73354938	73486583	5	0000001000,0000100110,0010010010,1000000000,0000010000	TRHDE	0.00109
chr16	5676926	5765352	5	0000100000,1000100000,0000100100,1000000010,0010100000	BC108660	0.0558
chr18	904154	908963	5	0100000000,0110000000,0100000000,0100000000,0100000000	ADCYAP1	9.14e-07
chr2	236697955	236774167	5	0000100000,0000010000,0000001000,0001000000,1100000000	AGAP1	0.0119
chr4	181834332	182006976	5	0000001000,0010011010,0000100010,0100001010,0010000010	LINC00290	0.0936
chr6	38997876	39055573	5	0000000010,0000100100,1010000000,0000000010,0010001000	DNAH8,GLP1R	0.00676
chr7	15255213	15392333	5	0110000000,1000000000,1000100000,1000000010,1000010000	AGMO	0.0936
chr8	78307093	78318482	5	0000100000,0000101000,0000010001,0010001001,0000101000	PEX2	0.000678
chr9	120188110	120296193	5	0000001010,0000000010,0010000001,0000101000,1010000000	ASTN2	0.0936
chr1	11549924	11589982	4	0110000000,0010000000,0010000000,0000011000	PTCHD2	0.0429
chr1	208825668	208921816	4	0000000001,0000001010,0000001000,0010100010	PLXNA2	0.0747
chr1	37870483	37915190	4	0000001000,0000001000,0010000000,1000001000	LOC728431	0.000732
chr1	38653344	38688269	4	0010000000,0000001000,0010000000,1001001010	LOC339442	0.00329
chr1	4976385	5042985	4	0000101000,0000000010,0000001010,1000000010	BC037321	0.0747
chr10	13482697	13639795	4	0000100000,1000100000,0100001000,0000001000	BEND7,PRPF18	0.057
chr10	16693301	16732033	4	0000000010,1000000000,1000001001,0000001000	RSU1	0.00963
chr11	111323119	111328125	4	1010000010,1000001000,0000101000,0010001000	AB231705	0
chr11	32562882	32584505	4	1000001000,0000001000,0000101000,0000001000	EIF3M	0.00169
chr11	42992096	43084496	4	0000000010,0010000000,0000100010,0010001010	HNRNPKP3	0.0747
chr14	26734004	26793813	4	0000000010,0001100010,0001000010,0001001010	Mir_548	0.022
chr16	5467122	5562041	4	0010000000,0000000010,0000000010,1000010000	BC108660	0.0148
chr16	76917842	77038159	4	1001000110,1000000000,1000000010,1000010000	MIR4719	0.0953
chr2	113976086	114032297	4	0010000000,1100000000,0010001000,0000000010	LOC654433,PAX8	0.022
chr2	115545348	115697993	4	0001010001,0001100010,0100101000,0010000010	5S_rRNA,BC033566,DPP10	0.0429
chr2	117566691	117746092	4	0110100000,0000010000,0010000000,0000000010	DQ571524	0.057
chr2	177168751	177255802	4	1000000010,1000101000,1010000010,0000001000	MTX2	0.022
chr2	182255517	182292704	4	0001100100,0000001000,0000000100,0001001000	AK125001	0.00169
chr2	41918099	42022063	4	1000101000,1010101010,1000001010,0000000100	Y_RNA	0.0148
chr2	67222830	67282410	4	1000011010,0100000010,1000001010,1010000000	BC040863	0.00585
chr3	146671905	146815815	4	1000000000,0000101000,0000100000,0010000000	7SK	0.0429
chr3	47447967	47451326	4	0010000000,0000000010,0010000000,0010000000	PTPN23	0.022
chr4	171346239	171522976	4	0000001001,0000100001,1000001010,0010100000	AADAT	0.0429
chr6	19293010	19379583	4	0000010010,0000001010,0000010110,0000001000	5S_rRNA	0.0953
chr6	72439436	72558806	4	0000000010,1000000000,0000010000,0000101000	RIMS1	0.00963
chr8	128143080	128218687	4	0010000000,0000010001,1000000000,0010000010	JX003871	0.00169
chr8	6058431	6112502	4	0010000001,0000100001,0000000010,0000011000	LOC100287015	0.00169
chr9	1541605	1638079	4	1010000000,0010100000,0010001000,0000000110	SMARCA2	0.00329
chr9	26121911	26219909	4	0000000001,1010000101,1000000000,0000100000	LOC100506422	0.057
chr9	26511797	26562723	4	1010100000,1000001000,0000101000,0100000000	DQ598339	0.00169
chr1	2828012	2844545	3	1000000000,0001100010,0000010000	ACTRT2	0.0263
chr1	72058491	72096820	3	0100001001,0000101000,0010101000	NEGR1	0.0512
chr1	97311373	97378531	3	0000100010,0001001000,1000100010	PTBP2	0.0108
chr10	17537367	17560793	3	0000000001,0000001000,1000011000	ST8SIA6	0.0263
chr10	8546534	8576521	3	1000000000,0000100001,1000000000	5S_rRNA	0.0263
chr11	131629806	131648053	3	1000000010,0000100010,0010000000	NTM	0.0512
chr11	134372670	134430697	3	0000000001,0010000000,0000000010	LOC283177	0.00278
chr11	13846796	13881906	3	1000000000,1000001000,0000000010	FAR1	0.0869
chr11	15383303	15431031	3	1010001010,0000000010,0000001000	SnoMBII_202	0.0263
chr13	101522813	101572385	3	1000000010,0100000000,1000000010	NALCN-AS1	0.0108
chr13	60578256	60601287	3	0000001010,0000000010,0000001000	DIAPH3,DIAPH3-AS1	0.0869
chr14	45246851	45280626	3	1000000100,0000100001,0000000101	C14orf28	0.0869
chr16	62773087	62782765	3	0000001000,0100001000,1000001000	CDH8	0.0512
chr17	70349830	70373180	3	0000000010,0000001000,0000001000	Mir_584	0.0263
chr18	38133679	38150287	3	0000101010,1000100000,1000000010	BC045816	0.0108
chr18	43915355	43916318	3	0000000010,0010000000,0011000000	C18orf23,RNF165	0.00278
chr20	10702804	10709872	3	0001000010,0010000010,0010000000	JAG1	0.00278
chr22	30186449	30189643	3	0000000010,0000000010,0000000010	ASCC2	0.00278
chr3	143116013	143152429	3	0000000010,0000000010,0010001000	SLC9A9	0.0869
chr3	17380589	17396315	3	0100010000,0010000001,1000001001	TBC1D5	0.0108
chr3	4760706	4790575	3	0101100000,0100000000,0101000000	ITPR1	0.0869
chr3	6907075	6942440	3	1000000000,0000100000,0000101010	GRM7	0.0869
chr3	74253542	74286868	3	0000001010,0000001010,0010000000	CNTN3	0.0869
chr4	136710066	136782566	3	1000101000,0000000001,0010000001	BC031238	0.0108
chr4	184297129	184365889	3	0000100010,1010000010,0000010010	CDKN2AIP	0.0108
chr6	142454264	142456046	3	0010100000,0000001010,0000100100	VTA1	0.00278
chr7	114436627	114443349	3	0001000010,0010000010,0000100000	FOXP2	0.0512
chr7	146990728	147048982	3	1010000000,0000000100,1010001000	CNTNAP2,MIR548I4	0.0512
chr8	34116642	34123371	3	0000001010,0000001000,0000000100	Metazoa_SRP	0.0108
chr8	4871965	4939129	3	0000001010,0100000000,1000000000	CSMD1	0.00278
chr9	7507594	7524057	3	1000000010,0000001010,0000001010	C9orf123	0.0869
chr1	103128630	103161247	2	1000100000,0000001000	COL11A1	0
chr1	18954898	18956326	2	0000101000,0000100010	PAX7	0
chr1	200704333	200704502	2	0000000010,0000000010	CAMSAP2	0
chr1	24088373	24105209	2	0010000000,1000001000	LOC100506963,PITHD1,TCEB3	0
chr10	16435309	16435917	2	0001000000,1010000010	PTER	0
chr11	116454658	116466627	2	0000001010,0010000000	Mir_652	0
chr11	130420959	130423168	2	1000001000,0000000001	ADAMTS15	0
chr11	42742735	42747996	2	0000100010,0110100000	LOC100507205	0
chr11	99547268	99577871	2	0000000001,0000001000	CNTN5	0
chr12	57029865	57030283	2	0010000000,0010001000	BAZ2A	0
chr12	73844167	73871332	2	0010000001,1000000000	LOC100507377	0
chr12	74392940	74414669	2	0000100000,0001001000	LOC100507377	0
chr13	104792717	104796623	2	0000101010,1000001000	MIR548AS	0
chr13	77351942	77364792	2	0001001000,0000010010	KCTD12	0
chr13	95516655	95531509	2	1000000010,0000101000	BC045767	0
chr14	25229798	25235916	2	1010000010,1000100000	STXBP6	0
chr14	50176969	50190679	2	0100000000,0000001000	KLHDC1,NEMF	0
chr14	61416281	61416442	2	0000001000,0000001000	MNAT1	0
chr14	83717430	83719669	2	1000000000,1010100000	Mir_633	0
chr14	90209505	90216345	2	0010000000,0100000001	EFCAB11	0
chr14	99027441	99048598	2	0010000010,0100000010	C14orf177	0
chr15	58771531	58775948	2	0000101000,0100001000	LIPC	0
chr15	86816481	86818602	2	0000100010,1010100000	AGBL1	0
chr15	96005249	96008291	2	0110000000,1010001000	LINC00924	0
chr16	12662348	12666945	2	0000000010,0100000010	SNX29	0
chr16	3900290	3921476	2	0000001000,0000000010	CREBBP	0
chr16	53709492	53710232	2	0001000101,0000001000	RPGRIP1L	0
chr16	63357079	63362452	2	0000101000,1000000010	CDH8	0
chr16	71885888	71887388	2	0010000000,0010000000	ATXN1L	0
chr17	2202960	2203407	2	1000000000,1100000000	SMG6	0
chr18	53222892	53226747	2	0001010000,0000000101	TCF4	0
chr18	72613819	72614501	2	0001000001,1001000000	ZNF407	0
chr2	119881228	119887513	2	1010000000,1000001000	C1QL2	0
chr2	141356192	141379531	2	0000000001,0010000010	LRP1B	0
chr2	164421719	164423403	2	0100001010,0000011000	FIGN	0
chr2	176305217	176305776	2	0000000010,0000101000	ATP5G3	0
chr2	193814786	193814965	2	0000000010,0000010000	PCGEM1	0
chr2	195695357	195736703	2	1010000100,0000000010	BC038548	0
chr2	215453143	215453494	2	1010010010,1000000000	VWC2L	0
chr2	220574110	220574343	2	0000001000,0000001000	SLC4A3	0
chr2	39411726	39414858	2	0000000010,0000000010	CDKL4	0
chr2	61764687	61765972	2	0010000000,0000000010	XPO1	0
chr2	80865775	80867814	2	1000100000,1000000000	CTNNA2	0
chr20	10276377	10277046	2	0000001000,0000001000	SNAP25	0
chr20	54215058	54215761	2	1000000010,0000000010	CBLN4	0
chr21	18432551	18436598	2	0000000010,0100000000	C21orf37	0
chr21	21459872	21479087	2	0000000010,1010000000	LINC00320	0
chr22	47189390	47241366	2	0010000000,1000100000	TBC1D22A	0
chr3	147774411	147784902	2	0010001010,0000010000	AK098763	0
chr3	17757755	17795737	2	0000001010,0000000001	TBC1D5	0
chr3	59775536	59785555	2	0000100001,0100100010	FHIT	0
chr4	103716197	103717007	2	0010000000,0010000000	UBE2D3	0
chr4	130646895	130647221	2	0000000001,0100100001	BC035172	0
chr4	131331814	131332009	2	0000000010,0000000001	BC041448	0
chr4	165020758	165052528	2	0000101001,0100000000	2017-03-01	0
chr4	180466527	180473414	2	0000000010,1001000010	Mir_544	0
chr4	180658975	180659172	2	0001001010,1000100100	Mir_544	0
chr4	29682228	29704399	2	0000101000,0000001000	MIR4275	0
chr4	36296412	36296582	2	0000001000,0000001000	DTHD1	0
chr4	65563764	65603224	2	0000010000,0100001000	LOC401134	0
chr5	18007903	18008058	2	0010000000,0010000000	BC028204	0
chr5	22689014	22705855	2	0000100100,0000010000	CDH12	0
chr6	115441720	115480363	2	0100000001,1000000000	Mir_584	0
chr6	15090561	15090890	2	0000001000,0000001000	JARID2	0
chr6	23663650	23691630	2	1000000000,0101100000	NRSN1	0
chr6	29555718	29556134	2	0000000010,0000000010	OR2H2	0
chr6	35696442	35696957	2	0000000010,0000000010	LOC285847	0
chr6	87795961	87797932	2	0000000010,0010100000	CGA	0
chr6	99129429	99130420	2	0110000000,0001000001	POU3F2	0
chr7	2205922	2206163	2	0100001000,0100000000	MAD1L1	0
chr7	9471946	9473855	2	1000000000,0100000000	PER4	0
chr8	15046025	15048976	2	0001000000,1010000010	SGCZ	0
chr8	16570426	16582941	2	0000001000,0000001000	FGF20	0
chr8	33727322	33728130	2	0010000001,0000000010	Metazoa_SRP	0
chr8	36078066	36089877	2	0000000010,0000010000	7SK	0
chr8	4545999	4570768	2	1000000000,1000100000	CSMD1	0
chr9	122278903	122285109	2	0000001001,0000010000	DBC1	0
chr9	24818677	24819147	2	0001011000,0010000000	IZUMO3	0
chrX	97738118	97749110	2	1000001000,0000001000	Mir_340	0

## Sheet: columnDefinitions
Column name	Description
chr	chromosome
start	start position of cluster in hg19 assembly
end	end position of cluster in hg19 assembly
size	cluster size
classes	classes of all linARs in cluster: 1000000000 = human.sel, 0100000000 = human.bgc, 0010000000 = chimp.sel, 0001000000 = chimp.bgc, 0000100000 = gorilla.sel, 0000010000 = gorilla.bgc, 0000001000 = orang.sel, 0000000100 = orang.bgc, 0000000010 = gibbon.sel, 0000000001 = gibbon.bgc; complex signatures of acceleration combine classes, eg., 1010000000 = human.sel and chimp.sel
genes	all genes within cluster start-end, or nearest gene if cluster is intergenic
FDR	False discover rate corrected p-value for test of more clustering than expected given distribution of phastCons elements
