# Supplementary material for: Developmental Loci Harbor Clusters of Accelerated Regions That Evolved Independently in Ape Lineages
Source: Mol Biol Evol. 2018 Jun 18;35(8):2034–45. doi: 10.1093/molbev/msy109 (PMC6063267; doi:10.1093/molbev/msy109)
Supplement: Supplementary Data [file msy109_supp.zip › TableS2-S8.xlsx]

## Sheet: Table S2
Description	FDR	Enrichment (N, B, n, b)
GO Biological Process
spinal cord development	0.0258	2.63 (5836,9,2221,9)
cell fate determination	0.00122	2.27 (5836,22,2221,19)
smooth muscle cell differentiation	0.0351	2.16 (5836,17,2221,14)
neuron recognition	0.0435	2.07 (5836,19,2221,15)
positive regulation of DNA binding	0.0174	2.06 (5836,23,2221,18)
homophilic cell adhesion via plasma membrane adhesion molecules	7.98e-05	1.96 (5836,51,2221,38)
circadian regulation of gene expression	0.0636	1.89 (5836,25,2221,18)
regulation of chondrocyte differentiation	0.0748	1.81 (5836,29,2221,20)
positive regulation of synapse assembly	0.0145	1.79 (5836,41,2221,28)
regulation of heart growth	0.0782	1.78 (5836,31,2221,21)
cell-cell adhesion via plasma-membrane adhesion molecules	8.72e-05	1.76 (5836,79,2221,53)
circadian rhythm	0.01	1.75 (5836,48,2221,32)
artery morphogenesis	0.0812	1.75 (5836,33,2221,22)
cardiac septum morphogenesis	0.0574	1.73 (5836,38,2221,25)
regulation of cartilage development	0.085	1.70 (5836,37,2221,24)
blood vessel morphogenesis	0.0395	1.68 (5836,47,2221,30)
cell fate specification	0.085	1.67 (5836,41,2221,26)
neuron projection guidance	8.24e-05	1.65 (5836,108,2221,68)
axon guidance	7.75e-05	1.65 (5836,108,2221,68)
negative regulation of neurogenesis	0.000167	1.62 (5836,110,2221,68)
neuron migration	0.0259	1.61 (5836,62,2221,38)
regulation of synapse assembly	0.0568	1.61 (5836,54,2221,33)
adult behavior	0.038	1.60 (5836,59,2221,36)
negative regulation of neuron differentiation	0.00423	1.58 (5836,88,2221,53)
negative regulation of nervous system development	0.000337	1.58 (5836,120,2221,72)
regulation of epithelial cell differentiation	0.0523	1.57 (5836,62,2221,37)
regulation of striated muscle tissue development	0.0473	1.54 (5836,70,2221,41)
cell-cell adhesion	5.16e-05	1.54 (5836,162,2221,95)
regulation of muscle tissue development	0.0459	1.53 (5836,72,2221,42)
regulation of muscle organ development	0.0621	1.52 (5836,71,2221,41)
regulation of synapse organization	0.0643	1.52 (5836,69,2221,40)
positive regulation of binding	0.0637	1.52 (5836,69,2221,40)
negative regulation of cell development	0.00175	1.52 (5836,121,2221,70)
neuron differentiation	0.00368	1.50 (5836,121,2221,69)
nervous system development	0.00388	1.50 (5836,117,2221,67)
epithelial cell differentiation	0.00386	1.47 (5836,134,2221,75)
tube morphogenesis	0.0283	1.44 (5836,113,2221,62)
rhythmic process	0.022	1.43 (5836,123,2221,67)
cell adhesion	5.64e-06	1.41 (5836,326,2221,175)
biological adhesion	8.94e-06	1.40 (5836,328,2221,175)
regulation of Wnt signaling pathway	0.0287	1.40 (5836,135,2221,72)
cellular response to growth factor stimulus	0.0502	1.40 (5836,122,2221,65)
regulation of organ morphogenesis	0.0497	1.40 (5836,122,2221,65)
response to growth factor	0.0335	1.39 (5836,140,2221,74)
regulation of nervous system development	6.41e-06	1.38 (5836,377,2221,198)
regulation of neurogenesis	3.71e-05	1.38 (5836,328,2221,172)
negative regulation of cell differentiation	0.000401	1.38 (5836,261,2221,137)
positive regulation of nervous system development	0.00168	1.37 (5836,232,2221,121)
negative regulation of developmental process	4.25e-05	1.36 (5836,349,2221,181)
regulation of neuron differentiation	0.000657	1.36 (5836,277,2221,143)
behavior	0.00177	1.36 (5836,239,2221,124)
regulation of cell development	5.32e-05	1.35 (5836,373,2221,191)
system development	0.000828	1.33 (5836,310,2221,157)
cell-cell signaling	0.0138	1.33 (5836,226,2221,114)
tissue morphogenesis	0.0367	1.33 (5836,190,2221,96)
cellular component morphogenesis	0.056	1.33 (5836,170,2221,86)
signaling	0.00957	1.31 (5836,256,2221,128)
embryonic morphogenesis	0.0337	1.31 (5836,217,2221,108)
regulation of cell differentiation	6.18e-07	1.29 (5836,699,2221,344)
anatomical structure morphogenesis	6.81e-06	1.29 (5836,617,2221,303)
positive regulation of developmental process	1.99e-05	1.29 (5836,562,2221,276)
positive regulation of cell differentiation	0.000583	1.29 (5836,400,2221,197)
regulation of neuron projection development	0.0864	1.29 (5836,200,2221,98)
regulation of multicellular organismal development	3.25e-07	1.28 (5836,801,2221,390)
negative regulation of transcription from RNA polymerase II promoter	0.00432	1.28 (5836,356,2221,173)
positive regulation of cell development	0.0563	1.28 (5836,225,2221,110)
positive regulation of transcription, DNA-templated	3.1e-05	1.27 (5836,635,2221,306)
positive regulation of nucleic acid-templated transcription	2.79e-05	1.27 (5836,635,2221,306)
negative regulation of RNA biosynthetic process	0.000872	1.27 (5836,461,2221,222)
negative regulation of nucleic acid-templated transcription	0.000849	1.27 (5836,461,2221,222)
negative regulation of transcription, DNA-templated	0.000639	1.27 (5836,452,2221,219)
positive regulation of RNA biosynthetic process	3.1e-05	1.26 (5836,636,2221,306)
positive regulation of transcription from RNA polymerase II promoter	0.000523	1.26 (5836,516,2221,247)
negative regulation of RNA metabolic process	0.000526	1.26 (5836,495,2221,238)
cell migration	0.0368	1.26 (5836,299,2221,143)
regulation of developmental process	7.08e-07	1.24 (5836,989,2221,465)
positive regulation of RNA metabolic process	0.000144	1.24 (5836,664,2221,313)
positive regulation of multicellular organismal process	0.0003	1.24 (5836,633,2221,298)
negative regulation of multicellular organismal process	0.00975	1.24 (5836,415,2221,196)
cell communication	0.0495	1.24 (5836,325,2221,153)
positive regulation of gene expression	9.94e-05	1.23 (5836,755,2221,352)
negative regulation of nucleobase-containing compound metabolic process	0.00161	1.23 (5836,555,2221,260)
animal organ development	0.00247	1.22 (5836,570,2221,265)
locomotion	0.0565	1.22 (5836,369,2221,171)
cell motility	0.0755	1.22 (5836,338,2221,157)
positive regulation of macromolecule biosynthetic process	0.00057	1.21 (5836,715,2221,330)
negative regulation of cellular macromolecule biosynthetic process	0.0125	1.21 (5836,510,2221,235)
negative regulation of macromolecule biosynthetic process	0.0201	1.20 (5836,531,2221,242)
regulation of anatomical structure morphogenesis	0.056	1.20 (5836,417,2221,191)
regulation of transcription from RNA polymerase II promoter	0.00111	1.19 (5836,830,2221,375)
negative regulation of biosynthetic process	0.0197	1.19 (5836,567,2221,257)
negative regulation of cellular biosynthetic process	0.0189	1.19 (5836,564,2221,256)
cell differentiation	0.00836	1.18 (5836,737,2221,330)
positive regulation of biosynthetic process	0.00991	1.17 (5836,778,2221,346)
positive regulation of cellular biosynthetic process	0.0125	1.17 (5836,768,2221,341)
positive regulation of nucleobase-containing compound metabolic process	0.00822	1.17 (5836,766,2221,342)
negative regulation of gene expression	0.0391	1.17 (5836,593,2221,265)
movement of cell or subcellular component	0.0746	1.17 (5836,519,2221,232)
regulation of multicellular organismal process	0.000309	1.17 (5836,1130,2221,502)
transcription, DNA-templated	0.0191	1.16 (5836,809,2221,356)
nucleic acid-templated transcription	0.0188	1.16 (5836,809,2221,356)
cellular developmental process	0.000695	1.16 (5836,1089,2221,482)
RNA biosynthetic process	0.0174	1.15 (5836,892,2221,390)
anatomical structure development	0.000247	1.15 (5836,1379,2221,603)
multicellular organismal process	0.00119	1.14 (5836,1261,2221,549)
regulation of cell communication	0.00278	1.14 (5836,1252,2221,542)
heterocycle biosynthetic process	0.0202	1.14 (5836,1016,2221,439)
nucleobase-containing compound biosynthetic process	0.0393	1.13 (5836,989,2221,425)
negative regulation of nitrogen compound metabolic process	0.0943	1.13 (5836,833,2221,358)
regulation of RNA biosynthetic process	0.00839	1.13 (5836,1271,2221,545)
regulation of signaling	0.0034	1.13 (5836,1269,2221,548)
regulation of nucleic acid-templated transcription	0.00856	1.13 (5836,1269,2221,544)
regulation of transcription, DNA-templated	0.00828	1.13 (5836,1263,2221,542)
aromatic compound biosynthetic process	0.0369	1.13 (5836,1018,2221,437)
regulation of RNA metabolic process	0.00981	1.12 (5836,1344,2221,573)
cellular nitrogen compound biosynthetic process	0.0559	1.12 (5836,1092,2221,464)
developmental process	0.000441	1.11 (5836,1945,2221,824)
regulation of signal transduction	0.0564	1.11 (5836,1132,2221,480)
macromolecule biosynthetic process	0.0675	1.11 (5836,1077,2221,457)
organic cyclic compound biosynthetic process	0.0856	1.11 (5836,1060,2221,449)
regulation of nucleobase-containing compound metabolic process	0.0564	1.10 (5836,1485,2221,619)
negative regulation of biological process	0.0404	1.09 (5836,1758,2221,728)
negative regulation of cellular process	0.0378	1.09 (5836,1603,2221,668)
GO Molecular Function
proximal promoter sequence-specific DNA binding	0.00184	1.42 (5836,193,2221,104)
RNA polymerase II proximal promoter sequence-specific DNA binding	0.00525	1.39 (5836,185,2221,98)
transcription factor activity, RNA polymerase II proximal promoter sequence-specific DNA binding	0.00224	1.38 (5836,217,2221,114)
transcriptional activator activity, RNA polymerase II proximal promoter sequence-specific DNA binding	0.0281	1.38 (5836,152,2221,80)
transcription regulatory region sequence-specific DNA binding	0.000314	1.35 (5836,341,2221,175)
sequence-specific double-stranded DNA binding	0.000297	1.34 (5836,356,2221,181)
sequence-specific DNA binding	2.06e-05	1.32 (5836,501,2221,251)
transcription regulatory region DNA binding	0.000567	1.31 (5836,392,2221,195)
regulatory region nucleic acid binding	0.000569	1.30 (5836,393,2221,195)
RNA polymerase II transcription factor activity, sequence-specific DNA binding	0.00111	1.30 (5836,376,2221,186)
RNA polymerase II regulatory region sequence-specific DNA binding	0.0108	1.29 (5836,300,2221,147)
RNA polymerase II regulatory region DNA binding	0.0101	1.29 (5836,300,2221,147)
double-stranded DNA binding	0.00215	1.28 (5836,385,2221,188)
transcriptional activator activity, RNA polymerase II transcription regulatory region sequence-specific DNA binding	0.0858	1.28 (5836,221,2221,108)
signaling receptor activity	0.0109	1.27 (5836,351,2221,169)
transmembrane receptor activity	0.0268	1.27 (5836,301,2221,145)
transmembrane signaling receptor activity	0.0253	1.27 (5836,301,2221,145)
DNA binding transcription factor activity	0.00226	1.24 (5836,494,2221,234)
transcription regulator activity	0.00439	1.20 (5836,626,2221,287)
receptor activity	0.082	1.20 (5836,413,2221,189)
DNA binding	0.0112	1.16 (5836,848,2221,374)
GO Cellular Component
growth cone	0.0503	1.69 (5836,59,2221,38)
site of polarized growth	0.0807	1.61 (5836,62,2221,38)
synaptic membrane	0.0438	1.45 (5836,127,2221,70)

## Sheet: Table S3
Description	FDR	Enrichment (N, B, n, b)
central nervous system projection neuron axonogenesis	0.0408	8.95 (5836,13,351,7)
central nervous system neuron axonogenesis	0.0688	7.76 (5836,15,351,7)

## Sheet: Table S4
Description	FDR	Enrichment (N, B, n, b)
artery morphogenesis	0.0345	4.07 (5836,33,522,12)
blood vessel morphogenesis	0.0314	3.57 (5836,47,522,15)
negative regulation of Wnt signaling pathway	0.0881	2.48 (5836,81,522,18)
neuron projection guidance	0.0571	2.38 (5836,108,522,23)
axon guidance	0.053	2.38 (5836,108,522,23)
regulation of Wnt signaling pathway	0.0625	2.24 (5836,135,522,27)
negative regulation of cell proliferation	0.0585	1.79 (5836,287,522,46)
negative regulation of transcription, DNA-templated	0.0298	1.66 (5836,452,522,67)
negative regulation of RNA metabolic process	0.0424	1.65 (5836,495,522,73)
negative regulation of RNA biosynthetic process	0.0258	1.65 (5836,461,522,68)
negative regulation of nucleic acid-templated transcription	0.0226	1.65 (5836,461,522,68)
negative regulation of transcription from RNA polymerase II promoter	0.0878	1.63 (5836,356,522,52)
negative regulation of nucleobase-containing compound metabolic process	0.0712	1.61 (5836,555,522,80)
negative regulation of cellular macromolecule biosynthetic process	0.0738	1.53 (5836,510,522,70)
negative regulation of macromolecule biosynthetic process	0.0785	1.52 (5836,531,522,72)
negative regulation of cellular biosynthetic process	0.0754	1.51 (5836,564,522,76)
anatomical structure morphogenesis	0.0554	1.50 (5836,617,522,83)
negative regulation of biosynthetic process	0.0771	1.50 (5836,567,522,76)
negative regulation of gene expression	0.076	1.49 (5836,593,522,79)
negative regulation of nitrogen compound metabolic process	0.0592	1.42 (5836,833,522,106)
negative regulation of macromolecule metabolic process	0.0497	1.40 (5836,886,522,111)
regulation of multicellular organismal development	0.0905	1.40 (5836,801,522,100)
transcription, DNA-templated	0.0993	1.38 (5836,809,522,100)
nucleic acid-templated transcription	0.0963	1.38 (5836,809,522,100)
negative regulation of metabolic process	0.0556	1.37 (5836,968,522,119)
negative regulation of cellular metabolic process	0.0959	1.36 (5836,888,522,108)
aromatic compound biosynthetic process	0.0888	1.34 (5836,1018,522,122)
heterocycle biosynthetic process	0.101	1.33 (5836,1016,522,121)
regulation of nucleic acid-templated transcription	0.0922	1.30 (5836,1269,522,147)
regulation of RNA biosynthetic process	0.0883	1.29 (5836,1271,522,147)
regulation of transcription, DNA-templated	0.0894	1.29 (5836,1263,522,146)
negative regulation of biological process	0.0334	1.28 (5836,1758,522,201)
regulation of RNA metabolic process	0.0896	1.28 (5836,1344,522,154)
negative regulation of cellular process	0.0657	1.26 (5836,1603,522,181)

## Sheet: Table S5
Description	FDR	Enrichment (N, B, n, b)
cell-cell adhesion via plasma-membrane adhesion molecules	0.0911	3.76 (5836,79,275,14)
cell-cell adhesion	0.0709	2.88 (5836,162,275,22)

## Sheet: Table S6
Description	FDR	Enrichment (N, B, n, b)
cell migration in hindbrain	0.00551	9.04 (5836,6,538,5)
regulation of respiratory gaseous exchange by neurological system process	0.0686	7.23 (5836,6,538,4)
regulation of transcription from RNA polymerase II promoter involved in heart development	0.0682	7.23 (5836,6,538,4)
hair cell differentiation	0.0678	7.23 (5836,6,538,4)
vascular smooth muscle cell differentiation	0.0674	7.23 (5836,6,538,4)
positive regulation of p38MAPK cascade	0.0295	6.78 (5836,8,538,5)
positive regulation of cardiac muscle cell differentiation	0.0493	6.03 (5836,9,538,5)
regulation of cardiac muscle cell differentiation	0.0684	4.65 (5836,14,538,6)
positive regulation of DNA binding	0.014	4.24 (5836,23,538,9)
multi-organism behavior	0.0249	3.91 (5836,25,538,9)
synapse assembly	0.0186	3.74 (5836,29,538,10)
positive regulation of muscle cell differentiation	0.00561	3.72 (5836,35,538,12)
artery morphogenesis	0.0136	3.62 (5836,33,538,11)
regulation of cardiac muscle tissue growth	0.0419	3.62 (5836,27,538,9)
positive regulation of striated muscle cell differentiation	0.0416	3.62 (5836,27,538,9)
adherens junction organization	0.051	3.49 (5836,28,538,9)
regulation of organ growth	0.0067	3.44 (5836,41,538,13)
cell-cell adhesion via plasma-membrane adhesion molecules	8.56e-06	3.43 (5836,79,538,25)
homophilic cell adhesion via plasma membrane adhesion molecules	0.00133	3.40 (5836,51,538,16)
positive regulation of endothelial cell proliferation	0.0384	3.39 (5836,32,538,10)
regulation of cardiac muscle tissue development	0.0156	3.34 (5836,39,538,12)
muscle tissue morphogenesis	0.0408	3.14 (5836,38,538,11)
blood vessel morphogenesis	0.0236	3.00 (5836,47,538,13)
positive regulation of muscle tissue development	0.0577	2.98 (5836,40,538,11)
neuron development	0.00157	2.89 (5836,75,538,20)
anatomical structure maturation	0.0469	2.89 (5836,45,538,12)
regulation of fat cell differentiation	0.0114	2.85 (5836,61,538,16)
regulation of endothelial cell proliferation	0.0406	2.82 (5836,50,538,13)
regulation of muscle cell differentiation	0.0192	2.81 (5836,58,538,15)
adult behavior	0.0225	2.76 (5836,59,538,15)
ameboidal-type cell migration	0.0173	2.63 (5836,70,538,17)
cell-cell adhesion	6.46e-06	2.61 (5836,162,538,39)
cell-cell junction organization	0.0417	2.58 (5836,63,538,15)
regulation of muscle tissue development	0.0228	2.56 (5836,72,538,17)
synapse organization	0.0653	2.53 (5836,60,538,14)
neuron differentiation	0.00066	2.51 (5836,121,538,28)
regulation of striated muscle tissue development	0.0429	2.48 (5836,70,538,16)
negative regulation of neurogenesis	0.00255	2.47 (5836,110,538,25)
regulation of muscle organ development	0.0473	2.44 (5836,71,538,16)
regulation of neuron apoptotic process	0.0362	2.38 (5836,82,538,18)
negative regulation of nervous system development	0.00397	2.35 (5836,120,538,26)
negative regulation of neuron differentiation	0.0327	2.34 (5836,88,538,19)
negative regulation of cell development	0.011	2.24 (5836,121,538,25)
nervous system development	0.0156	2.23 (5836,117,538,24)
negative regulation of locomotion	0.0217	2.21 (5836,113,538,23)
regulation of developmental growth	0.012	2.19 (5836,129,538,26)
tube morphogenesis	0.0451	2.11 (5836,113,538,22)
regulation of neuron death	0.0626	2.09 (5836,109,538,21)
negative regulation of transcription from RNA polymerase II promoter	2.07e-06	2.07 (5836,356,538,68)
negative regulation of cellular component movement	0.0687	2.07 (5836,110,538,21)
angiogenesis	0.0422	2.05 (5836,127,538,24)
tissue morphogenesis	0.0064	2.00 (5836,190,538,35)
synaptic membrane adhesion	0.0614	10.85 (5836,3,538,3)
regulation of transcription from RNA polymerase II promoter involved in myocardial precursor cell differentiation	0.0611	10.85 (5836,3,538,3)
regulation of neurogenesis	3.01e-05	1.98 (5836,328,538,60)
cell adhesion	4.87e-05	1.96 (5836,326,538,59)
biological adhesion	5.82e-05	1.95 (5836,328,538,59)
morphogenesis of an epithelium	0.0453	1.94 (5836,151,538,27)
negative regulation of transcription, DNA-templated	2.12e-06	1.92 (5836,452,538,80)
negative regulation of RNA biosynthetic process	2.23e-06	1.91 (5836,461,538,81)
negative regulation of nucleic acid-templated transcription	2.09e-06	1.91 (5836,461,538,81)
behavior	0.00402	1.91 (5836,239,538,42)
positive regulation of neuron differentiation	0.0415	1.91 (5836,165,538,29)
regulation of nervous system development	3.56e-05	1.90 (5836,377,538,66)
regulation of neuron projection development	0.0156	1.90 (5836,200,538,35)
covalent chromatin modification	0.0444	1.90 (5836,166,538,29)
regulation of cell development	4.88e-05	1.89 (5836,373,538,65)
negative regulation of RNA metabolic process	2.1e-06	1.88 (5836,495,538,86)
regulation of neuron differentiation	0.0017	1.88 (5836,277,538,48)
positive regulation of nervous system development	0.00859	1.87 (5836,232,538,40)
positive regulation of transcription from RNA polymerase II promoter	2.21e-06	1.85 (5836,516,538,88)
negative regulation of nucleobase-containing compound metabolic process	2.15e-06	1.82 (5836,555,538,93)
positive regulation of RNA biosynthetic process	6.66e-07	1.81 (5836,636,538,106)
positive regulation of transcription, DNA-templated	1.81e-06	1.81 (5836,635,538,106)
positive regulation of nucleic acid-templated transcription	9.06e-07	1.81 (5836,635,538,106)
regulation of plasma membrane bounded cell projection organization	0.0127	1.80 (5836,253,538,42)
negative regulation of cellular macromolecule biosynthetic process	1.42e-05	1.79 (5836,510,538,84)
positive regulation of cell differentiation	0.000262	1.79 (5836,400,538,66)
cell migration	0.00548	1.78 (5836,299,538,49)
regulation of cell projection organization	0.0157	1.78 (5836,256,538,42)
cell-cell signaling	0.0343	1.78 (5836,226,538,37)
positive regulation of RNA metabolic process	1.45e-06	1.76 (5836,664,538,108)
negative regulation of gene expression	8.45e-06	1.74 (5836,593,538,95)
negative regulation of macromolecule biosynthetic process	3.22e-05	1.74 (5836,531,538,85)
negative regulation of cellular biosynthetic process	1.78e-05	1.73 (5836,564,538,90)
negative regulation of biosynthetic process	2.11e-05	1.72 (5836,567,538,90)
positive regulation of developmental process	2.68e-05	1.72 (5836,562,538,89)
negative regulation of developmental process	0.00559	1.71 (5836,349,538,55)
anatomical structure formation involved in morphogenesis	0.0086	1.71 (5836,330,538,52)
signaling	0.0453	1.69 (5836,256,538,40)
positive regulation of gene expression	2.02e-06	1.68 (5836,755,538,117)
positive regulation of macromolecule biosynthetic process	2.85e-06	1.68 (5836,715,538,111)
regulation of cell motility	0.0189	1.68 (5836,317,538,49)
system development	0.0204	1.68 (5836,310,538,48)
regulation of transcription from RNA polymerase II promoter	1.49e-06	1.66 (5836,830,538,127)
transcription, DNA-templated	1.64e-06	1.66 (5836,809,538,124)
nucleic acid-templated transcription	1.43e-06	1.66 (5836,809,538,124)
regulation of cell differentiation	9.89e-06	1.66 (5836,699,538,107)
regulation of locomotion	0.0186	1.65 (5836,342,538,52)
regulation of cell migration	0.0365	1.65 (5836,302,538,46)
RNA biosynthetic process	1.28e-06	1.63 (5836,892,538,134)
positive regulation of nucleobase-containing compound metabolic process	8.25e-06	1.63 (5836,766,538,115)
locomotion	0.0196	1.62 (5836,369,538,55)
positive regulation of cellular biosynthetic process	1.5e-05	1.61 (5836,768,538,114)
regulation of cellular component movement	0.0349	1.61 (5836,344,538,51)
positive regulation of biosynthetic process	1.59e-05	1.60 (5836,778,538,115)
cell motility	0.0398	1.60 (5836,338,538,50)
cell communication	0.0476	1.60 (5836,325,538,48)
positive regulation of multicellular organismal process	0.00059	1.58 (5836,633,538,92)
nucleobase-containing compound biosynthetic process	2.03e-06	1.57 (5836,989,538,143)
anatomical structure morphogenesis	0.00105	1.56 (5836,617,538,89)
heterocycle biosynthetic process	2.76e-06	1.55 (5836,1016,538,145)
cellular response to organic substance	0.0196	1.53 (5836,474,538,67)
aromatic compound biosynthetic process	5.38e-06	1.53 (5836,1018,538,144)
cellular macromolecule biosynthetic process	2.61e-05	1.52 (5836,959,538,134)
regulation of multicellular organismal development	0.000287	1.52 (5836,801,538,112)
regulation of anatomical structure morphogenesis	0.0599	1.51 (5836,417,538,58)
organic cyclic compound biosynthetic process	1.04e-05	1.50 (5836,1060,538,147)
regulation of developmental process	4.62e-05	1.49 (5836,989,538,136)
negative regulation of nitrogen compound metabolic process	0.000629	1.48 (5836,833,538,114)
cellular nitrogen compound biosynthetic process	1.9e-05	1.48 (5836,1092,538,149)
cell differentiation	0.00336	1.47 (5836,737,538,100)
macromolecule biosynthetic process	5.59e-05	1.46 (5836,1077,538,145)
cellular response to chemical stimulus	0.0457	1.44 (5836,556,538,74)
regulation of nucleic acid-templated transcription	1.8e-05	1.44 (5836,1269,538,168)
regulation of transcription, DNA-templated	1.44e-05	1.44 (5836,1263,538,168)
negative regulation of macromolecule metabolic process	0.00223	1.43 (5836,886,538,117)
regulation of RNA biosynthetic process	1.91e-05	1.43 (5836,1271,538,168)
RNA metabolic process	0.000119	1.43 (5836,1148,538,151)
cellular developmental process	0.000177	1.43 (5836,1089,538,144)
positive regulation of signaling	0.0451	1.42 (5836,611,538,80)
regulation of RNA metabolic process	3.72e-05	1.40 (5836,1344,538,174)
negative regulation of metabolic process	0.00457	1.39 (5836,968,538,124)
negative regulation of cellular metabolic process	0.00855	1.39 (5836,888,538,114)
positive regulation of macromolecule metabolic process	0.000627	1.38 (5836,1200,538,153)
positive regulation of cellular metabolic process	0.000718	1.38 (5836,1194,538,152)
positive regulation of nitrogen compound metabolic process	0.000952	1.38 (5836,1162,538,148)
regulation of nucleobase-containing compound metabolic process	0.000112	1.36 (5836,1485,538,186)
regulation of cellular macromolecule biosynthetic process	0.000415	1.35 (5836,1405,538,175)
positive regulation of metabolic process	0.00224	1.34 (5836,1279,538,158)
developmental process	9.8e-06	1.33 (5836,1945,538,238)
regulation of macromolecule biosynthetic process	0.00109	1.33 (5836,1439,538,176)
nucleic acid metabolic process	0.00278	1.33 (5836,1314,538,161)
positive regulation of cellular process	3.77e-05	1.32 (5836,1870,538,227)
negative regulation of cellular process	0.000917	1.31 (5836,1603,538,193)
regulation of gene expression	0.000932	1.31 (5836,1553,538,188)
regulation of multicellular organismal process	0.0251	1.31 (5836,1130,538,136)
regulation of cellular biosynthetic process	0.00256	1.30 (5836,1520,538,182)
regulation of biosynthetic process	0.00399	1.29 (5836,1542,538,183)
nucleobase-containing compound metabolic process	0.00736	1.29 (5836,1459,538,173)
anatomical structure development	0.0105	1.29 (5836,1379,538,164)
positive regulation of biological process	0.000102	1.28 (5836,2037,538,241)
negative regulation of biological process	0.00105	1.28 (5836,1758,538,208)
cellular aromatic compound metabolic process	0.0129	1.27 (5836,1526,538,178)
heterocycle metabolic process	0.0114	1.27 (5836,1512,538,177)
multicellular organismal process	0.0382	1.27 (5836,1261,538,148)
cellular biosynthetic process	0.0454	1.25 (5836,1409,538,162)
cellular nitrogen compound metabolic process	0.0366	1.23 (5836,1622,538,184)
biosynthetic process	0.0611	1.23 (5836,1471,538,167)
organic substance biosynthetic process	0.063	1.23 (5836,1452,538,165)
organic cyclic compound metabolic process	0.06	1.22 (5836,1602,538,180)
regulation of macromolecule metabolic process	0.0171	1.21 (5836,2059,538,229)
regulation of nitrogen compound metabolic process	0.0297	1.20 (5836,1996,538,221)
regulation of cellular metabolic process	0.0656	1.18 (5836,2083,538,226)
regulation of primary metabolic process	0.063	1.18 (5836,2050,538,223)
regulation of cellular process	0.0385	1.11 (5836,3454,538,355)
cellular process	0.061	1.06 (5836,4716,538,462)

## Sheet: Table S7
Description	FDR	Enrichment (N, B, n, b)
regulation of epithelial cell proliferation involved in lung morphogenesis	0.0895	7.39 (5836,7,564,5)
homophilic cell adhesion via plasma membrane adhesion molecules	0.00133	3.65 (5836,51,564,18)
cell-cell adhesion via plasma-membrane adhesion molecules	0.000511	3.27 (5836,79,564,25)
cell-cell adhesion	0.0024	2.36 (5836,162,564,37)
positive regulation of nervous system development	0.0225	1.92 (5836,232,564,43)
cell adhesion	0.00169	1.90 (5836,326,564,60)
biological adhesion	0.00158	1.89 (5836,328,564,60)
negative regulation of transcription from RNA polymerase II promoter	0.00708	1.77 (5836,356,564,61)
regulation of neurogenesis	0.0177	1.77 (5836,328,564,56)
regulation of nervous system development	0.0065	1.76 (5836,377,564,64)
regulation of neuron differentiation	0.0924	1.72 (5836,277,564,46)
regulation of cell development	0.0446	1.66 (5836,373,564,60)
negative regulation of transcription, DNA-templated	0.0594	1.58 (5836,452,564,69)
negative regulation of RNA biosynthetic process	0.082	1.55 (5836,461,564,69)
negative regulation of nucleic acid-templated transcription	0.0769	1.55 (5836,461,564,69)
negative regulation of RNA metabolic process	0.073	1.53 (5836,495,564,73)
negative regulation of macromolecule biosynthetic process	0.0669	1.52 (5836,531,564,78)
negative regulation of cellular macromolecule biosynthetic process	0.0775	1.52 (5836,510,564,75)
negative regulation of biosynthetic process	0.0689	1.50 (5836,567,564,82)
negative regulation of cellular biosynthetic process	0.0707	1.49 (5836,564,564,81)

## Sheet: Table S8
Description	FDR	Enrichment (N, B, n, b)
forebrain neuron development	0.0231	2.63 (7229,11,2498,10)
neuron cell-cell adhesion	0.049	2.60 (7229,10,2498,9)
cell fate determination	0.0159	2.20 (7229,21,2498,16)
neuron recognition	0.057	2.13 (7229,19,2498,14)
homophilic cell adhesion via plasma membrane adhesion molecules	0.000137	1.96 (7229,56,2498,38)
artery morphogenesis	0.012	1.93 (7229,36,2498,24)
regulation of heart growth	0.0342	1.87 (7229,34,2498,22)
regulation of axon extension	0.0581	1.87 (7229,31,2498,20)
regulation of extent of cell growth	0.0321	1.83 (7229,38,2498,24)
blood vessel morphogenesis	0.00566	1.80 (7229,53,2498,33)
regulation of cardiac muscle tissue development	0.0299	1.79 (7229,42,2498,26)
positive regulation of muscle tissue development	0.0286	1.78 (7229,44,2498,27)
positive regulation of muscle cell differentiation	0.0489	1.76 (7229,41,2498,25)
positive regulation of striated muscle tissue development	0.0464	1.75 (7229,43,2498,26)
positive regulation of muscle organ development	0.046	1.75 (7229,43,2498,26)
cell-cell adhesion via plasma-membrane adhesion molecules	0.000229	1.74 (7229,90,2498,54)
positive regulation of synapse assembly	0.0707	1.72 (7229,42,2498,25)
regulation of organ growth	0.0578	1.69 (7229,48,2498,28)
neuron projection guidance	9.55e-05	1.66 (7229,120,2498,69)
axon guidance	9.19e-05	1.66 (7229,120,2498,69)
regulation of synapse assembly	0.0665	1.63 (7229,55,2498,31)
regulation of muscle tissue development	0.0138	1.62 (7229,77,2498,43)
regulation of muscle organ development	0.0212	1.60 (7229,76,2498,42)
regulation of striated muscle tissue development	0.03	1.58 (7229,75,2498,41)
neuron development	0.0226	1.57 (7229,83,2498,45)
regulation of muscle cell differentiation	0.0573	1.57 (7229,68,2498,37)
positive regulation of developmental growth	0.0196	1.54 (7229,94,2498,50)
negative regulation of cell projection organization	0.0577	1.54 (7229,75,2498,40)
negative regulation of neurogenesis	0.00235	1.54 (7229,126,2498,67)
regulation of developmental growth	0.000961	1.53 (7229,148,2498,78)
negative regulation of nervous system development	0.00154	1.53 (7229,136,2498,72)
cell-cell adhesion	9.46e-05	1.52 (7229,190,2498,100)
nervous system development	0.00424	1.49 (7229,142,2498,73)
tube morphogenesis	0.00168	1.48 (7229,162,2498,83)
locomotory behavior	0.0579	1.45 (7229,108,2498,54)
negative regulation of neuron differentiation	0.084	1.45 (7229,100,2498,50)
negative regulation of cell development	0.0224	1.44 (7229,137,2498,68)
positive regulation of neuron differentiation	0.00699	1.42 (7229,173,2498,85)
negative regulation of transcription by RNA polymerase II	2.97e-06	1.41 (7229,405,2498,198)
regulation of neurogenesis	1.41e-05	1.41 (7229,366,2498,178)
regulation of cell development	3.18e-06	1.40 (7229,421,2498,204)
regulation of nervous system development	3.68e-06	1.40 (7229,420,2498,203)
regulation of neuron differentiation	0.000118	1.40 (7229,299,2498,145)
negative regulation of locomotion	0.058	1.40 (7229,132,2498,64)
behavior	0.00123	1.37 (7229,279,2498,132)
regulation of epithelial cell proliferation	0.0415	1.37 (7229,167,2498,79)
positive regulation of nervous system development	0.0032	1.36 (7229,257,2498,121)
epithelial cell differentiation	0.0735	1.36 (7229,153,2498,72)
biological adhesion	0.000114	1.35 (7229,385,2498,180)
cell adhesion	0.00015	1.35 (7229,382,2498,178)
positive regulation of cell development	0.00651	1.35 (7229,251,2498,117)
positive regulation of cell differentiation	4.71e-05	1.34 (7229,457,2498,211)
negative regulation of developmental process	8.88e-05	1.34 (7229,411,2498,191)
system development	0.000496	1.34 (7229,351,2498,163)
negative regulation of transcription, DNA-templated	1.48e-05	1.33 (7229,526,2498,242)
tissue morphogenesis	0.0286	1.33 (7229,217,2498,100)
negative regulation of RNA biosynthetic process	2.5e-05	1.32 (7229,539,2498,245)
negative regulation of nucleic acid-templated transcription	2.37e-05	1.32 (7229,539,2498,245)
negative regulation of cell differentiation	0.00499	1.32 (7229,302,2498,138)
negative regulation of RNA metabolic process	2.18e-05	1.31 (7229,582,2498,263)
negative regulation of multicellular organismal process	0.000112	1.31 (7229,493,2498,223)
regulation of growth	0.00859	1.31 (7229,303,2498,137)
positive regulation of neurogenesis	0.0667	1.31 (7229,215,2498,97)
regulation of cell differentiation	4.17e-07	1.30 (7229,815,2498,367)
positive regulation of developmental process	1.09e-05	1.30 (7229,665,2498,298)
regulation of neuron projection development	0.0718	1.30 (7229,213,2498,96)
positive regulation of transcription by RNA polymerase II	4.67e-05	1.29 (7229,602,2498,268)
embryonic morphogenesis	0.0677	1.29 (7229,238,2498,106)
regulation of multicellular organismal development	2.14e-06	1.27 (7229,931,2498,407)
positive regulation of RNA biosynthetic process	2.21e-05	1.27 (7229,748,2498,327)
positive regulation of transcription, DNA-templated	2.15e-05	1.27 (7229,747,2498,327)
positive regulation of nucleic acid-templated transcription	2e-05	1.27 (7229,747,2498,327)
anatomical structure morphogenesis	2.35e-05	1.27 (7229,705,2498,310)
regulation of locomotion	0.0069	1.27 (7229,409,2498,179)
regulation of cell motility	0.01	1.27 (7229,378,2498,166)
regulation of cell migration	0.016	1.27 (7229,358,2498,157)
regulation of cell adhesion	0.057	1.27 (7229,275,2498,121)
positive regulation of RNA metabolic process	2.37e-05	1.26 (7229,780,2498,339)
negative regulation of nucleobase-containing compound metabolic process	0.000132	1.26 (7229,646,2498,282)
negative regulation of cellular macromolecule biosynthetic process	0.000249	1.26 (7229,604,2498,264)
negative regulation of macromolecule biosynthetic process	0.00048	1.25 (7229,627,2498,271)
regulation of cellular component movement	0.0154	1.25 (7229,412,2498,178)
transcription by RNA polymerase II	0.0394	1.25 (7229,347,2498,150)
regulation of transcription by RNA polymerase II	1.52e-05	1.23 (7229,977,2498,416)
negative regulation of biosynthetic process	0.00123	1.23 (7229,669,2498,284)
negative regulation of cellular biosynthetic process	0.00123	1.23 (7229,661,2498,281)
positive regulation of gene expression	9.15e-05	1.22 (7229,899,2498,380)
negative regulation of gene expression	0.00113	1.22 (7229,726,2498,306)
animal organ development	0.00244	1.22 (7229,654,2498,276)
regulation of developmental process	6.78e-06	1.22 (7229,1172,2498,493)
positive regulation of nucleobase-containing compound metabolic process	0.000363	1.21 (7229,875,2498,366)
positive regulation of multicellular organismal process	0.00211	1.21 (7229,748,2498,312)
regulation of anatomical structure morphogenesis	0.0288	1.21 (7229,496,2498,208)
transcription, DNA-templated	0.000351	1.20 (7229,949,2498,394)
nucleic acid-templated transcription	0.000342	1.20 (7229,949,2498,394)
positive regulation of macromolecule biosynthetic process	0.00103	1.20 (7229,842,2498,350)
negative regulation of signaling	0.0251	1.19 (7229,622,2498,256)
negative regulation of cell communication	0.0285	1.19 (7229,621,2498,255)
movement of cell or subcellular component	0.0345	1.19 (7229,615,2498,252)
regulation of multicellular organismal process	1.61e-05	1.19 (7229,1334,2498,550)
positive regulation of cellular biosynthetic process	0.00493	1.18 (7229,887,2498,361)
RNA biosynthetic process	0.000619	1.18 (7229,1046,2498,428)
positive regulation of biosynthetic process	0.00651	1.17 (7229,901,2498,365)
heterocycle biosynthetic process	0.000775	1.17 (7229,1205,2498,486)
negative regulation of nitrogen compound metabolic process	0.0041	1.17 (7229,1009,2498,407)
anatomical structure development	3.99e-05	1.16 (7229,1617,2498,649)
aromatic compound biosynthetic process	0.000968	1.16 (7229,1205,2498,485)
nucleobase-containing compound biosynthetic process	0.00136	1.16 (7229,1171,2498,471)
negative regulation of macromolecule metabolic process	0.00487	1.16 (7229,1087,2498,435)
cell differentiation	0.0395	1.15 (7229,862,2498,343)
positive regulation of macromolecule metabolic process	0.000581	1.15 (7229,1423,2498,567)
macromolecule biosynthetic process	0.00182	1.15 (7229,1267,2498,505)
cellular macromolecule biosynthetic process	0.00519	1.15 (7229,1129,2498,450)
regulation of RNA biosynthetic process	0.002	1.14 (7229,1521,2498,597)
regulation of nucleic acid-templated transcription	0.00212	1.14 (7229,1519,2498,596)
regulation of transcription, DNA-templated	0.0014	1.14 (7229,1511,2498,595)
positive regulation of nitrogen compound metabolic process	0.00202	1.14 (7229,1375,2498,544)
cellular developmental process	0.00491	1.14 (7229,1284,2498,507)
organic cyclic compound biosynthetic process	0.00659	1.14 (7229,1269,2498,500)
negative regulation of cellular metabolic process	0.0284	1.14 (7229,1076,2498,423)
positive regulation of metabolic process	0.00416	1.13 (7229,1516,2498,592)
positive regulation of cellular metabolic process	0.0105	1.13 (7229,1421,2498,553)
cellular nitrogen compound biosynthetic process	0.0202	1.13 (7229,1294,2498,504)
negative regulation of metabolic process	0.0403	1.13 (7229,1183,2498,460)
developmental process	0.000136	1.12 (7229,2291,2498,886)
negative regulation of cellular process	0.000802	1.12 (7229,1972,2498,764)
regulation of RNA metabolic process	0.00678	1.12 (7229,1612,2498,624)
regulation of signaling	0.00794	1.12 (7229,1592,2498,616)
regulation of cell communication	0.00632	1.12 (7229,1569,2498,609)
regulation of signal transduction	0.0249	1.12 (7229,1416,2498,547)
regulation of localization	0.0573	1.12 (7229,1202,2498,465)
positive regulation of cellular process	0.000452	1.11 (7229,2264,2498,871)
negative regulation of biological process	0.00085	1.11 (7229,2166,2498,833)
multicellular organismal process	0.0274	1.11 (7229,1487,2498,572)
RNA metabolic process	0.0661	1.11 (7229,1371,2498,525)
regulation of gene expression	0.0252	1.10 (7229,1877,2498,712)
regulation of nucleobase-containing compound metabolic process	0.0191	1.10 (7229,1760,2498,672)
regulation of macromolecule biosynthetic process	0.0299	1.10 (7229,1729,2498,658)
regulation of cellular macromolecule biosynthetic process	0.031	1.10 (7229,1696,2498,646)
cellular biosynthetic process	0.0569	1.10 (7229,1689,2498,640)
positive regulation of biological process	0.00567	1.09 (7229,2488,2498,937)
regulation of cellular biosynthetic process	0.083	1.09 (7229,1803,2498,678)
organic substance biosynthetic process	0.0779	1.09 (7229,1757,2498,662)
regulation of macromolecule metabolic process	0.0129	1.08 (7229,2521,2498,944)
regulation of nitrogen compound metabolic process	0.0249	1.08 (7229,2450,2498,915)
regulation of metabolic process	0.0706	1.07 (7229,2719,2498,1002)
regulation of primary metabolic process	0.0496	1.07 (7229,2523,2498,936)
regulation of biological process	0.0535	1.04 (7229,4522,2498,1627)
regulation of cellular process	0.0578	1.04 (7229,4281,2498,1544)
